# Supplementary material for: Development and validation of a scoring system to predict mortality in patients hospitalized with COVID-19: A retrospective cohort study in two large hospitals in Ecuador
Source: PLoS One. 2023 Jul 17;18(7):e0288106. doi: 10.1371/journal.pone.0288106 (PMC10351692; doi:10.1371/journal.pone.0288106)
Supplement: S1 Data — (XLSX) [file pone.0288106.s001.xlsx]

## Sheet: in
id,Sex,Age,Weight,Height,Respiratory_rate,Systolic_blood_pressure,Diastolic_blood_pressure,Oxygen_saturation,Temperature,City_of_residence,ALT_SGTP,AST_SGOT,CPK,sitio,ACE_inhibitor,ARA_II,NSAIDs,Discharge_condition,Azithromycin,Ivermectin,Hydroxychloroquine,HBPM,Dexamethasone,Impinem,Meropenem,Tazobactam,Ciprofloxacin,Levofloxacin,ASA,Amikacin,Betamethasone,Ceftriaxone,Clarithromycin,Clindamycin,…
1,1,58,80.5,1.42,26,110,70,94,37.6,DISTRITO METROPOLIT. DE QUITO,75,41,32,UIO,0,0,1,Vivo,0,0,0,0,0,0,0,0,0,0,0,0,0,1,0,0,0,0,0,0,0,1,0,0,0,26,.73,1253,118,5.37,48.9,17,0,10.7,.7,87,27.4,35.77,7.316999912261963,332,13.8,30.4,.2,1.5,0,36.085403,71,13,8.4,1.03,187.2,16,0,1,0,13,0,1,1,3,0,0,1,1,0,0,0,0,0,0,0,1,0,0,0,0,0,0,0,0,0,0,0,0,0,0,0,0,0,0,0,0,0,0,0,0,0,0,0,0,0,1,0,0,0,0,1,0,0,1,1,1,1,0,1,1,1,1…
1,1,58,,,26,110,70,94,37.6,DISTRITO METROPOLIT. DE QUITO,75,41,,UIO,0,0,1,Vivo,0,0,0,0,0,0,0,0,0,0,0,0,0,1,0,0,0,0,0,0,0,1,0,0,0,26,.73,,118,5.37,48.9,17,,10.7,.7,,,,,332,,,,,0,,71,13,,,,,,1,0,13,0,1,1,0,,,,,,,,,,,,,,,,,,,,,,,,,,,,,,,,,,,,,,,,,,,,,,,,,,,,,,,,,,,,,,,,,,3,,,,,1,1,4,2,1,2,1,4,2,4,3,4,0,3,0,4,1,,,2,0,,,3,1,3,1,4,1,4,1,,,3,3,1,2,,,,,,,,,,,,,,,,,1,83.333336,2,1,2,1,1,0,0,1,1,2,1,.54666…
1,1,58,63,1.52,26,110,70,94,37.6,DISTRITO METROPOLIT. DE QUITO,75,41,156,UIO,0,0,1,Vivo,0,0,0,0,0,0,0,0,0,0,0,0,0,1,0,0,0,0,0,0,0,1,0,0,0,26,.73,779,118,5.37,48.9,17,146,10.7,.7,89,25.9,40.68,7.466000080108643,332,12.6,24.5,3.8,.03,0,27.111111,71,13,8.4,1.03,137,23.4,0,1,0,13,0,1,1,8,0,0,1,1,0,0,0,0,0,0,0,1,0,0,0,0,0,0,0,0,0,0,0,0,0,0,0,0,0,0,0,0,0,0,0,0,0,0,0,0,0,1,0,0,0,0,1,0,0,1,1,1,1,0,1,1,1,…
1,1,58,70,1.55,26,110,70,94,37.6,DISTRITO METROPOLIT. DE QUITO,75,41,115,UIO,0,0,1,Vivo,0,0,0,0,0,0,0,0,0,0,0,0,0,1,0,0,0,0,0,0,0,1,0,0,0,26,.73,980.7000000000001,118,5.37,48.9,17,379,10.7,.7,92,22.8,43.23,7.4,332,12.1,25.9,9,.945,0,29.017447,71,13,17,0,191.4,16.5,0,1,0,13,0,1,1,6,0,0,1,1,0,0,0,0,0,0,0,1,0,0,0,0,0,0,0,0,0,0,0,0,0,0,0,0,0,0,0,0,0,0,0,0,0,0,0,0,0,1,0,0,0,0,1,0,0,1,1,1,1,0,1,1,1,1,1…
1,1,58,55,1.55,26,110,70,94,37.6,DISTRITO METROPOLIT. DE QUITO,75,41,0,UIO,0,0,1,Vivo,0,0,0,0,0,0,0,0,0,0,0,0,0,1,0,0,0,0,0,0,0,1,0,0,0,26,.73,756.5,118,5.37,48.9,17,148,10.7,.7,95,28,51.48,7.373000144958496,332,12,28,151,0,0,23.233456,71,13,25.8,1.13,111.9,16.2,0,1,0,13,0,1,1,2,0,0,1,1,0,0,0,0,0,0,0,1,0,0,0,0,0,0,0,0,0,0,0,0,0,0,0,0,0,0,0,0,0,0,0,0,0,0,0,0,0,1,0,0,0,0,1,0,0,1,1,1,1,0,1,1,1,1,1,0…
1,1,58,62.6,1.69,26,110,70,94,37.6,DISTRITO METROPOLIT. DE QUITO,75,41,105,UIO,0,0,1,Vivo,0,0,0,0,0,0,0,0,0,0,0,0,0,1,0,0,0,0,0,0,0,1,0,0,0,26,.73,230.6,118,5.37,48.9,17,370,10.7,.7,93,19.3,78.55,7.4,332,14.2,25.6,.3,0,0,22.49135,71,13,10.6,1,8890000000000000,17.1,0,1,0,13,0,1,1,10,0,0,1,1,0,0,0,0,0,0,0,1,0,0,0,0,0,0,0,0,0,0,0,0,0,0,0,0,0,0,0,0,0,0,0,0,0,0,0,0,0,1,0,0,0,0,1,0,0,1,1,1,1,0,1,1,1,1,…
1,1,58,50,1.6,26,110,70,94,37.6,DISTRITO METROPOLIT. DE QUITO,75,41,60,UIO,0,0,1,Vivo,0,0,0,0,0,0,0,0,0,0,0,0,0,1,0,0,0,0,0,0,0,1,0,0,0,26,.73,0,118,5.37,48.9,17,0,10.7,.7,93,17,15.85,7.4,332,12.8,32.7,0,0,0,19.562956,71,13,15.3,.97,112.5,16.6,0,1,0,13,0,1,1,9,0,0,1,1,0,0,0,0,0,0,0,1,0,0,0,0,0,0,0,0,0,0,0,0,0,0,0,0,0,0,0,0,0,0,0,0,0,0,0,0,0,1,0,0,0,0,1,0,0,1,1,1,1,0,1,1,1,1,1,0,1,1,1,1,1,3,1,3,1,…
1,1,58,60,1.7,26,110,70,94,37.6,DISTRITO METROPOLIT. DE QUITO,75,41,28,UIO,0,0,1,Vivo,0,0,0,0,0,0,0,0,0,0,0,0,0,1,0,0,0,0,0,0,0,1,0,0,0,26,.73,0,118,5.37,48.9,17,0,10.7,.7,95,28.5,3.09,7.515999794006348,332,12.5,32.9,2.4,.242,0,19.797979,71,13,14.6,1.04,7540000000000000,28.8,0,1,0,13,0,1,1,5,0,0,1,1,0,0,0,0,0,0,0,1,0,0,0,0,0,0,0,0,0,0,0,0,0,0,0,0,0,0,0,0,0,0,0,0,0,0,0,0,0,1,0,0,0,0,1,0,0,1,1,1,1,…
1,1,58,72,1.64,26,110,70,94,37.6,DISTRITO METROPOLIT. DE QUITO,75,41,633,UIO,0,0,1,Vivo,0,0,0,0,0,0,0,0,0,0,0,0,0,1,0,0,0,0,0,0,0,1,0,0,0,26,.73,0,118,5.37,48.9,17,0,10.7,.7,91,24.7,51.61,7.4,332,14.2,31.4,0,0,0,26.446281,71,13,5.1,1.1,83.2,19.3,1,1,0,13,0,1,1,4,0,0,1,1,0,0,0,0,0,0,0,1,0,0,0,0,0,0,0,0,0,0,0,0,0,0,0,0,0,0,0,0,0,0,0,0,0,0,0,0,0,1,0,0,0,0,1,0,0,1,1,1,1,0,1,1,1,1,1,0,1,1,1,1,1,3,3,3,…
1,1,58,70,1.5,26,110,70,94,37.6,DISTRITO METROPOLIT. DE QUITO,75,41,134,UIO,0,0,1,Vivo,0,0,0,0,0,0,0,0,0,0,0,0,0,1,0,0,0,0,0,0,0,1,0,0,0,26,.73,0,118,5.37,48.9,17,362,10.7,.7,95,25.5,98.24,7.4,332,13.3,32.8,0,0,0,30.116213,71,13,16.2,1.06,144.8,20.2,0,1,0,13,0,1,1,1,0,0,1,1,0,0,0,0,0,0,0,1,0,0,0,0,0,0,0,0,0,0,0,0,0,0,0,0,0,0,0,0,0,0,0,0,0,0,0,0,0,1,0,0,0,0,1,0,0,1,1,1,1,0,1,1,1,1,1,0,1,1,1,1,1,3,…
1,1,58,54,1.67,26,110,70,94,37.6,DISTRITO METROPOLIT. DE QUITO,75,41,400,UIO,0,0,1,Vivo,0,0,0,0,0,0,0,0,0,0,0,0,0,1,0,0,0,0,0,0,0,1,0,0,0,26,.73,0,118,5.37,48.9,17,0,10.7,.7,93,32.4,25.27,7.517000198364258,332,12.4,41,0,.074,0,20.597858,71,13,9.4,.939999999999999,44.4,23.6,0,1,0,13,0,1,1,7,0,0,1,1,0,0,0,0,0,0,0,1,0,0,0,0,0,0,0,0,0,0,0,0,0,0,0,0,0,0,0,0,0,0,0,0,0,0,0,0,0,1,0,0,0,0,1,0,0,1,1,1,1,0,…
2,1,41,58,1.55,20,119,65,90,36.1,DISTRITO METROPOLIT. DE QUITO,16,46,160,UIO,0,0,0,Vivo,0,0,0,0,0,0,0,0,0,0,0,0,0,0,0,0,0,0,0,0,0,0,0,0,0,9,.95,668.9,98,4.72,40.6,14.4,0,11.3,1,90.40000000000001,25.1,14.5,7.4,243,12.4,25.9,0,.08,0,24.256838,65,3,16.9,0,98,20,0,1,0,3,0,1,2,5,0,0,1,1,0,0,0,0,0,1,1,1,0,0,0,0,0,0,0,0,0,0,0,0,0,0,0,0,0,0,0,0,0,0,0,0,0,0,0,0,0,1,0,0,0,0,1,0,1,0,0,1,0,0,1,1,1,1,1,0,1,1,…
2,1,41,50,1.69,20,119,65,90,36.1,DISTRITO METROPOLIT. DE QUITO,48,39,51,UIO,0,0,0,Vivo,0,0,0,0,0,0,0,0,0,0,0,0,0,0,0,0,0,0,0,0,0,0,0,0,0,9,.95,965.5,98,4.72,40.6,14.4,442,11.3,1.1,90.40000000000001,25.1,6.61,7.4,243,12,29.3,0,2.45,0,20.028841,65,3,6.7,1.13,59.4,17.6,0,1,0,3,0,1,2,8,0,0,1,1,0,0,0,0,0,1,1,1,0,0,0,0,0,0,0,0,0,0,0,0,0,0,0,0,0,0,0,0,0,0,0,0,0,0,0,0,0,1,0,0,0,0,1,0,1,0,0,1,0,0,1,1,1,1,…
2,1,41,54.9,1.71,20,119,65,90,36.1,DISTRITO METROPOLIT. DE QUITO,73,37,136,UIO,0,0,0,Vivo,0,0,0,0,0,0,0,0,0,0,0,0,0,0,0,0,0,0,0,0,0,0,0,0,0,9,.95,635.6,98,4.72,40.6,14.4,0,11.3,1.4,90.40000000000001,25.1,35.57,7.4,243,11.9,25.5,0,0,0,20.597858,65,3,18.4,1.01,107.8,19.5,0,1,0,3,0,1,2,2,0,0,1,1,0,0,0,0,0,1,1,1,0,0,0,0,0,0,0,0,0,0,0,0,0,0,0,0,0,0,0,0,0,0,0,0,0,0,0,0,0,1,0,0,0,0,1,0,1,0,0,1,0,0,1,1,1…
2,1,41,54.9,1.73,20,119,65,90,36.1,DISTRITO METROPOLIT. DE QUITO,61,21,0,UIO,0,0,0,Vivo,0,0,0,0,0,0,0,0,0,0,0,0,0,0,0,0,0,0,0,0,0,0,0,0,0,9,.95,0,98,4.72,40.6,14.4,243,11.3,2.1,90.40000000000001,25.1,30.85,7.4,243,13.8,56.5,0,0,0,20.597858,65,3,11,1.01,140.3,18.3,0,1,0,3,0,1,2,1,0,0,1,1,0,0,0,0,0,1,1,1,0,0,0,0,0,0,0,0,0,0,0,0,0,0,0,0,0,0,0,0,0,0,0,0,0,0,0,0,0,1,0,0,0,0,1,0,1,0,0,1,0,0,1,1,1,1,1,0…
2,1,41,65,1.5,20,119,65,90,36.1,DISTRITO METROPOLIT. DE QUITO,30,14,0,UIO,0,0,0,Vivo,0,0,0,0,0,0,0,0,0,0,0,0,0,0,0,0,0,0,0,0,0,0,0,0,0,9,.95,2000,98,4.72,40.6,14.4,331,11.3,1.4,90.40000000000001,25.1,6.61,7.4,243,12.5,27.2,.6,.165,0,28.360352,65,3,28.8,1.25,69.2,18.8,0,1,0,3,0,1,2,9,0,0,1,1,0,0,0,0,0,1,1,1,0,0,0,0,0,0,0,0,0,0,0,0,0,0,0,0,0,0,0,0,0,0,0,0,0,0,0,0,0,1,0,0,0,0,1,0,1,0,0,1,0,0,1,1,1,1…
2,1,41,90,1.52,20,119,65,90,36.1,DISTRITO METROPOLIT. DE QUITO,68,27,79,UIO,0,0,0,Vivo,0,0,0,0,0,0,0,0,0,0,0,0,0,0,0,0,0,0,0,0,0,0,0,0,0,9,.95,740.4,98,4.72,40.6,14.4,479,11.3,1.4,90.40000000000001,25.1,43.23,7.4,243,11.9,34.2,20.8,.111,0,34.842453,65,3,13.6,0,7009999999999990,19.8,1,1,0,3,0,1,2,7,0,0,1,1,0,0,0,0,0,1,1,1,0,0,0,0,0,0,0,0,0,0,0,0,0,0,0,0,0,0,0,0,0,0,0,0,0,0,0,0,0,1,0,0,0,0,1,0,1,0,…
2,1,41,55,1.6,20,119,65,90,36.1,DISTRITO METROPOLIT. DE QUITO,52,26,182,UIO,0,0,0,Vivo,0,0,0,0,0,0,0,0,0,0,0,0,0,0,0,0,0,0,0,0,0,0,0,0,0,9,.95,779.4,98,4.72,40.6,14.4,369,11.3,1.1,90.40000000000001,25.1,34.52,7.4,243,13.5,31.3,0,0,0,21.71875,65,3,17.5,1.16,25.4,20.6,0,1,0,3,0,1,2,4,0,0,1,1,0,0,0,0,0,1,1,1,0,0,0,0,0,0,0,0,0,0,0,0,0,0,0,0,0,0,0,0,0,0,0,0,0,0,0,0,0,1,0,0,0,0,1,0,1,0,0,1,0,0,1,1,1,1,…
2,1,41,58,1.67,20,119,65,90,36.1,DISTRITO METROPOLIT. DE QUITO,62,35,61,UIO,0,0,0,Vivo,0,0,0,0,0,0,0,0,0,0,0,0,0,0,0,0,0,0,0,0,0,0,0,0,0,9,.95,1606,98,4.72,40.6,14.4,0,11.3,2,90.40000000000001,25.1,5.36,7.4,243,12.9,23.3,.1,.476,0,21.258503,65,3,23.6,1.11,312.1,19.5,0,1,0,3,0,1,2,3,0,0,1,1,0,0,0,0,0,1,1,1,0,0,0,0,0,0,0,0,0,0,0,0,0,0,0,0,0,0,0,0,0,0,0,0,0,0,0,0,0,1,0,0,0,0,1,0,1,0,0,1,0,0,1,1,1,1,…
2,1,41,,,20,119,65,90,36.1,DISTRITO METROPOLIT. DE QUITO,,,,UIO,0,0,0,Vivo,0,0,0,0,0,0,0,0,0,0,0,0,0,0,0,0,0,0,0,0,0,0,0,0,0,9,.95,,98,4.72,40.6,14.4,,11.3,,90.40000000000001,25.1,,7.4,243,,,,,0,,65,3,,,,,,1,0,3,0,1,2,0,,,,,,,,,,,,,,,,,,,,,,,,,,,,,,,,,,,,,,,,,,,,,,,,,,,,,,,,,,,,,,,,,,1,,,,,1,1,1,3,1,2,1,1,2,1,1,,,,,1,0,,,3,0,,,2,1,2,1,2,1,2,1,,,3,3,,,2,1,1,2,,,2,1,,,,,,,,,1,83,2,1,2,,,0,0,1,1,2,1…
2,1,41,44.9,1.57,20,119,65,90,36.1,DISTRITO METROPOLIT. DE QUITO,72,23,0,UIO,0,0,0,Vivo,0,0,0,0,0,0,0,0,0,0,0,0,0,0,0,0,0,0,0,0,0,0,0,0,0,9,.95,0,98,4.72,40.6,14.4,0,11.3,1.1,90.40000000000001,25.1,.61,7.4,243,13.3,27,2.6,0,0,20.761246,65,3,20.3,1.09,127.4,16.4,0,1,0,3,0,1,2,6,0,0,1,1,0,0,0,0,0,1,1,1,0,0,0,0,0,0,0,0,0,0,0,0,0,0,0,0,0,0,0,0,0,0,0,0,0,0,0,0,0,1,0,0,0,0,1,0,1,0,0,1,0,0,1,1,1,1,1,0,1…
2,1,41,54,1.7,20,119,65,90,36.1,DISTRITO METROPOLIT. DE QUITO,26,25,96,UIO,0,0,0,Vivo,0,0,0,0,0,0,0,0,0,0,0,0,0,0,0,0,0,0,0,0,0,0,0,0,0,9,.95,0,98,4.72,40.6,14.4,409,11.3,.5,90.40000000000001,25.1,47.44,7.4,243,11.6,27.3,4.8,0,0,20.0853,65,3,14.4,0,8840000000000000,21,0,1,0,3,0,1,2,10,0,0,1,1,0,0,0,0,0,1,1,1,0,0,0,0,0,0,0,0,0,0,0,0,0,0,0,0,0,0,0,0,0,0,0,0,0,0,0,0,0,1,0,0,0,0,1,0,1,0,0,1,0,0,1,1,1…
3,1,36,60,1.68,24,134,72,93,36.7,DISTRITO METROPOLIT. DE QUITO,31,29,0,UIO,1,0,1,Vivo,0,0,0,1,0,0,0,0,0,0,0,0,0,0,0,0,0,0,0,0,0,0,0,0,0,8,.73,0,112,6.98,62.7,21.4,576,5.5,1.2,94.90000000000001,38.6,42.27,7.3,149,13,31.3,1.4,.155,0,20.761246,89,11,11.5,.939999999999999,96.2,18,1,1,0,11,0,1,3,9,0,0,1,1,0,0,0,0,0,0,0,1,0,0,0,0,0,0,0,0,0,0,0,0,0,0,0,0,0,0,0,0,0,0,0,0,0,0,0,0,0,1,0,0,0,0,1,0,0,0,0,1,0…
3,1,36,,,24,134,72,93,36.7,DISTRITO METROPOLIT. DE QUITO,31,29,,UIO,1,0,1,Vivo,0,0,0,1,0,0,0,0,0,0,0,0,0,0,0,0,0,0,0,0,0,0,0,0,0,8,.73,,112,6.98,62.7,21.4,,5.5,1.2,94.90000000000001,38.6,,7.3,149,,,,,0,,89,11,,,,,,1,0,11,0,1,3,0,,,,,,,,,,,,,,,,,,,,,,,,,,,,,,,,,,,,,,,,,,,,,,,,,,,,,,,,,,,,,,,,,,1,,,,,3,1,3,4,1,3,1,3,2,2,1,2,0,2,0,1,0,,,2,0,,,3,1,4,3,4,2,4,2,,,1,1,3,1,4,1,4,1,,,1,2,,,,,,,,,2,92.6666…
3,1,36,68,1.6,24,134,72,93,36.7,DISTRITO METROPOLIT. DE QUITO,31,29,218,UIO,1,0,1,Vivo,0,0,0,1,0,0,0,0,0,0,0,0,0,0,0,0,0,0,0,0,0,0,0,0,0,8,.73,1157,112,6.98,62.7,21.4,0,5.5,1.2,94.90000000000001,38.6,35.93,7.3,149,14,34.3,0,.75,0,26.097815,89,11,16,1.17,180,18.5,1,1,0,11,0,1,3,6,0,0,1,1,0,0,0,0,0,0,0,1,0,0,0,0,0,0,0,0,0,0,0,0,0,0,0,0,0,0,0,0,0,0,0,0,0,0,0,0,0,1,0,0,0,0,1,0,0,0,0,1,0,0,1,1,1,1,1,0…
3,1,36,75,1.44,24,134,72,93,36.7,DISTRITO METROPOLIT. DE QUITO,31,29,21,UIO,1,0,1,Vivo,0,0,0,1,0,0,0,0,0,0,0,0,0,0,0,0,0,0,0,0,0,0,0,0,0,8,.73,0,112,6.98,62.7,21.4,390,5.5,1.2,94.90000000000001,38.6,50.06,7.3,149,19,32.6,0,.129,0,32.871971,89,11,2.2,1.27,8709999999999990,18.8,1,1,0,11,0,1,3,5,0,0,1,1,0,0,0,0,0,0,0,1,0,0,0,0,0,0,0,0,0,0,0,0,0,0,0,0,0,0,0,0,0,0,0,0,0,0,0,0,0,1,0,0,0,0,1,0,0,0,0,1,0…
3,1,36,72,1.78,24,134,72,93,36.7,DISTRITO METROPOLIT. DE QUITO,31,29,25,UIO,1,0,1,Vivo,0,0,0,1,0,0,0,0,0,0,0,0,0,0,0,0,0,0,0,0,0,0,0,0,0,8,.73,0,112,6.98,62.7,21.4,552,5.5,1.2,94.90000000000001,38.6,37.83,7.3,149,14.3,29.7,0,0,0,22.49135,89,11,27.3,1.1,7459999999999990,16.6,1,1,0,11,0,1,3,1,0,0,1,1,0,0,0,0,0,0,0,1,0,0,0,0,0,0,0,0,0,0,0,0,0,0,0,0,0,0,0,0,0,0,0,0,0,0,0,0,0,1,0,0,0,0,1,0,0,0,0,1,0,0…
3,1,36,74,1.73,24,134,72,93,36.7,DISTRITO METROPOLIT. DE QUITO,31,29,219,UIO,1,0,1,Vivo,0,0,0,1,0,0,0,0,0,0,0,0,0,0,0,0,0,0,0,0,0,0,0,0,0,8,.73,1907,112,6.98,62.7,21.4,0,5.5,1.2,94.90000000000001,38.6,3.31,7.3,149,12.8,49.6,0,.054,0,24.691359,89,11,37,1.08,49,17,0,1,0,11,0,1,3,4,0,0,1,1,0,0,0,0,0,0,0,1,0,0,0,0,0,0,0,0,0,0,0,0,0,0,0,0,0,0,0,0,0,0,0,0,0,0,0,0,0,1,0,0,0,0,1,0,0,0,0,1,0,0,1,1,1,1,1,0…
3,1,36,91,1.75,24,134,72,93,36.7,DISTRITO METROPOLIT. DE QUITO,31,29,77,UIO,1,0,1,Vivo,0,0,0,1,0,0,0,0,0,0,0,0,0,0,0,0,0,0,0,0,0,0,0,0,0,8,.73,0,112,6.98,62.7,21.4,266,5.5,1.2,94.90000000000001,38.6,24.03,7.3,149,12.8,18.5,6.3,0,0,30.31933,89,11,25.8,.96,44.9,17.6,0,1,0,11,0,1,3,7,0,0,1,1,0,0,0,0,0,0,0,1,0,0,0,0,0,0,0,0,0,0,0,0,0,0,0,0,0,0,0,0,0,0,0,0,0,0,0,0,0,1,0,0,0,0,1,0,0,0,0,1,0,0,1,1,1,1,1…
3,1,36,71.5,1.62,24,134,72,93,36.7,DISTRITO METROPOLIT. DE QUITO,31,29,82,UIO,1,0,1,Vivo,0,0,0,1,0,0,0,0,0,0,0,0,0,0,0,0,0,0,0,0,0,0,0,0,0,8,.73,1312,112,6.98,62.7,21.4,311,5.5,1.2,94.90000000000001,38.6,.7,7.3,149,14.2,49.8,1.6,.09,0,28.125,89,11,47.8,1.24,35.3,16.1,0,1,0,11,0,1,3,3,0,0,1,1,0,0,0,0,0,0,0,1,0,0,0,0,0,0,0,0,0,0,0,0,0,0,0,0,0,0,0,0,0,0,0,0,0,0,0,0,0,1,0,0,0,0,1,0,0,0,0,1,0,0,1,1,1,…
3,1,36,91,1.65,24,134,72,93,36.7,DISTRITO METROPOLIT. DE QUITO,31,29,0,UIO,1,0,1,Vivo,0,0,0,1,0,0,0,0,0,0,0,0,0,0,0,0,0,0,0,0,0,0,0,0,0,8,.73,0,112,6.98,62.7,21.4,0,5.5,1.2,94.90000000000001,38.6,67.2,7.3,149,13.4,47.4,2.4,.45,0,34.842453,89,11,16.7,.97,91.7,18.2,1,1,0,11,0,1,3,2,0,0,1,1,0,0,0,0,0,0,0,1,0,0,0,0,0,0,0,0,0,0,0,0,0,0,0,0,0,0,0,0,0,0,0,0,0,0,0,0,0,1,0,0,0,0,1,0,0,0,0,1,0,0,1,1,1,1,1,…
3,1,36,93,1.6,24,134,72,93,36.7,DISTRITO METROPOLIT. DE QUITO,31,29,119,UIO,1,0,1,Vivo,0,0,0,1,0,0,0,0,0,0,0,0,0,0,0,0,0,0,0,0,0,0,0,0,0,8,.73,1031,112,6.98,62.7,21.4,567,5.5,1.2,94.90000000000001,38.6,1.73,7.3,149,13.1,24.6,0,26.35,0,34.765625,89,11,26.7,1.05,90.5,17.8,0,1,0,11,0,1,3,10,0,0,1,1,0,0,0,0,0,0,0,1,0,0,0,0,0,0,0,0,0,0,0,0,0,0,0,0,0,0,0,0,0,0,0,0,0,0,0,0,0,1,0,0,0,0,1,0,0,0,0,1,0,0,1,…
3,1,36,75,1.57,24,134,72,93,36.7,DISTRITO METROPOLIT. DE QUITO,31,29,317,UIO,1,0,1,Vivo,0,0,0,1,0,0,0,0,0,0,0,0,0,0,0,0,0,0,0,0,0,0,0,0,0,8,.73,0,112,6.98,62.7,21.4,450,5.5,1.2,94.90000000000001,38.6,30.1,7.3,149,13.4,31.6,.2,3.27,0,29.238777,89,11,18.5,1,146.1,15.6,0,1,0,11,0,1,3,8,0,0,1,1,0,0,0,0,0,0,0,1,0,0,0,0,0,0,0,0,0,0,0,0,0,0,0,0,0,0,0,0,0,0,0,0,0,0,0,0,0,1,0,0,0,0,1,0,0,0,0,1,0,0,1,1,1,1…
4,1,55,57.8,1.74,22,132,81,92,36.7,DISTRITO METROPOLIT. DE QUITO,32,0,54,UIO,0,0,1,Vivo,0,0,0,0,0,0,0,0,0,0,0,0,0,0,0,0,0,0,0,0,0,0,0,0,0,17,1.16,0,80,5.51,47.3,16.5,432,12.3,.9,96.40000000000001,23.3,49.78,7.5,185,13.1,24.5,7.6,.293,0,19.797979,115,7,14.3,0,84.7,22.7,1,1,0,7,0,1,4,8,0,0,1,1,0,0,0,0,0,1,1,1,0,0,0,0,0,0,0,0,0,0,0,0,0,0,0,0,0,0,0,0,0,0,0,0,0,0,0,0,0,1,0,0,0,0,1,0,0,0,0,1,0,0,1,1,1,…
4,1,55,53,1.71,22,132,81,92,36.7,DISTRITO METROPOLIT. DE QUITO,5,0,60,UIO,0,0,1,Vivo,0,0,0,0,0,0,0,0,0,0,0,0,0,0,0,0,0,0,0,0,0,0,0,0,0,17,1.16,1029,80,5.51,47.3,16.5,0,12.3,.9,96.40000000000001,23.3,6.52,7.5,185,12.8,21.5,5,0,0,19.797979,115,7,16.9,.97,58.6,22.6,0,1,0,7,0,1,4,6,0,0,1,1,0,0,0,0,0,1,1,1,0,0,0,0,0,0,0,0,0,0,0,0,0,0,0,0,0,0,0,0,0,0,0,0,0,0,0,0,0,1,0,0,0,0,1,0,0,0,0,1,0,0,1,1,1,1,1,0,…
4,1,55,,,22,132,81,92,36.7,DISTRITO METROPOLIT. DE QUITO,,,,UIO,0,0,1,Vivo,0,0,0,0,0,0,0,0,0,0,0,0,0,0,0,0,0,0,0,0,0,0,0,0,0,17,1.16,,80,5.51,47.3,16.5,,12.3,.9,96.40000000000001,23.3,,7.5,185,,,,,0,,115,7,,,,,,1,0,7,0,1,4,0,,,,,,,,,,,,,,,,,,,,,,,,,,,,,,,,,,,,,,,,,,,,,,,,,,,,,,,,,,,,,,,,,,2,,,,,4,3,3,4,1,4,1,3,2,2,1,,,,,3,0,,,4,0,,,1,1,4,1,4,1,4,1,,,4,3,2,2,4,3,1,2,,,4,3,,,,,,,,,1,98,4,1,2,,,0,1,…
4,1,55,70,1.69,22,132,81,92,36.7,DISTRITO METROPOLIT. DE QUITO,30,35,112,UIO,0,0,1,Vivo,0,0,0,0,0,0,0,0,0,0,0,0,0,0,0,0,0,0,0,0,0,0,0,0,0,17,1.16,1461,80,5.51,47.3,16.5,248,12.3,.9,96.40000000000001,23.3,47.26,7.5,185,14.9,22.2,0,.634,0,24.058273,115,7,6.6,.95,8109999999999990,21.5,0,1,0,7,0,1,4,9,0,0,1,1,0,0,0,0,0,1,1,1,0,0,0,0,0,0,0,0,0,0,0,0,0,0,0,0,0,0,0,0,0,0,0,0,0,0,0,0,0,1,0,0,0,0,1,0,0,0,…
4,1,55,54,1.55,22,132,81,92,36.7,DISTRITO METROPOLIT. DE QUITO,40,41,60,UIO,0,0,1,Vivo,0,0,0,0,0,0,0,0,0,0,0,0,0,0,0,0,0,0,0,0,0,0,0,0,0,17,1.16,966.2000000000001,80,5.51,47.3,16.5,0,12.3,.9,96.40000000000001,23.3,4.9,7.5,185,12.7,31.3,.7,.061,0,23.233456,115,7,22.9,1.1,38.5,20.8,1,1,0,7,0,1,4,3,0,0,1,1,0,0,0,0,0,1,1,1,0,0,0,0,0,0,0,0,0,0,0,0,0,0,0,0,0,0,0,0,0,0,0,0,0,0,0,0,0,1,0,0,0,0,1,0,0,0,0,…
4,1,55,53,1.7,22,132,81,92,36.7,DISTRITO METROPOLIT. DE QUITO,31,50,240,UIO,0,0,1,Vivo,0,0,0,0,0,0,0,0,0,0,0,0,0,0,0,0,0,0,0,0,0,0,0,0,0,17,1.16,0,80,5.51,47.3,16.5,331,12.3,.9,96.40000000000001,23.3,6.05,7.5,185,14.1,36.9,1.5,.378,0,20.0853,115,7,14.6,1.23,88.5,21.3,0,1,0,7,0,1,4,1,0,0,1,1,0,0,0,0,0,1,1,1,0,0,0,0,0,0,0,0,0,0,0,0,0,0,0,0,0,0,0,0,0,0,0,0,0,0,0,0,0,1,0,0,0,0,1,0,0,0,0,1,0,0,1,1,1,1…
4,1,55,58.3,1.72,22,132,81,92,36.7,DISTRITO METROPOLIT. DE QUITO,58,39,0,UIO,0,0,1,Vivo,0,0,0,0,0,0,0,0,0,0,0,0,0,0,0,0,0,0,0,0,0,0,0,0,0,17,1.16,2000,80,5.51,47.3,16.5,196,12.3,.9,96.40000000000001,23.3,4.45,7.5,185,12.9,26.7,0,0,0,20.028841,115,7,25,1.04,27.9,22.3,1,1,0,7,0,1,4,10,0,0,1,1,0,0,0,0,0,1,1,1,0,0,0,0,0,0,0,0,0,0,0,0,0,0,0,0,0,0,0,0,0,0,0,0,0,0,0,0,0,1,0,0,0,0,1,0,0,0,0,1,0,0,1,1,1,1…
4,1,55,62,1.65,22,132,81,92,36.7,DISTRITO METROPOLIT. DE QUITO,0,52,0,UIO,0,0,1,Vivo,0,0,0,0,0,0,0,0,0,0,0,0,0,0,0,0,0,0,0,0,0,0,0,0,0,17,1.16,2000,80,5.51,47.3,16.5,0,12.3,.9,96.40000000000001,23.3,145.89,7.5,185,13.5,23.6,2.2,1.28,0,22.213678,115,7,13.5,0,8190000000000000,20.3,1,1,0,7,0,1,4,5,0,0,1,1,0,0,0,0,0,1,1,1,0,0,0,0,0,0,0,0,0,0,0,0,0,0,0,0,0,0,0,0,0,0,0,0,0,0,0,0,0,1,0,0,0,0,1,0,0,0,0,1…
4,1,55,54,1.57,22,132,81,92,36.7,DISTRITO METROPOLIT. DE QUITO,218,121,45,UIO,0,0,1,Vivo,0,0,0,0,0,0,0,0,0,0,0,0,0,0,0,0,0,0,0,0,0,0,0,0,0,17,1.16,941.7000000000001,80,5.51,47.3,16.5,156,12.3,.9,96.40000000000001,23.3,50.81,7.5,185,17.2,35.2,0,0,0,21.258503,115,7,10.9,1.21,8540000000000000,20.6,0,1,0,7,0,1,4,7,0,0,1,1,0,0,0,0,0,1,1,1,0,0,0,0,0,0,0,0,0,0,0,0,0,0,0,0,0,0,0,0,0,0,0,0,0,0,0,0,0,1,0,0…
4,1,55,58.2,1.61,22,132,81,92,36.7,DISTRITO METROPOLIT. DE QUITO,81,71,0,UIO,0,0,1,Vivo,0,0,0,0,0,0,0,0,0,0,0,0,0,0,0,0,0,0,0,0,0,0,0,0,0,17,1.16,619.9,80,5.51,47.3,16.5,451,12.3,.9,96.40000000000001,23.3,28.6,7.5,185,11.9,37.2,0,.214,0,23.830448,115,7,10,1.05,39.6,22.3,0,1,0,7,0,1,4,4,0,0,1,1,0,0,0,0,0,1,1,1,0,0,0,0,0,0,0,0,0,0,0,0,0,0,0,0,0,0,0,0,0,0,0,0,0,0,0,0,0,1,0,0,0,0,1,0,0,0,0,1,0,0,1,1,…
4,1,55,53.9,1.72,22,132,81,92,36.7,DISTRITO METROPOLIT. DE QUITO,30,44,0,UIO,0,0,1,Vivo,0,0,0,0,0,0,0,0,0,0,0,0,0,0,0,0,0,0,0,0,0,0,0,0,0,17,1.16,960.2000000000001,80,5.51,47.3,16.5,0,12.3,.9,96.40000000000001,23.3,97.90000000000001,7.5,185,11.2,25.1,0,.222,0,18.938776,115,7,9.4,0,9290000000000000,20.5,0,1,0,7,0,1,4,2,0,0,1,1,0,0,0,0,0,1,1,1,0,0,0,0,0,0,0,0,0,0,0,0,0,0,0,0,0,0,0,0,0,0,0,0,0,0,0,0…
5,1,37,55,1.72,32,109,69,87,40,DISTRITO METROPOLIT. DE QUITO,35,23,51,UIO,0,0,0,Vivo,0,0,0,1,0,0,0,0,0,0,0,0,0,1,0,0,0,0,0,0,0,0,0,0,0,10,.8100000000000001,824.1,124,4.76,41.4,14.1,153,12.5,.6,95.09999999999999,26.1,5.89,7.4,323,12.5,32,0,5.07,0,19.562956,108,6,32.9,1.08,29,19.8,0,1,0,6,0,1,5,2,0,0,1,1,0,0,0,0,0,0,0,1,0,0,0,0,0,0,0,0,0,0,0,0,0,0,0,0,0,0,0,0,0,0,0,0,0,0,0,0,0,1,0,0,0,0,1,0,0,0,0,1…
5,1,37,64,1.6,32,109,69,87,40,DISTRITO METROPOLIT. DE QUITO,35,23,28,UIO,0,0,0,Vivo,0,0,0,1,0,0,0,0,0,0,0,0,0,1,0,0,0,0,0,0,0,0,0,0,0,10,.8100000000000001,0,124,4.76,41.4,14.1,441,12.5,.6,95.09999999999999,26.1,228.87,7.4,323,11.2,43.5,2.2,.784,0,24.058273,108,6,9.9,0,82.3,19.3,1,1,0,6,0,1,5,1,0,0,1,1,0,0,0,0,0,0,0,1,0,0,0,0,0,0,0,0,0,0,0,0,0,0,0,0,0,0,0,0,0,0,0,0,0,0,0,0,0,1,0,0,0,0,1,0,0,0,0,1,…
5,1,37,60,1.65,32,109,69,87,40,DISTRITO METROPOLIT. DE QUITO,35,23,64,UIO,0,0,0,Vivo,0,0,0,1,0,0,0,0,0,0,0,0,0,1,0,0,0,0,0,0,0,0,0,0,0,10,.8100000000000001,0,124,4.76,41.4,14.1,495,12.5,.6,95.09999999999999,26.1,113.52,7.4,323,12.9,35.7,0,0,0,20.202021,108,6,7.4,0,9059999999999990,18.2,0,1,0,6,0,1,5,6,0,0,1,1,0,0,0,0,0,0,0,1,0,0,0,0,0,0,0,0,0,0,0,0,0,0,0,0,0,0,0,0,0,0,0,0,0,0,0,0,0,1,0,0,0,0,1,0,…
5,1,37,90.2,1.56,32,109,69,87,40,DISTRITO METROPOLIT. DE QUITO,35,23,183,UIO,0,0,0,Vivo,0,0,0,1,0,0,0,0,0,0,0,0,0,1,0,0,0,0,0,0,0,0,0,0,0,10,.8100000000000001,0,124,4.76,41.4,14.1,395,12.5,.6,95.09999999999999,26.1,396.59,7.4,323,13.8,31.5,.2,.061,0,35.111111,108,6,3.9,0,7909999999999990,16.9,1,1,0,6,0,1,5,7,0,0,1,1,0,0,0,0,0,0,0,1,0,0,0,0,0,0,0,0,0,0,0,0,0,0,0,0,0,0,0,0,0,0,0,0,0,0,0,0,0,1,0,0,0…
5,1,37,65,1.57,32,109,69,87,40,DISTRITO METROPOLIT. DE QUITO,35,23,0,UIO,0,0,0,Vivo,0,0,0,1,0,0,0,0,0,0,0,0,0,1,0,0,0,0,0,0,0,0,0,0,0,10,.8100000000000001,219.7,124,4.76,41.4,14.1,0,12.5,.6,95.09999999999999,26.1,134.41,7.4,323,16.2,45.6,4.6,0,0,25.711662,108,6,2.3,1.15,7809999999999990,17.7,1,1,0,6,0,1,5,3,0,0,1,1,0,0,0,0,0,0,0,1,0,0,0,0,0,0,0,0,0,0,0,0,0,0,0,0,0,0,0,0,0,0,0,0,0,0,0,0,0,1,0,0,0,…
5,1,37,63.9,1.57,32,109,69,87,40,DISTRITO METROPOLIT. DE QUITO,35,23,284,UIO,0,0,0,Vivo,0,0,0,1,0,0,0,0,0,0,0,0,0,1,0,0,0,0,0,0,0,0,0,0,0,10,.8100000000000001,0,124,4.76,41.4,14.1,0,12.5,.6,95.09999999999999,26.1,133.78,7.4,323,13.7,51.2,.2,1.09,0,26.12245,108,6,4.4,1,146,17.4,1,1,0,6,0,1,5,10,0,0,1,1,0,0,0,0,0,0,0,1,0,0,0,0,0,0,0,0,0,0,0,0,0,0,0,0,0,0,0,0,0,0,0,0,0,0,0,0,0,1,0,0,0,0,1,0,0,0,0,1,…
5,1,37,51.2,1.5,32,109,69,87,40,DISTRITO METROPOLIT. DE QUITO,35,23,74,UIO,0,0,0,Vivo,0,0,0,1,0,0,0,0,0,0,0,0,0,1,0,0,0,0,0,0,0,0,0,0,0,10,.8100000000000001,0,124,4.76,41.4,14.1,171,12.5,.6,95.09999999999999,26.1,212.48,7.4,323,12.7,33.6,220,.132,0,22.222221,108,6,5.2,1.18,65,16.2,0,1,0,6,0,1,5,8,0,0,1,1,0,0,0,0,0,0,0,1,0,0,0,0,0,0,0,0,0,0,0,0,0,0,0,0,0,0,0,0,0,0,0,0,0,0,0,0,0,1,0,0,0,0,1,0,0,0,0…
5,1,37,55,1.55,32,109,69,87,40,DISTRITO METROPOLIT. DE QUITO,35,23,53,UIO,0,0,0,Vivo,0,0,0,1,0,0,0,0,0,0,0,0,0,1,0,0,0,0,0,0,0,0,0,0,0,10,.8100000000000001,0,124,4.76,41.4,14.1,0,12.5,.6,95.09999999999999,26.1,271.22,7.4,323,13,32.9,314,1.1,0,23.233456,108,6,4.5,0,66.3,15.7,0,1,0,6,0,1,5,5,0,0,1,1,0,0,0,0,0,0,0,1,0,0,0,0,0,0,0,0,0,0,0,0,0,0,0,0,0,0,0,0,0,0,0,0,0,0,0,0,0,1,0,0,0,0,1,0,0,0,0,1,0,0,…
5,1,37,86,1.59,32,109,69,87,40,DISTRITO METROPOLIT. DE QUITO,35,23,72,UIO,0,0,0,Vivo,0,0,0,1,0,0,0,0,0,0,0,0,0,1,0,0,0,0,0,0,0,0,0,0,0,10,.8100000000000001,0,124,4.76,41.4,14.1,416,12.5,.6,95.09999999999999,26.1,227.02,7.4,323,13.3,63.6,288,14.59,0,35.111111,108,6,6.4,1.85,9290000000000000,19,0,1,0,6,0,1,5,4,0,0,1,1,0,0,0,0,0,0,0,1,0,0,0,0,0,0,0,0,0,0,0,0,0,0,0,0,0,0,0,0,0,0,0,0,0,0,0,0,0,1,0,0,0…
5,1,37,84.90000000000001,1.55,32,109,69,87,40,DISTRITO METROPOLIT. DE QUITO,35,23,0,UIO,0,0,0,Vivo,0,0,0,1,0,0,0,0,0,0,0,0,0,1,0,0,0,0,0,0,0,0,0,0,0,10,.8100000000000001,478.2,124,4.76,41.4,14.1,183,12.5,.6,95.09999999999999,26.1,205.13,7.4,323,11.8,31.3,.3,.306,0,35.295551,108,6,3.9,0,107.7,19.5,0,1,0,6,0,1,5,9,0,0,1,1,0,0,0,0,0,0,0,1,0,0,0,0,0,0,0,0,0,0,0,0,0,0,0,0,0,0,0,0,0,0,0,0,0,0,0,0,0,1,0…
5,1,37,,,32,109,69,87,40,DISTRITO METROPOLIT. DE QUITO,35,23,,UIO,0,0,0,Vivo,0,0,0,1,0,0,0,0,0,0,0,0,0,1,0,0,0,0,0,0,0,0,0,0,0,10,.8100000000000001,,124,4.76,41.4,14.1,,12.5,.6,95.09999999999999,26.1,,7.4,323,,,,,0,,108,6,,,,,,1,0,6,0,1,5,0,,,,,,,,,,,,,,,,,,,,,,,,,,,,,,,,,,,,,,,,,,,,,,,,,,,,,,,,,,,,,,,,,,1,,,,,4,3,4,2,1,2,1,1,3,4,4,2,0,1,0,1,0,,,2,0,,,3,1,2,1,2,1,2,1,,,4,3,1,2,4,3,2,2,,,2,1,,,,,,…
6,0,63,71,1.52,20,111,66,96,36.3,DISTRITO METROPOLIT. DE QUITO,10,46,150,UIO,0,0,0,Vivo,0,0,0,0,0,0,0,0,0,0,1,0,0,0,0,0,0,0,0,0,0,0,0,0,0,33.17757034301758,1.64,0,155,5.06,46.8,16.3,161,7,2.3,98,39,28.93,7.4,184,13.3,35.7,0,1.8,0,29.760862,73,6,10.5,0,146.2,22.5,0,1,0,6,0,0,6,1,0,0,1,1,0,0,0,0,0,1,1,1,0,0,0,0,0,0,0,0,0,0,0,0,0,0,0,0,0,0,0,0,0,0,0,0,0,0,0,1,1,1,1,0,0,0,1,0,0,0,0,1,0,0,1,1,1,1,1,0,…
6,0,63,69,1.45,20,111,66,96,36.3,DISTRITO METROPOLIT. DE QUITO,11,30,536,UIO,0,0,0,Vivo,0,0,0,0,0,0,0,0,0,0,1,0,0,0,0,0,0,0,0,0,0,0,0,0,0,8,.75,0,67,5.06,46.8,16.3,260,7,2.3,98,39,39.87,7.4,184,12.3,29.2,.6,0,0,32.996326,73,6,25.9,0,44.9,23.8,1,1,0,6,0,0,6,5,0,0,1,1,0,0,0,0,0,1,1,1,0,0,0,0,0,0,0,0,0,0,0,0,0,0,0,0,0,0,0,0,0,0,0,0,0,0,0,1,1,1,1,0,0,0,1,0,0,0,0,1,0,0,1,1,1,1,1,0,1,1,1,1,1,3,3,1,3,4,…
6,0,63,80.5,1.5,20,111,66,96,36.3,DISTRITO METROPOLIT. DE QUITO,29,29,39,UIO,0,0,0,Vivo,0,0,0,0,0,0,0,0,0,0,1,0,0,0,0,0,0,0,0,0,0,0,0,0,0,9.813083648681641,.82,186.4,106,5.06,46.8,16.3,306,7,2.3,98,39,10.09,7.4,184,11.8,24.7,0,.12,0,33.984375,73,6,40,1.11,38.4,21.6,0,1,0,6,0,0,6,3,0,0,1,1,0,0,0,0,0,1,1,1,0,0,0,0,0,0,0,0,0,0,0,0,0,0,0,0,0,0,0,0,0,0,0,0,0,0,0,1,1,1,1,0,0,0,1,0,0,0,0,1,0,0,1,1,1,1,1…
6,0,63,58,1.52,20,111,66,96,36.3,DISTRITO METROPOLIT. DE QUITO,20,26,108,UIO,0,0,0,Vivo,0,0,0,0,0,0,0,0,0,0,1,0,0,0,0,0,0,0,0,0,0,0,0,0,0,11,.9300000000000001,0,77,5.06,46.8,16.3,0,7,2.3,98,39,15.81,7.4,184,14.4,26.6,0,.092,0,26.298489,73,6,24.6,1.1,179.4,21.6,0,1,0,6,0,0,6,10,0,0,1,1,0,0,0,0,0,1,1,1,0,0,0,0,0,0,0,0,0,0,0,0,0,0,0,0,0,0,0,0,0,0,0,0,0,0,0,1,1,1,1,0,0,0,1,0,0,0,0,1,0,0,1,1,1,1,1,0,1…
6,0,63,82,1.42,20,111,66,96,36.3,DISTRITO METROPOLIT. DE QUITO,29,18,0,UIO,0,0,0,Vivo,0,0,0,0,0,0,0,0,0,0,1,0,0,0,0,0,0,0,0,0,0,0,0,0,0,13,.6,212.9,92,5.06,46.8,16.3,0,7,2.3,98,39,3.57,7.4,184,13.3,29.4,1.2,2.45,0,34.626038,73,6,45.3,.97,49,22.4,0,1,0,6,0,0,6,8,0,0,1,1,0,0,0,0,0,1,1,1,0,0,0,0,0,0,0,0,0,0,0,0,0,0,0,0,0,0,0,0,0,0,0,0,0,0,0,1,1,1,1,0,0,0,1,0,0,0,0,1,0,0,1,1,1,1,1,0,1,1,1,1,1,3,4,1,4…
6,0,63,67.2,1.42,20,111,66,96,36.3,DISTRITO METROPOLIT. DE QUITO,11,46,15,UIO,0,0,0,Vivo,0,0,0,0,0,0,0,0,0,0,1,0,0,0,0,0,0,0,0,0,0,0,0,0,0,12,.689999999999999,0,104,5.06,46.8,16.3,228,7,2.3,98,39,35.86,7.4,184,11.2,31.7,3.5,0,0,33.984375,73,6,24.9,1.02,84.7,21.2,0,1,0,6,0,0,6,4,0,0,1,1,0,0,0,0,0,1,1,1,0,0,0,0,0,0,0,0,0,0,0,0,0,0,0,0,0,0,0,0,0,0,0,0,0,0,0,1,1,1,1,0,0,0,1,0,0,0,0,1,0,0,1,1,1,1,1,0,…
6,0,63,,,20,111,66,96,36.3,DISTRITO METROPOLIT. DE QUITO,,,,UIO,0,0,0,Vivo,0,0,0,0,0,0,0,0,0,0,1,0,0,0,0,0,0,0,0,0,0,0,0,0,0,,,,,5.06,46.8,16.3,,7,2.3,98,39,,7.4,184,,,,,0,,73,6,,,,,,1,0,6,0,0,6,0,,,,,,,,,,,,,,,,,,,,,,,,,,,,,,,,,,,,,,,,,,,,,,,,,,,,,,,,,,,,,,,,,,3,,,,,1,1,1,2,1,2,1,4,1,1,1,,,,,,,,,,0,,,,,3,1,4,1,4,2,,,2,1,4,1,4,3,4,1,,,2,1,,,,,,,,,1,81,2,1,2,,,0,0,0,1,1,0,,,,,0,,0,,0,,,0,,,1,0,,0,…
6,0,63,60,1.56,20,111,66,96,36.3,DISTRITO METROPOLIT. DE QUITO,48,34,0,UIO,0,0,0,Vivo,0,0,0,0,0,0,0,0,0,0,1,0,0,0,0,0,0,0,0,0,0,0,0,0,0,12,.46,481.4,115,5.06,46.8,16.3,266,7,2.3,98,39,19,7.4,184,13,35.7,0,.029,0,25.37533,73,6,17.1,1.02,143.8,22.8,0,1,0,6,0,0,6,2,0,0,1,1,0,0,0,0,0,1,1,1,0,0,0,0,0,0,0,0,0,0,0,0,0,0,0,0,0,0,0,0,0,0,0,0,0,0,0,1,1,1,1,0,0,0,1,0,0,0,0,1,0,0,1,1,1,1,1,0,1,1,1,1,1,3,2,2,…
6,0,63,56.4,1.65,20,111,66,96,36.3,DISTRITO METROPOLIT. DE QUITO,56,32,132,UIO,0,0,0,Vivo,0,0,0,0,0,0,0,0,0,0,1,0,0,0,0,0,0,0,0,0,0,0,0,0,0,23,.71,0,129,5.06,46.8,16.3,219,7,2.3,98,39,7.68,7.4,184,13.2,35.6,.2,.243,0,22.052191,73,6,22.6,0,59.2,21.8,0,1,0,6,0,0,6,7,0,0,1,1,0,0,0,0,0,1,1,1,0,0,0,0,0,0,0,0,0,0,0,0,0,0,0,0,0,0,0,0,0,0,0,0,0,0,0,1,1,1,1,0,0,0,1,0,0,0,0,1,0,0,1,1,1,1,1,0,1,1,1,1,1,3,1,…
6,0,63,85,1.5,20,111,66,96,36.3,DISTRITO METROPOLIT. DE QUITO,26,37,0,UIO,0,0,0,Vivo,0,0,0,0,0,0,0,0,0,0,1,0,0,0,0,0,0,0,0,0,0,0,0,0,0,9,.8,0,97,5.06,46.8,16.3,527,7,2.3,98,39,32.68,7.4,184,13.3,32.7,0,.163,0,34.765625,73,6,26.1,1.09,8559999999999990,20.6,1,1,0,6,0,0,6,9,0,0,1,1,0,0,0,0,0,1,1,1,0,0,0,0,0,0,0,0,0,0,0,0,0,0,0,0,0,0,0,0,0,0,0,0,0,0,0,1,1,1,1,0,0,0,1,0,0,0,0,1,0,0,1,1,1,1,1,0,1,1,1,1…
6,0,63,53,1.49,20,111,66,96,36.3,DISTRITO METROPOLIT. DE QUITO,24,15,0,UIO,0,0,0,Vivo,0,0,0,0,0,0,0,0,0,0,1,0,0,0,0,0,0,0,0,0,0,0,0,0,0,6,.6800000000000001,0,101,5.06,46.8,16.3,309,7,2.3,98,39,1.9,7.4,184,13.3,45.3,.1,.159,0,24.691359,73,6,20.3,1.05,223.9,21.1,1,1,0,6,0,0,6,6,0,0,1,1,0,0,0,0,0,1,1,1,0,0,0,0,0,0,0,0,0,0,0,0,0,0,0,0,0,0,0,0,0,0,0,0,0,0,0,1,1,1,1,0,0,0,1,0,0,0,0,1,0,0,1,1,1,1,1,0,1,…
7,1,63,55.6,1.62,20,131,80,82,36.4,DISTRITO METROPOLIT. DE QUITO,16,29,57,UIO,0,0,0,Vivo,0,0,0,1,0,0,0,0,0,0,0,0,0,0,0,0,0,0,0,0,0,1,0,0,0,4,.66,0,78,5.62,50.4,17.4,0,4,.4,86,34,117.19,7.4,281,12.2,44,232,.086,0,20.0853,104,13,20.6,0,170,17.1,1,1,0,13,0,1,7,10,0,0,1,1,0,0,0,0,0,0,0,1,0,0,0,0,0,0,0,0,0,0,0,0,0,0,0,0,0,0,0,0,0,0,0,0,0,0,0,1,1,1,1,0,0,0,1,0,0,0,0,1,0,0,0,0,1,1,1,0,1,1,1,1,1,3,1,3,1,…
7,1,63,84.5,1.57,20,131,80,82,36.4,DISTRITO METROPOLIT. DE QUITO,16,29,0,UIO,0,0,0,Vivo,0,0,0,1,0,0,0,0,0,0,0,0,0,0,0,0,0,0,0,0,0,1,0,0,0,12,1.28,0,99,5.62,50.4,17.4,262,4,.4,86,34,22.88,7.4,281,12.2,44,.5,.425,0,35.295551,104,13,16.4,1.1,8159999999999990,21.4,0,1,0,13,0,1,7,7,0,0,1,1,0,0,0,0,0,0,0,1,0,0,0,0,0,0,0,0,0,0,0,0,0,0,0,0,0,0,0,0,0,0,0,0,0,0,0,1,1,1,1,0,0,0,1,0,0,0,0,1,0,0,0,0,1,1,1,0,1…
7,1,63,51.4,1.55,20,131,80,82,36.4,DISTRITO METROPOLIT. DE QUITO,16,29,143,UIO,0,0,0,Vivo,0,0,0,1,0,0,0,0,0,0,0,0,0,0,0,0,0,0,0,0,0,1,0,0,0,11,.55,0,100,5.62,50.4,17.4,0,4,.4,86,34,92.94,7.4,281,12.2,44,277,.286,0,22.052191,104,13,16.3,1.18,0,15.6,0,1,0,13,0,1,7,8,0,0,1,1,0,0,0,0,0,0,0,1,0,0,0,0,0,0,0,0,0,0,0,0,0,0,0,0,0,0,0,0,0,0,0,0,0,0,0,1,1,1,1,0,0,0,1,0,0,0,0,1,0,0,0,0,1,1,1,0,1,1,1,1,1,3,1,…
7,1,63,80,1.58,20,131,80,82,36.4,DISTRITO METROPOLIT. DE QUITO,16,29,0,UIO,0,0,0,Vivo,0,0,0,1,0,0,0,0,0,0,0,0,0,0,0,0,0,0,0,0,0,1,0,0,0,19.15887832641602,1.39,1421,352,5.62,50.4,17.4,446,4,.4,86,34,293.08,7.4,281,12.2,44,1588,.219,0,33.418365,104,13,4.5,1.67,111.9,0,0,1,0,13,0,1,7,2,0,0,1,1,0,0,0,0,0,0,0,1,0,0,0,0,0,0,0,0,0,0,0,0,0,0,0,0,0,0,0,0,0,0,0,0,0,0,0,1,1,1,1,0,0,0,1,0,0,0,0,1,0,0,0,0,1,1…
7,1,63,57.8,1.5,20,131,80,82,36.4,DISTRITO METROPOLIT. DE QUITO,16,29,42,UIO,0,0,0,Vivo,0,0,0,1,0,0,0,0,0,0,0,0,0,0,0,0,0,0,0,0,0,1,0,0,0,9,.77,990.4,0,5.62,50.4,17.4,171,4,.4,86,34,27.51,7.4,281,12.2,44,.2,.06,0,26.370237,104,13,13.8,1.07,39.9,22.1,0,1,0,13,0,1,7,9,0,0,1,1,0,0,0,0,0,0,0,1,0,0,0,0,0,0,0,0,0,0,0,0,0,0,0,0,0,0,0,0,0,0,0,0,0,0,0,1,1,1,1,0,0,0,1,0,0,0,0,1,0,0,0,0,1,1,1,0,1,1,1,1,1,3,…
7,1,63,69.09999999999999,1.77,20,131,80,82,36.4,DISTRITO METROPOLIT. DE QUITO,16,29,74,UIO,0,0,0,Vivo,0,0,0,1,0,0,0,0,0,0,0,0,0,0,0,0,0,0,0,0,0,1,0,0,0,12,.73,867.7000000000001,75,5.62,50.4,17.4,168,4,.4,86,34,18.53,7.4,281,12.2,44,.1,.144,0,21.773842,104,13,37.7,1.15,33.2,20,0,1,0,13,0,1,7,6,0,0,1,1,0,0,0,0,0,0,0,1,0,0,0,0,0,0,0,0,0,0,0,0,0,0,0,0,0,0,0,0,0,0,0,0,0,0,0,1,1,1,1,0,0,0,1,0,0,0,0,1,0…
7,1,63,,,20,131,80,82,36.4,DISTRITO METROPOLIT. DE QUITO,16,29,,UIO,0,0,0,Vivo,0,0,0,1,0,0,0,0,0,0,0,0,0,0,0,0,0,0,0,0,0,1,0,0,0,,,,,5.62,50.4,17.4,,4,.4,86,34,,7.4,281,12.2,44,,,0,,104,13,,,,,,1,0,13,0,1,7,0,,,,,,,,,,,,,,,,,,,,,,,,,,,,,,,,,,,,,,,,,,,,,,,,,,,,,,,,,,,,,,,,,,3,,,,,4,3,1,4,1,4,1,1,3,1,1,1,0,2,0,,,,,,0,,,,,4,1,4,1,4,1,,,1,2,1,2,1,2,4,2,,,2,1,1,1,4,3,,,,,1,97,4,1,1,0,0,0,1,0,1,2,1,1.8…
7,1,63,99.40000000000001,1.7,20,131,80,82,36.4,DISTRITO METROPOLIT. DE QUITO,16,29,37,UIO,0,0,0,Vivo,0,0,0,1,0,0,0,0,0,0,0,0,0,0,0,0,0,0,0,0,0,1,0,0,0,9,.74,1151,108,5.62,50.4,17.4,484,4,.4,86,34,164,7.4,281,12.2,44,0,.159,0,37.180248,104,13,5.4,0,150.1,20,0,1,0,13,0,1,7,1,0,0,1,1,0,0,0,0,0,0,0,1,0,0,0,0,0,0,0,0,0,0,0,0,0,0,0,0,0,0,0,0,0,0,0,0,0,0,0,1,1,1,1,0,0,0,1,0,0,0,0,1,0,0,0,0,1,1,1,0,1,1,1…
7,1,63,83,1.76,20,131,80,82,36.4,DISTRITO METROPOLIT. DE QUITO,16,29,48,UIO,0,0,0,Vivo,0,0,0,1,0,0,0,0,0,0,0,0,0,0,0,0,0,0,0,0,0,1,0,0,0,7,.76,401.2,349,5.62,50.4,17.4,495,4,.4,86,34,32.72,7.4,281,12.2,44,3.5,0,0,28.040379,104,13,4.9,1.1,9009999999999990,22.5,0,1,0,13,0,1,7,4,0,0,1,1,0,0,0,0,0,0,0,1,0,0,0,0,0,0,0,0,0,0,0,0,0,0,0,0,0,0,0,0,0,0,0,0,0,0,0,1,1,1,1,0,0,0,1,0,0,0,0,1,0,0,0,0,1,1,1,0,1,…
7,1,63,58.2,1.74,20,131,80,82,36.4,DISTRITO METROPOLIT. DE QUITO,16,29,0,UIO,0,0,0,Vivo,0,0,0,1,0,0,0,0,0,0,0,0,0,0,0,0,0,0,0,0,0,1,0,0,0,10,.86,0,105,5.62,50.4,17.4,421,4,.4,86,34,79.91,7.4,281,12.2,44,5.3,.037,0,20.597858,104,13,28.9,.86,123.3,22.7,0,1,0,13,0,1,7,5,0,0,1,1,0,0,0,0,0,0,0,1,0,0,0,0,0,0,0,0,0,0,0,0,0,0,0,0,0,0,0,0,0,0,0,0,0,0,0,1,1,1,1,0,0,0,1,0,0,0,0,1,0,0,0,0,1,1,1,0,1,1,1,1,1,3…
7,1,63,67.09999999999999,1.77,20,131,80,82,36.4,DISTRITO METROPOLIT. DE QUITO,16,29,145,UIO,0,0,0,Vivo,0,0,0,1,0,0,0,0,0,0,0,0,0,0,0,0,0,0,0,0,0,1,0,0,0,13,.98,0,86,5.62,50.4,17.4,286,4,.4,86,34,3.8,7.4,281,12.2,44,.6,.304,0,20.761246,104,13,14.2,1.13,8490000000000000,21.2,0,1,0,13,0,1,7,3,0,0,1,1,0,0,0,0,0,0,0,1,0,0,0,0,0,0,0,0,0,0,0,0,0,0,0,0,0,0,0,0,0,0,0,0,0,0,0,1,1,1,1,0,0,0,1,0,0,0,0,1,0,0,…
8,1,31,89.3,1.47,24,129,80,93,36.9,DISTRITO METROPOLIT. DE QUITO,41,29,161,UIO,1,0,1,Vivo,0,0,0,0,0,0,0,0,0,0,0,0,0,0,0,0,0,0,0,0,0,0,0,0,0,11,.8,517.4,95,6.71,52,17.9,554,4.6,1.7,94.09999999999999,28,3.36,7.4,205,13.9,31.5,0,0,0,35.555557,102,7,28.6,.89,195.8,17.5,0,1,0,7,0,1,8,8,0,0,1,1,0,0,0,0,0,1,1,1,0,0,0,0,0,0,0,0,0,0,0,0,0,0,0,0,0,0,0,0,0,0,0,0,0,0,0,0,0,1,0,0,0,0,1,0,0,0,0,1,0,0,1,1,1,1,1…
8,1,31,80,1.53,24,129,80,93,36.9,DISTRITO METROPOLIT. DE QUITO,58,37,53,UIO,1,0,1,Vivo,0,0,0,0,0,0,0,0,0,0,0,0,0,0,0,0,0,0,0,0,0,0,0,0,0,11,.8,0,95,6.71,52,17.9,405,4.6,1.7,94.09999999999999,28,49.05,7.4,205,13.3,34.3,5.3,15.18,0,34.602077,102,7,67.3,1,68.3,19.1,0,1,0,7,0,1,8,10,0,0,1,1,0,0,0,0,0,1,1,1,0,0,0,0,0,0,0,0,0,0,0,0,0,0,0,0,0,0,0,0,0,0,0,0,0,0,0,0,0,1,0,0,0,0,1,0,0,0,0,1,0,0,1,1,1,1,1,0…
8,1,31,69,1.5,24,129,80,93,36.9,DISTRITO METROPOLIT. DE QUITO,32,22,624,UIO,1,0,1,Vivo,0,0,0,0,0,0,0,0,0,0,0,0,0,0,0,0,0,0,0,0,0,0,0,0,0,11,.8,105.3,95,6.71,52,17.9,0,4.6,1.7,94.09999999999999,28,44.93,7.4,205,11.8,42.4,140,.105,0,31.111111,102,7,48.3,1.09,131.9,17.2,0,1,0,7,0,1,8,2,0,0,1,1,0,0,0,0,0,1,1,1,0,0,0,0,0,0,0,0,0,0,0,0,0,0,0,0,0,0,0,0,0,0,0,0,0,0,0,0,0,1,0,0,0,0,1,0,0,0,0,1,0,0,1,1,1,1…
8,1,31,74.8,1.42,24,129,80,93,36.9,DISTRITO METROPOLIT. DE QUITO,79,64,114,UIO,1,0,1,Vivo,0,0,0,0,0,0,0,0,0,0,0,0,0,0,0,0,0,0,0,0,0,0,0,0,0,11,.8,654.7000000000001,95,6.71,52,17.9,265,4.6,1.7,94.09999999999999,28,24.59,7.4,205,14.9,28.3,.4,1.83,0,34.626038,102,7,27.6,1.2,38.5,18.7,0,1,0,7,0,1,8,3,0,0,1,1,0,0,0,0,0,1,1,1,0,0,0,0,0,0,0,0,0,0,0,0,0,0,0,0,0,0,0,0,0,0,0,0,0,0,0,0,0,1,0,0,0,0,1,0,0,0,0…
8,1,31,78,1.52,24,129,80,93,36.9,DISTRITO METROPOLIT. DE QUITO,36,56,84,UIO,1,0,1,Vivo,0,0,0,0,0,0,0,0,0,0,0,0,0,0,0,0,0,0,0,0,0,0,0,0,0,11,.8,0,95,6.71,52,17.9,371,4.6,1.7,94.09999999999999,28,4.26,7.4,205,13.9,33.6,.7,1.95,0,32.591049,102,7,34.4,1.13,8190000000000000,20.6,0,1,0,7,0,1,8,5,0,0,1,1,0,0,0,0,0,1,1,1,0,0,0,0,0,0,0,0,0,0,0,0,0,0,0,0,0,0,0,0,0,0,0,0,0,0,0,0,0,1,0,0,0,0,1,0,0,0,0,1,0,0,…
8,1,31,74,1.65,24,129,80,93,36.9,DISTRITO METROPOLIT. DE QUITO,184,166,129,UIO,1,0,1,Vivo,0,0,0,0,0,0,0,0,0,0,0,0,0,0,0,0,0,0,0,0,0,0,0,0,0,11,.8,0,95,6.71,52,17.9,424,4.6,1.7,94.09999999999999,28,.18,7.4,205,14.5,29,.2,15.01,0,27.630367,102,7,19.4,1.26,70.5,19,1,1,0,7,0,1,8,1,0,0,1,1,0,0,0,0,0,1,1,1,0,0,0,0,0,0,0,0,0,0,0,0,0,0,0,0,0,0,0,0,0,0,0,0,0,0,0,0,0,1,0,0,0,0,1,0,0,0,0,1,0,0,1,1,1,1,1,0,1…
8,1,31,83.2,1.5,24,129,80,93,36.9,DISTRITO METROPOLIT. DE QUITO,20,43,31,UIO,1,0,1,Vivo,0,0,0,0,0,0,0,0,0,0,0,0,0,0,0,0,0,0,0,0,0,0,0,0,0,11,.8,4041.49,95,6.71,52,17.9,216,4.6,1.7,94.09999999999999,28,1,7.4,205,14.3,30.5,0,0,0,35.295551,102,7,28.3,1.07,42,19.8,1,1,0,7,0,1,8,9,0,0,1,1,0,0,0,0,0,1,1,1,0,0,0,0,0,0,0,0,0,0,0,0,0,0,0,0,0,0,0,0,0,0,0,0,0,0,0,0,0,1,0,0,0,0,1,0,0,0,0,1,0,0,1,1,1,1,1,0,1,…
8,1,31,57.8,1.66,24,129,80,93,36.9,DISTRITO METROPOLIT. DE QUITO,102,76,47,UIO,1,0,1,Vivo,0,0,0,0,0,0,0,0,0,0,0,0,0,0,0,0,0,0,0,0,0,0,0,0,0,11,.8,0,95,6.71,52,17.9,103,4.6,1.7,94.09999999999999,28,2.15,7.4,205,11.3,29.6,.8,0,0,20.832653,102,7,33.9,.97,41.8,17.6,0,1,0,7,0,1,8,4,0,0,1,1,0,0,0,0,0,1,1,1,0,0,0,0,0,0,0,0,0,0,0,0,0,0,0,0,0,0,0,0,0,0,0,0,0,0,0,0,0,1,0,0,0,0,1,0,0,0,0,1,0,0,1,1,1,1,1,0,1…
8,1,31,87,1.42,24,129,80,93,36.9,DISTRITO METROPOLIT. DE QUITO,36,32,183,UIO,1,0,1,Vivo,0,0,0,0,0,0,0,0,0,0,0,0,0,0,0,0,0,0,0,0,0,0,0,0,0,11,.8,0,95,6.71,52,17.9,332,4.6,1.7,94.09999999999999,28,19.34,7.4,205,10.7,30,.3,0,0,35.111111,102,7,17.3,0,48.9,16.5,0,1,0,7,0,1,8,7,0,0,1,1,0,0,0,0,0,1,1,1,0,0,0,0,0,0,0,0,0,0,0,0,0,0,0,0,0,0,0,0,0,0,0,0,0,0,0,0,0,1,0,0,0,0,1,0,0,0,0,1,0,0,1,1,1,1,1,0,1,1,1,…
8,1,31,,,24,129,80,93,36.9,DISTRITO METROPOLIT. DE QUITO,,,,UIO,1,0,1,Vivo,0,0,0,0,0,0,0,0,0,0,0,0,0,0,0,0,0,0,0,0,0,0,0,0,0,11,.8,,95,6.71,52,17.9,,4.6,1.7,94.09999999999999,28,,7.4,205,,,,,0,,102,7,,,,,,1,0,7,0,1,8,0,,,,,,,,,,,,,,,,,,,,,,,,,,,,,,,,,,,,,,,,,,,,,,,,,,,,,,,,,,,,,,,,,,1,,,,,4,3,3,3,1,4,1,3,2,3,1,,,,,2,0,,,2,0,,,1,1,4,3,4,1,4,2,,,1,1,4,1,4,1,2,2,,,2,1,,,,,,,,,1,96.333336,4,1,1,,,0,1…
8,1,31,90,1.6,24,129,80,93,36.9,DISTRITO METROPOLIT. DE QUITO,638,542,30,UIO,1,0,1,Vivo,0,0,0,0,0,0,0,0,0,0,0,0,0,0,0,0,0,0,0,0,0,0,0,0,0,11,.8,13967,95,6.71,52,17.9,0,4.6,1.7,94.09999999999999,28,40.87,7.4,205,13.4,55.3,0,.544,0,34.626038,102,7,11.7,1.02,149.6,21.2,1,1,0,7,0,1,8,6,0,0,1,1,0,0,0,0,0,1,1,1,0,0,0,0,0,0,0,0,0,0,0,0,0,0,0,0,0,0,0,0,0,0,0,0,0,0,0,0,0,1,0,0,0,0,1,0,0,0,0,1,0,0,1,1,1,1,…
9,1,38,57.8,1.55,20,123,67,92,37,DISTRITO METROPOLIT. DE QUITO,36,29,112,UIO,0,0,0,Vivo,0,0,0,0,0,0,0,0,0,0,0,0,0,0,0,0,0,0,0,0,0,0,0,0,0,9.813083648681641,.64,0,123,5.88,47.9,16.1,372,5.6,.7,97.59999999999999,31,48.92,7.4,228,14.5,57.3,.1,0,0,25.765713,89,3,23.7,0,172.5,19.3,0,1,0,3,0,1,9,4,0,0,1,1,0,0,0,0,0,1,1,1,0,0,0,0,0,0,0,0,0,0,0,0,0,0,0,0,0,0,0,0,0,0,0,0,0,0,0,1,1,1,1,1,1,1,1,1,1,0,0,1,0,…
9,1,38,51.2,1.65,20,123,67,92,37,DISTRITO METROPOLIT. DE QUITO,43,27,0,UIO,0,0,0,Vivo,0,0,0,0,0,0,0,0,0,0,0,0,0,0,0,0,0,0,0,0,0,0,0,0,0,11,1,0,96,5.56,47.3,15.9,213,5.2,.9,97.59999999999999,31,15.59,7.4,157,12.8,24.9,0,0,0,19.797979,89,3,13.2,.96,50.4,19.2,0,1,0,3,0,1,9,7,0,0,1,1,0,0,0,0,0,1,1,1,0,0,0,0,0,0,0,0,0,0,0,0,0,0,0,0,0,0,0,0,0,0,0,0,0,0,0,1,1,1,1,1,1,1,1,1,1,0,0,1,0,1,1,1,1,1,1,0,1,1,1,…
9,1,38,86,1.52,20,123,67,92,37,DISTRITO METROPOLIT. DE QUITO,26,25,17,UIO,0,0,0,Vivo,0,0,0,0,0,0,0,0,0,0,0,0,0,0,0,0,0,0,0,0,0,0,0,0,0,18,.54,711.8,89,3.29,22.2,14.5,505,5.7,.7,97.59999999999999,31,48.44,7.4,399,13,37,.3,0,0,34.765625,89,3,16.8,1.04,7859999999999990,18.8,0,1,0,3,0,1,9,8,0,0,1,1,0,0,0,0,0,1,1,1,0,0,0,0,0,0,0,0,0,0,0,0,0,0,0,0,0,0,0,0,0,0,0,0,0,0,0,1,1,1,1,1,1,1,1,1,1,0,0,1,0,1,1,1…
9,1,38,53,1.64,20,123,67,92,37,DISTRITO METROPOLIT. DE QUITO,144,37,797,UIO,0,0,0,Vivo,0,0,0,0,0,0,0,0,0,0,0,0,0,0,0,0,0,0,0,0,0,0,0,0,0,0,.54,0,92,5.45,48.5,17.3,0,6.1,2.4,97.59999999999999,31,122.92,7.4,342,12.4,46.1,0,0,0,20.597858,89,3,6.4,1.1,119.8,20.2,1,1,0,3,0,1,9,5,0,0,1,1,0,0,0,0,0,1,1,1,0,0,0,0,0,0,0,0,0,0,0,0,0,0,0,0,0,0,0,0,0,0,0,0,0,0,0,1,1,1,1,1,1,1,1,1,1,0,0,1,0,1,1,1,1,1,1,0,1,1,…
9,1,38,79,1.5,20,123,67,92,37,DISTRITO METROPOLIT. DE QUITO,34,30,0,UIO,0,0,0,Vivo,0,0,0,0,0,0,0,0,0,0,0,0,0,0,0,0,0,0,0,0,0,0,0,0,0,7,.38,0,150,6.26,44.5,16.6,0,6.5,1,97.59999999999999,31,40.87,7.4,189,13.5,32.6,0,.027,0,33.659298,89,3,13.3,1.12,126.6,19.9,1,1,0,3,0,1,9,1,0,0,1,1,0,0,0,0,0,1,1,1,0,0,0,0,0,0,0,0,0,0,0,0,0,0,0,0,0,0,0,0,0,0,0,0,0,0,0,1,1,1,1,1,1,1,1,1,1,0,0,1,0,1,1,1,1,1,1,0,1,1,1…
9,1,38,64,1.7,20,123,67,92,37,DISTRITO METROPOLIT. DE QUITO,34,22,0,UIO,0,0,0,Vivo,0,0,0,0,0,0,0,0,0,0,0,0,0,0,0,0,0,0,0,0,0,0,0,0,0,11,.83,142.4,86,5.37,43.8,14.9,0,17.4,.9,97.59999999999999,31,76.55,7.4,510,14.4,35.8,0,.01,0,21.258503,89,3,15.3,1.16,55.8,20.8,0,1,0,3,0,1,9,2,0,0,1,1,0,0,0,0,0,1,1,1,0,0,0,0,0,0,0,0,0,0,0,0,0,0,0,0,0,0,0,0,0,0,0,0,0,0,0,1,1,1,1,1,1,1,1,1,1,0,0,1,0,1,1,1,1,1,1,0,1…
9,1,38,71.8,1.53,20,123,67,92,37,DISTRITO METROPOLIT. DE QUITO,27,28,237,UIO,0,0,0,Vivo,0,0,0,0,0,0,0,0,0,0,0,0,0,0,0,0,0,0,0,0,0,0,0,0,0,9,.73,1311,85,5.61,49.6,16.5,212,4.8,1.2,97.59999999999999,31,147.02,7.4,297,10.7,34.7,140,0,0,30.116213,89,3,7.4,0,58.9,16.5,0,1,0,3,0,1,9,3,0,0,1,1,0,0,0,0,0,1,1,1,0,0,0,0,0,0,0,0,0,0,0,0,0,0,0,0,0,0,0,0,0,0,0,0,0,0,0,1,1,1,1,1,1,1,1,1,1,0,0,1,0,1,1,1,1,1,1,0…
9,1,38,60,1.73,20,123,67,92,37,DISTRITO METROPOLIT. DE QUITO,28,18,86,UIO,0,0,0,Vivo,0,0,0,0,0,0,0,0,0,0,0,0,0,0,0,0,0,0,0,0,0,0,0,0,0,10,.88,1019,127,5.35,47.9,17.1,330,7.1,1.6,97.59999999999999,31,48.92,7.4,222,12.3,27.5,.5,0,0,20.832653,89,3,18.5,0,44.8,20,1,1,0,3,0,1,9,9,0,0,1,1,0,0,0,0,0,1,1,1,0,0,0,0,0,0,0,0,0,0,0,0,0,0,0,0,0,0,0,0,0,0,0,0,0,0,0,1,1,1,1,1,1,1,1,1,1,0,0,1,0,1,1,1,1,1,1,0,1,1…
9,1,38,61.1,1.6,20,123,67,92,37,DISTRITO METROPOLIT. DE QUITO,31,50,157,UIO,0,0,0,Vivo,0,0,0,0,0,0,0,0,0,0,0,0,0,0,0,0,0,0,0,0,0,0,0,0,0,15,1,0,99,4.5,43.1,14.5,0,8.699999999999999,1.2,97.59999999999999,31,25.27,7.4,236,12.5,26.9,0,0,0,24.910767,89,3,43.2,.939999999999999,137.5,19.2,0,1,0,3,0,1,9,6,0,0,1,1,0,0,0,0,0,1,1,1,0,0,0,0,0,0,0,0,0,0,0,0,0,0,0,0,0,0,0,0,0,0,0,0,0,0,0,1,1,1,1,1,1,1,1,1,1,0…
9,1,38,,,20,123,67,92,37,DISTRITO METROPOLIT. DE QUITO,,,,UIO,0,0,0,Vivo,0,0,0,0,0,0,0,0,0,0,0,0,0,0,0,0,0,0,0,0,0,0,0,0,0,,,,,,,,,,,97.59999999999999,31,,7.4,,,,,,0,,89,3,,,,,,1,0,3,0,1,9,0,,,,,,,,,,,,,,,,,,,,,,,,,,,,,,,,,,,,,,,,,,,,,,,,,,,,,,,,,,,,,,,,,,1,,,,,3,1,1,3,1,2,1,3,2,3,1,,,,,,,,,,0,,,,,,,,,,,,,,,,,4,3,3,2,,,2,1,,,,,,,,,,85.666664,2,1,2,,,0,0,,0,,1,,,,,,,0,,0,,,0,,,,0,,,1,1,,0,,44.8,21…
9,1,38,55.2,1.68,20,123,67,92,37,DISTRITO METROPOLIT. DE QUITO,120,49,102,UIO,0,0,0,Vivo,0,0,0,0,0,0,0,0,0,0,0,0,0,0,0,0,0,0,0,0,0,0,0,0,0,8,.71,0,118,4.92,43,14.9,252,7,.6,97.59999999999999,31,33.54,7.4,288,11.3,23.7,0,1.4,0,19.562956,89,3,20.9,1,59.5,19.8,0,1,0,3,0,1,9,10,0,0,1,1,0,0,0,0,0,1,1,1,0,0,0,0,0,0,0,0,0,0,0,0,0,0,0,0,0,0,0,0,0,0,0,0,0,0,0,1,1,1,1,1,1,1,1,1,1,0,0,1,0,1,1,1,1,1,1,0,1,1,…
10,0,64,90,1.44,22,114,70,95,37.1,DISTRITO METROPOLIT. DE QUITO,46,30,850,UIO,0,0,0,Vivo,0,0,0,0,0,0,0,0,0,0,0,0,0,0,0,0,0,0,0,0,0,0,0,0,0,15,.6800000000000001,0,95,5.6,44.5,15,288,4,1.3,96.2,27.9,49.3,7.4,5,12.4,34.2,.1,0,0,36.085403,70,4,14.4,1,8990000000000000,18.9,1,1,0,4,0,0,10,5,0,0,1,1,0,0,0,0,0,1,1,1,0,0,0,0,0,0,0,0,0,0,0,0,0,0,0,0,0,0,0,0,0,0,0,0,0,0,0,0,0,1,0,0,0,0,1,0,0,0,0,1,0,0,1,1,1…
10,0,64,,,22,114,70,95,37.1,DISTRITO METROPOLIT. DE QUITO,,,,UIO,0,0,0,Vivo,0,0,0,0,0,0,0,0,0,0,0,0,0,0,0,0,0,0,0,0,0,0,0,0,0,15,.6800000000000001,,95,5.6,44.5,15,,4,1.3,96.2,27.9,,7.4,5,,,,,0,,70,4,,,,,,1,0,4,0,0,10,0,,,,,,,,,,,,,,,,,,,,,,,,,,,,,,,,,,,,,,,,,,,,,,,,,,,,,,,,,,,,,,,,,,3,,,,,1,1,3,2,1,2,1,4,1,4,1,,,,,3,0,,,1,0,,,1,1,4,1,3,1,3,1,,,1,2,3,1,4,3,2,2,,,2,1,,,,,,,,,2,84.666664,2,1,1,,,0,0…
10,0,64,90,1.45,22,114,70,95,37.1,DISTRITO METROPOLIT. DE QUITO,26,63,19,UIO,0,0,0,Vivo,0,0,0,0,0,0,0,0,0,0,0,0,0,0,0,0,0,0,0,0,0,0,0,0,0,15,.6800000000000001,0,95,5.6,44.5,15,223,4,1.3,96.2,27.9,21.71,7.4,5,12.9,39.5,1.3,.19,0,35.555557,70,4,27.8,0,72.2,20.1,0,1,0,4,0,0,10,1,0,0,1,1,0,0,0,0,0,1,1,1,0,0,0,0,0,0,0,0,0,0,0,0,0,0,0,0,0,0,0,0,0,0,0,0,0,0,0,0,0,1,0,0,0,0,1,0,0,0,0,1,0,0,1,1,1,1,1,0,1,…
10,0,64,89.3,1.56,22,114,70,95,37.1,DISTRITO METROPOLIT. DE QUITO,28,70,170,UIO,0,0,0,Vivo,0,0,0,0,0,0,0,0,0,0,0,0,0,0,0,0,0,0,0,0,0,0,0,0,0,15,.6800000000000001,0,95,5.6,44.5,15,401,4,1.3,96.2,27.9,31.4,7.4,5,12.4,25.7,0,4.97,0,36.085403,70,4,29.7,0,54.2,18.6,0,1,0,4,0,0,10,8,0,0,1,1,0,0,0,0,0,1,1,1,0,0,0,0,0,0,0,0,0,0,0,0,0,0,0,0,0,0,0,0,0,0,0,0,0,0,0,0,0,1,0,0,0,0,1,0,0,0,0,1,0,0,1,1,1,1,1,0,1…
10,0,64,70,1.41,22,114,70,95,37.1,DISTRITO METROPOLIT. DE QUITO,42,40,38,UIO,0,0,0,Vivo,0,0,0,0,0,0,0,0,0,0,0,0,0,0,0,0,0,0,0,0,0,0,0,0,0,15,.6800000000000001,0,95,5.6,44.5,15,0,4,1.3,96.2,27.9,11.08,7.4,5,17.6,57.6,0,2.09,0,35.111111,70,4,21.3,1.46,39.3,17.6,1,1,0,4,0,0,10,3,0,0,1,1,0,0,0,0,0,1,1,1,0,0,0,0,0,0,0,0,0,0,0,0,0,0,0,0,0,0,0,0,0,0,0,0,0,0,0,0,0,1,0,0,0,0,1,0,0,0,0,1,0,0,1,1,1,1,1,0,1,…
10,0,64,68.3,1.52,22,114,70,95,37.1,DISTRITO METROPOLIT. DE QUITO,54,29,29,UIO,0,0,0,Vivo,0,0,0,0,0,0,0,0,0,0,0,0,0,0,0,0,0,0,0,0,0,0,0,0,0,15,.6800000000000001,0,95,5.6,44.5,15,0,4,1.3,96.2,27.9,30.92,7.4,5,12.8,37.7,3.4,2.11,0,29.126755,70,4,31.7,1.08,177.6,19.2,1,1,0,4,0,0,10,6,0,0,1,1,0,0,0,0,0,1,1,1,0,0,0,0,0,0,0,0,0,0,0,0,0,0,0,0,0,0,0,0,0,0,0,0,0,0,0,0,0,1,0,0,0,0,1,0,0,0,0,1,0,0,1,1,1,1,1…
10,0,64,63,1.42,22,114,70,95,37.1,DISTRITO METROPOLIT. DE QUITO,33,80,38,UIO,0,0,0,Vivo,0,0,0,0,0,0,0,0,0,0,0,0,0,0,0,0,0,0,0,0,0,0,0,0,0,15,.6800000000000001,0,95,5.6,44.5,15,402,4,1.3,96.2,27.9,29.1,7.4,5,16.8,40.7,537,0,0,30.120481,70,4,6,1.6,121.9,9.5,0,1,0,4,0,0,10,7,0,0,1,1,0,0,0,0,0,1,1,1,0,0,0,0,0,0,0,0,0,0,0,0,0,0,0,0,0,0,0,0,0,0,0,0,0,0,0,0,0,1,0,0,0,0,1,0,0,0,0,1,0,0,1,1,1,1,1,0,1,1,1,…
10,0,64,80,1.55,22,114,70,95,37.1,DISTRITO METROPOLIT. DE QUITO,34,34,66,UIO,0,0,0,Vivo,0,0,0,0,0,0,0,0,0,0,0,0,0,0,0,0,0,0,0,0,0,0,0,0,0,15,.6800000000000001,1627,95,5.6,44.5,15,0,4,1.3,96.2,27.9,1.98,7.4,5,13.3,28.9,0,.318,0,33.984375,70,4,29.6,1.03,68.7,20.1,0,1,0,4,0,0,10,4,0,0,1,1,0,0,0,0,0,1,1,1,0,0,0,0,0,0,0,0,0,0,0,0,0,0,0,0,0,0,0,0,0,0,0,0,0,0,0,0,0,1,0,0,0,0,1,0,0,0,0,1,0,0,1,1,1,1,1,0,…
10,0,64,87,1.48,22,114,70,95,37.1,DISTRITO METROPOLIT. DE QUITO,29,67,84,UIO,0,0,0,Vivo,0,0,0,0,0,0,0,0,0,0,0,0,0,0,0,0,0,0,0,0,0,0,0,0,0,15,.6800000000000001,0,95,5.6,44.5,15,445,4,1.3,96.2,27.9,35.69,7.4,5,11.9,32.5,0,.07,0,36.085403,70,4,27.2,0,43.1,19.9,0,1,0,4,0,0,10,2,0,0,1,1,0,0,0,0,0,1,1,1,0,0,0,0,0,0,0,0,0,0,0,0,0,0,0,0,0,0,0,0,0,0,0,0,0,0,0,0,0,1,0,0,0,0,1,0,0,0,0,1,0,0,1,1,1,1,1,0,1,1,…
10,0,64,75,1.45,22,114,70,95,37.1,DISTRITO METROPOLIT. DE QUITO,40,40,59,UIO,0,0,0,Vivo,0,0,0,0,0,0,0,0,0,0,0,0,0,0,0,0,0,0,0,0,0,0,0,0,0,15,.6800000000000001,389.2,95,5.6,44.5,15,199,4,1.3,96.2,27.9,31.69,7.4,5,12.9,29.8,1,0,0,34.765625,70,4,36.1,1.07,176.3,18.6,1,1,0,4,0,0,10,9,0,0,1,1,0,0,0,0,0,1,1,1,0,0,0,0,0,0,0,0,0,0,0,0,0,0,0,0,0,0,0,0,0,0,0,0,0,0,0,0,0,1,0,0,0,0,1,0,0,0,0,1,0,0,1,1,1,1,1,…
10,0,64,86,1.5,22,114,70,95,37.1,DISTRITO METROPOLIT. DE QUITO,66,52,105,UIO,0,0,0,Vivo,0,0,0,0,0,0,0,0,0,0,0,0,0,0,0,0,0,0,0,0,0,0,0,0,0,15,.6800000000000001,0,95,5.6,44.5,15,361,4,1.3,96.2,27.9,.25,7.4,5,13.9,30.9,0,2.2,0,34.602077,70,4,33.3,1.05,81.8,19,1,1,0,4,0,0,10,10,0,0,1,1,0,0,0,0,0,1,1,1,0,0,0,0,0,0,0,0,0,0,0,0,0,0,0,0,0,0,0,0,0,0,0,0,0,0,0,0,0,1,0,0,0,0,1,0,0,0,0,1,0,0,1,1,1,1,1,0,1,1,…
11,1,60,81,1.47,22,127,62,93,37.9,DISTRITO METROPOLIT. DE QUITO,223,133,390,UIO,0,0,0,Vivo,0,0,0,0,0,0,0,0,0,0,0,0,0,0,0,0,0,0,0,0,0,0,0,0,0,17,.84,1088,129,6.27,53.2,17.5,554,4.4,.7,97.59999999999999,27.3,117.63,7.4,160,23.4,38.1,.1,0,0,33.984375,86,4,7.1,1.66,9190000000000000,18.9,1,1,0,4,0,1,11,9,0,0,1,1,0,0,0,0,0,1,1,1,0,0,0,0,0,0,0,0,0,0,0,0,0,0,0,0,0,0,0,0,0,0,0,0,0,0,0,1,1,1,1,1,1,1,1,1,1,…
11,1,60,,,22,127,62,93,37.9,DISTRITO METROPOLIT. DE QUITO,,,,UIO,0,0,0,Vivo,0,0,0,0,0,0,0,0,0,0,0,0,0,0,0,0,0,0,0,0,0,0,0,0,0,,,,,,,,,,,97.59999999999999,27.3,,7.4,,,,,,0,,86,4,,,,,,1,0,4,0,1,11,0,,,,,,,,,,,,,,,,,,,,,,,,,,,,,,,,,,,,,,,,,,,,,,,,,,,,,,,,,,,,,,,,,,3,,,,,3,1,3,3,1,1,1,3,2,4,3,,,,,,,,,,0,,,,,,,,,,,,,,,,,4,3,2,2,,,2,1,,,,,,,,,,83.666664,2,1,2,,,0,0,,0,,1,,,,,,,0,,0,,,0,,,,0,,,2,3,,1,,1…
11,1,60,57.8,1.7,22,127,62,93,37.9,DISTRITO METROPOLIT. DE QUITO,60,49,37,UIO,0,0,0,Vivo,0,0,0,0,0,0,0,0,0,0,0,0,0,0,0,0,0,0,0,0,0,0,0,0,0,9.813083648681641,.66,2000,153,4.5,43.3,14.6,362,8.6,1.5,97.59999999999999,27.3,17.11,7.4,276,13,42.7,3.1,0,0,20.202021,86,4,34.9,1.06,143,20.3,1,1,0,4,0,1,11,10,0,0,1,1,0,0,0,0,0,1,1,1,0,0,0,0,0,0,0,0,0,0,0,0,0,0,0,0,0,0,0,0,0,0,0,0,0,0,0,1,1,1,1,1,1,1,1,1,1,…
11,1,60,81.2,1.53,22,127,62,93,37.9,DISTRITO METROPOLIT. DE QUITO,110,46,34,UIO,0,0,0,Vivo,0,0,0,0,0,0,0,0,0,0,0,0,0,0,0,0,0,0,0,0,0,0,0,0,0,20,.78,756.1,235,4.95,44.3,14.8,265,10.6,.8,97.59999999999999,27.3,29,7.4,305,16,43.2,3.3,0,0,34.602077,86,4,13.7,1.27,121.9,19.6,1,1,0,4,0,1,11,4,0,0,1,1,0,0,0,0,0,1,1,1,0,0,0,0,0,0,0,0,0,0,0,0,0,0,0,0,0,0,0,0,0,0,0,0,0,0,0,1,1,1,1,1,1,1,1,1,1,0,0,1,0,1,1,1…
11,1,60,79,1.58,22,127,62,93,37.9,DISTRITO METROPOLIT. DE QUITO,19,44,184,UIO,0,0,0,Vivo,0,0,0,0,0,0,0,0,0,0,0,0,0,0,0,0,0,0,0,0,0,0,0,0,0,16,1.02,0,161,5.29,38.7,13.6,161,6.1,.5,97.59999999999999,27.3,53.76,7.4,215,12.2,33.8,.8,13.57,0,31.111111,86,4,15.6,1.13,34.6,18.8,0,1,0,4,0,1,11,2,0,0,1,1,0,0,0,0,0,1,1,1,0,0,0,0,0,0,0,0,0,0,0,0,0,0,0,0,0,0,0,0,0,0,0,0,0,0,0,1,1,1,1,1,1,1,1,1,1,0,0,1,0,1,1,…
11,1,60,75,1.43,22,127,62,93,37.9,DISTRITO METROPOLIT. DE QUITO,199,169,128,UIO,0,0,0,Vivo,0,0,0,0,0,0,0,0,0,0,0,0,0,0,0,0,0,0,0,0,0,0,0,0,0,18,.77,6332,100,4.41,36.8,12.9,482,4.8,.8,97.59999999999999,27.3,33.48,7.4,266,13.5,29.5,.4,.781,0,35.111111,86,4,42.5,.97,135.9,19.8,0,1,0,4,0,1,11,7,0,0,1,1,0,0,0,0,0,1,1,1,0,0,0,0,0,0,0,0,0,0,0,0,0,0,0,0,0,0,0,0,0,0,0,0,0,0,0,1,1,1,1,1,1,1,1,1,1,0,0,1,0,1…
11,1,60,65,1.57,22,127,62,93,37.9,DISTRITO METROPOLIT. DE QUITO,95,98,316,UIO,0,0,0,Vivo,0,0,0,0,0,0,0,0,0,0,0,0,0,0,0,0,0,0,0,0,0,0,0,0,0,18.22429847717285,1.06,1210,128,4.43,41.5,13.9,372,19.4,1.2,97.59999999999999,27.3,38.13,7.4,383,12.7,23.3,10,.081,0,26.298489,86,4,8.1,1.14,107.8,19.5,0,1,0,4,0,1,11,5,0,0,1,1,0,0,0,0,0,1,1,1,0,0,0,0,0,0,0,0,0,0,0,0,0,0,0,0,0,0,0,0,0,0,0,0,0,0,0,1,1,1,1,1,1,1…
11,1,60,66.8,1.64,22,127,62,93,37.9,DISTRITO METROPOLIT. DE QUITO,33,31,45,UIO,0,0,0,Vivo,0,0,0,0,0,0,0,0,0,0,0,0,0,0,0,0,0,0,0,0,0,0,0,0,0,21,1.03,1161,150,4.99,43.2,15.5,312,8.5,.4,97.59999999999999,27.3,11.82,7.4,145,17.3,24.4,8.1,.13,0,24.221453,86,4,10.4,1.32,175.8,17.2,0,1,0,4,0,1,11,1,0,0,1,1,0,0,0,0,0,1,1,1,0,0,0,0,0,0,0,0,0,0,0,0,0,0,0,0,0,0,0,0,0,0,0,0,0,0,0,1,1,1,1,1,1,1,1,1,1,0,0,1,0,…
11,1,60,61.4,1.68,22,127,62,93,37.9,DISTRITO METROPOLIT. DE QUITO,25,38,70,UIO,0,0,0,Vivo,0,0,0,0,0,0,0,0,0,0,0,0,0,0,0,0,0,0,0,0,0,0,0,0,0,12.14953231811523,.82,0,137,5.83,47.5,16.4,250,4.8,.8,97.59999999999999,27.3,7.56,7.4,297,13.8,45.3,0,0,0,22.052191,86,4,13.1,1.18,55.9,17.9,0,1,0,4,0,1,11,8,0,0,1,1,0,0,0,0,0,1,1,1,0,0,0,0,0,0,0,0,0,0,0,0,0,0,0,0,0,0,0,0,0,0,0,0,0,0,0,1,1,1,1,1,1,1,1,1,1,0,0…
11,1,60,75,1.52,22,127,62,93,37.9,DISTRITO METROPOLIT. DE QUITO,16,66,82,UIO,0,0,0,Vivo,0,0,0,0,0,0,0,0,0,0,0,0,0,0,0,0,0,0,0,0,0,0,0,0,0,12,.86,0,257,4.81,42.4,14.2,0,3.6,.4,97.59999999999999,27.3,37.03,7.4,202,13.6,37.1,0,.02,0,32.430973,86,4,13.6,1.08,68,19.3,0,1,0,4,0,1,11,3,0,0,1,1,0,0,0,0,0,1,1,1,0,0,0,0,0,0,0,0,0,0,0,0,0,0,0,0,0,0,0,0,0,0,0,0,0,0,0,1,1,1,1,1,1,1,1,1,1,0,0,1,0,1,1,1,1,1,1,0…
11,1,60,65.2,1.71,22,127,62,93,37.9,DISTRITO METROPOLIT. DE QUITO,78,55,503,UIO,0,0,0,Vivo,0,0,0,0,0,0,0,0,0,0,0,0,0,0,0,0,0,0,0,0,0,0,0,0,0,10,1.3,810.7000000000001,130,5.52,44.9,14.7,0,7.9,1.1,97.59999999999999,27.3,1.07,7.4,240,12.9,34.7,0,7.62,0,21.71875,86,4,23.8,1.03,62.2,19.3,0,1,0,4,0,1,11,6,0,0,1,1,0,0,0,0,0,1,1,1,0,0,0,0,0,0,0,0,0,0,0,0,0,0,0,0,0,0,0,0,0,0,0,0,0,0,0,1,1,1,1,1,1,1,1,1,1,…
12,1,51,,,20,128,79,84,36,DISTRITO METROPOLIT. DE QUITO,,,,UIO,0,0,0,Vivo,0,0,0,0,0,0,0,0,0,0,0,0,0,0,0,0,0,0,0,0,0,0,0,0,0,13,.72,,88,5.58,47.4,16.1,,6.1,1.7,92.90000000000001,30.7,,7.4,231,,,,,0,,57,2,,,,,,1,0,2,0,1,12,0,,,,,,,,,,,,,,,,,,,,,,,,,,,,,,,,,,,,,,,,,,,,,,,,,,,,,,,,,,,,,,,,,,2,,,,,1,2,1,3,1,4,1,1,3,1,1,,,,,2,0,,,2,0,,,1,1,4,1,4,1,3,1,,,2,1,4,1,3,1,3,2,,,2,1,,,,,,,,,1,95.333336,4,1,2,,…
12,1,51,67.09999999999999,1.58,20,128,79,84,36,DISTRITO METROPOLIT. DE QUITO,83,43,75,UIO,0,0,0,Vivo,0,0,0,0,0,0,0,0,0,0,0,0,0,0,0,0,0,0,0,0,0,0,0,0,0,13,.72,0,88,5.58,47.4,16.1,0,6.1,1.7,92.90000000000001,30.7,48.93,7.4,231,13.7,37.3,0,.074,0,26.897671,57,2,7,1.11,9290000000000000,21.2,0,1,0,2,0,1,12,3,0,0,1,1,0,0,0,0,0,1,1,1,0,0,0,0,0,0,0,0,0,0,0,0,0,0,0,0,0,0,0,0,0,0,0,0,0,0,0,0,0,1,0,0,0,0,1,…
12,1,51,99.2,1.55,20,128,79,84,36,DISTRITO METROPOLIT. DE QUITO,21,69,33,UIO,0,0,0,Vivo,0,0,0,0,0,0,0,0,0,0,0,0,0,0,0,0,0,0,0,0,0,0,0,0,0,13,.72,950.1,88,5.58,47.4,16.1,504,6.1,1.7,92.90000000000001,30.7,8.91,7.4,231,11.9,30.6,.1,.147,0,34.626038,57,2,38,.99,64.2,21.4,0,1,0,2,0,1,12,7,0,0,1,1,0,0,0,0,0,1,1,1,0,0,0,0,0,0,0,0,0,0,0,0,0,0,0,0,0,0,0,0,0,0,0,0,0,0,0,0,0,1,0,0,0,0,1,0,0,0,0,1,0,0,1,1,1…
12,1,51,97.8,1.58,20,128,79,84,36,DISTRITO METROPOLIT. DE QUITO,19,47,71,UIO,0,0,0,Vivo,0,0,0,0,0,0,0,0,0,0,0,0,0,0,0,0,0,0,0,0,0,0,0,0,0,13,.72,0,88,5.58,47.4,16.1,287,6.1,1.7,92.90000000000001,30.7,70.75,7.4,231,14.9,25.7,200,0,0,34.626038,57,2,20.3,1.2,94.3,16.2,0,1,0,2,0,1,12,2,0,0,1,1,0,0,0,0,0,1,1,1,0,0,0,0,0,0,0,0,0,0,0,0,0,0,0,0,0,0,0,0,0,0,0,0,0,0,0,0,0,1,0,0,0,0,1,0,0,0,0,1,0,0,1,1,1,1,…
12,1,51,79,1.55,20,128,79,84,36,DISTRITO METROPOLIT. DE QUITO,74,39,112,UIO,0,0,0,Vivo,0,0,0,0,0,0,0,0,0,0,0,0,0,0,0,0,0,0,0,0,0,0,0,0,0,13,.72,607.4,88,5.58,47.4,16.1,0,6.1,1.7,92.90000000000001,30.7,.9300000000000001,7.4,231,12.7,26.6,5,.205,0,33.333332,57,2,23.9,.97,8040000000000000,18.7,0,1,0,2,0,1,12,10,0,0,1,1,0,0,0,0,0,1,1,1,0,0,0,0,0,0,0,0,0,0,0,0,0,0,0,0,0,0,0,0,0,0,0,0,0,0,0,0,0,1,0,0,0…
12,1,51,69.90000000000001,1.55,20,128,79,84,36,DISTRITO METROPOLIT. DE QUITO,52,48,0,UIO,0,0,0,Vivo,0,0,0,0,0,0,0,0,0,0,0,0,0,0,0,0,0,0,0,0,0,0,0,0,0,13,.72,100.71,88,5.58,47.4,16.1,259,6.1,1.7,92.90000000000001,30.7,25.13,7.4,231,14.4,35.8,0,0,0,29.238777,57,2,24.4,1.09,93.8,20.3,0,1,0,2,0,1,12,4,0,0,1,1,0,0,0,0,0,1,1,1,0,0,0,0,0,0,0,0,0,0,0,0,0,0,0,0,0,0,0,0,0,0,0,0,0,0,0,0,0,1,0,0,0,0,1,0,0,0,…
12,1,51,79,1.56,20,128,79,84,36,DISTRITO METROPOLIT. DE QUITO,59,27,128,UIO,0,0,0,Vivo,0,0,0,0,0,0,0,0,0,0,0,0,0,0,0,0,0,0,0,0,0,0,0,0,0,13,.72,0,88,5.58,47.4,16.1,0,6.1,1.7,92.90000000000001,30.7,29.41,7.4,231,11.9,25.7,0,.566999999999999,0,33.418365,57,2,6.8,1.07,8290000000000000,19.1,1,1,0,2,0,1,12,8,0,0,1,1,0,0,0,0,0,1,1,1,0,0,0,0,0,0,0,0,0,0,0,0,0,0,0,0,0,0,0,0,0,0,0,0,0,0,0,0,0,1,0,0,0,0,1,…
12,1,51,80.09999999999999,1.55,20,128,79,84,36,DISTRITO METROPOLIT. DE QUITO,84,45,56,UIO,0,0,0,Vivo,0,0,0,0,0,0,0,0,0,0,0,0,0,0,0,0,0,0,0,0,0,0,0,0,0,13,.72,0,88,5.58,47.4,16.1,0,6.1,1.7,92.90000000000001,30.7,.44,7.4,231,13.3,25.2,0,.634,0,33.418365,57,2,39.8,1.07,120,19.9,0,1,0,2,0,1,12,5,0,0,1,1,0,0,0,0,0,1,1,1,0,0,0,0,0,0,0,0,0,0,0,0,0,0,0,0,0,0,0,0,0,0,0,0,0,0,0,0,0,1,0,0,0,0,1,0,0,0,0,1,0,…
12,1,51,75,1.75,20,128,79,84,36,DISTRITO METROPOLIT. DE QUITO,21,23,324,UIO,0,0,0,Vivo,0,0,0,0,0,0,0,0,0,0,0,0,0,0,0,0,0,0,0,0,0,0,0,0,0,13,.72,966.2000000000001,88,5.58,47.4,16.1,0,6.1,1.7,92.90000000000001,30.7,7.51,7.4,231,14.2,21.2,0,2.68,0,24.256838,57,2,35.4,1.21,93.7,20.8,1,1,0,2,0,1,12,6,0,0,1,1,0,0,0,0,0,1,1,1,0,0,0,0,0,0,0,0,0,0,0,0,0,0,0,0,0,0,0,0,0,0,0,0,0,0,0,0,0,1,0,0,0,0,1,0,0,0,0,…
12,1,51,97.8,1.72,20,128,79,84,36,DISTRITO METROPOLIT. DE QUITO,27,89,62,UIO,0,0,0,Vivo,0,0,0,0,0,0,0,0,0,0,0,0,0,0,0,0,0,0,0,0,0,0,0,0,0,13,.72,2000,88,5.58,47.4,16.1,0,6.1,1.7,92.90000000000001,30.7,11.84,7.4,231,11.7,27.2,.2,.74,0,32.871971,57,2,32.6,.99,88.5,20.3,1,1,0,2,0,1,12,1,0,0,1,1,0,0,0,0,0,1,1,1,0,0,0,0,0,0,0,0,0,0,0,0,0,0,0,0,0,0,0,0,0,0,0,0,0,0,0,0,0,1,0,0,0,0,1,0,0,0,0,1,0,0,1,1,1,…
12,1,51,61.4,1.66,20,128,79,84,36,DISTRITO METROPOLIT. DE QUITO,0,24,44,UIO,0,0,0,Vivo,0,0,0,0,0,0,0,0,0,0,0,0,0,0,0,0,0,0,0,0,0,0,0,0,0,13,.72,517.4,88,5.58,47.4,16.1,281,6.1,1.7,92.90000000000001,30.7,6.87,7.4,231,12.4,30.7,0,.06,0,22.49135,57,2,6.9,1.07,48.6,21.4,0,1,0,2,0,1,12,9,0,0,1,1,0,0,0,0,0,1,1,1,0,0,0,0,0,0,0,0,0,0,0,0,0,0,0,0,0,0,0,0,0,0,0,0,0,0,0,0,0,1,0,0,0,0,1,0,0,0,0,1,0,0,1,1,1,1…
13,1,66,53,1.58,35,142,68,84,37.5,DISTRITO METROPOLIT. DE QUITO,113,70,78,UIO,0,1,1,Vivo,0,0,0,1,1,0,0,0,0,0,1,0,0,1,1,0,0,0,0,0,0,1,0,0,0,48,1.05,0,159,3.45,32.7,11.2,230,8.199999999999999,.3,91.3,17.9,5.7,7.5,259,13.2,33.8,0,3.84,0,21.773842,87,31,9.6,1.4,27.7,22.1,0,1,0,31,0,1,13,9,0,0,1,1,0,0,0,0,0,0,0,1,0,0,0,0,0,0,0,0,0,0,0,0,0,0,0,0,0,0,0,0,0,0,0,0,0,0,0,0,0,1,0,0,0,0,1,0,0,0,0,1,0,0,0,0,1…
13,1,66,65.2,1.64,35,142,68,84,37.5,DISTRITO METROPOLIT. DE QUITO,113,70,53,UIO,0,1,1,Vivo,0,0,0,1,1,0,0,0,0,0,1,0,0,1,1,0,0,0,0,0,0,1,0,0,0,48,1.05,0,159,3.45,32.7,11.2,324,8.199999999999999,.3,91.3,17.9,45.27,7.5,259,13.2,33.8,.7,0,0,24.280975,87,31,11.4,1,75.3,20.6,0,1,0,31,0,1,13,3,0,0,1,1,0,0,0,0,0,0,0,1,0,0,0,0,0,0,0,0,0,0,0,0,0,0,0,0,0,0,0,0,0,0,0,0,0,0,0,0,0,1,0,0,0,0,1,0,0,0,0,1,0,0,0,0,…
13,1,66,80,1.52,35,142,68,84,37.5,DISTRITO METROPOLIT. DE QUITO,113,70,43,UIO,0,1,1,Vivo,0,0,0,1,1,0,0,0,0,0,1,0,0,1,1,0,0,0,0,0,0,1,0,0,0,48,1.05,0,159,3.45,32.7,11.2,438,8.199999999999999,.3,91.3,17.9,4.09,7.5,259,13.2,33.8,2.6,0,0,34.765625,87,31,12.1,1.09,114.6,20.2,0,1,0,31,0,1,13,10,0,0,1,1,0,0,0,0,0,0,0,1,0,0,0,0,0,0,0,0,0,0,0,0,0,0,0,0,0,0,0,0,0,0,0,0,0,0,0,0,0,1,0,0,0,0,1,0,0,0,0,1,0,0,0…
13,1,66,55,1.58,35,142,68,84,37.5,DISTRITO METROPOLIT. DE QUITO,113,70,0,UIO,0,1,1,Vivo,0,0,0,1,1,0,0,0,0,0,1,0,0,1,1,0,0,0,0,0,0,1,0,0,0,48,1.05,0,159,3.45,32.7,11.2,466,8.199999999999999,.3,91.3,17.9,48.52,7.5,259,13.2,33.8,6.1,.159,0,21.71875,87,31,3.3,1.21,8840000000000000,21.2,0,1,0,31,0,1,13,1,0,0,1,1,0,0,0,0,0,0,0,1,0,0,0,0,0,0,0,0,0,0,0,0,0,0,0,0,0,0,0,0,0,0,0,0,0,0,0,0,0,1,0,0,0,0,1,0,0,…
13,1,66,63.3,1.65,35,142,68,84,37.5,DISTRITO METROPOLIT. DE QUITO,113,70,38,UIO,0,1,1,Vivo,0,0,0,1,1,0,0,0,0,0,1,0,0,1,1,0,0,0,0,0,0,1,0,0,0,48,1.05,0,159,3.45,32.7,11.2,103,8.199999999999999,.3,91.3,17.9,49.29,7.5,259,13.2,33.8,0,0,0,24.058273,87,31,39.8,1,160.8,20.4,0,1,0,31,0,1,13,7,0,0,1,1,0,0,0,0,0,0,0,1,0,0,0,0,0,0,0,0,0,0,0,0,0,0,0,0,0,0,0,0,0,0,0,0,0,0,0,0,0,1,0,0,0,0,1,0,0,0,0,1,0,0,0,0,…
13,1,66,100,1.56,35,142,68,84,37.5,DISTRITO METROPOLIT. DE QUITO,113,70,295,UIO,0,1,1,Vivo,0,0,0,1,1,0,0,0,0,0,1,0,0,1,1,0,0,0,0,0,0,1,0,0,0,48,1.05,0,159,3.45,32.7,11.2,950,8.199999999999999,.3,91.3,17.9,1.05,7.5,259,13.2,33.8,0,.033,0,37.180248,87,31,14.7,1.08,71,22.1,0,1,0,31,0,1,13,8,0,0,1,1,0,0,0,0,0,0,0,1,0,0,0,0,0,0,0,0,0,0,0,0,0,0,0,0,0,0,0,0,0,0,0,0,0,0,0,0,0,1,0,0,0,0,1,0,0,0,0,1,0,0,0,…
13,1,66,,,35,142,68,84,37.5,DISTRITO METROPOLIT. DE QUITO,113,70,,UIO,0,1,1,Vivo,0,0,0,1,1,0,0,0,0,0,1,0,0,1,1,0,0,0,0,0,0,1,0,0,0,48,1.05,,159,3.45,32.7,11.2,,8.199999999999999,.3,91.3,17.9,,7.5,259,13.2,33.8,,,0,,87,31,,,,,,1,0,31,0,1,13,0,,,,,,,,,,,,,,,,,,,,,,,,,,,,,,,,,,,,,,,,,,,,,,,,,,,,,,,,,,,,,,,,,,3,,,,,3,1,4,4,3,2,1,1,3,4,3,4,1,4,0,4,1,,,3,0,,,4,3,1,2,1,3,1,3,,,3,1,1,2,2,1,1,2,,,4,3,3,1,…
13,1,66,76.59999999999999,1.45,35,142,68,84,37.5,DISTRITO METROPOLIT. DE QUITO,113,70,133,UIO,0,1,1,Vivo,0,0,0,1,1,0,0,0,0,0,1,0,0,1,1,0,0,0,0,0,0,1,0,0,0,48,1.05,1750,159,3.45,32.7,11.2,376,8.199999999999999,.3,91.3,17.9,34.52,7.5,259,13.2,33.8,.2,2.24,0,33.659298,87,31,8.1,1.15,180.2,21.5,1,1,0,31,0,1,13,2,0,0,1,1,0,0,0,0,0,0,0,1,0,0,0,0,0,0,0,0,0,0,0,0,0,0,0,0,0,0,0,0,0,0,0,0,0,0,0,0,0,1,0,0,0…
13,1,66,60,1.56,35,142,68,84,37.5,DISTRITO METROPOLIT. DE QUITO,113,70,47,UIO,0,1,1,Vivo,0,0,0,1,1,0,0,0,0,0,1,0,0,1,1,0,0,0,0,0,0,1,0,0,0,48,1.05,0,159,3.45,32.7,11.2,300,8.199999999999999,.3,91.3,17.9,49.78,7.5,259,13.2,33.8,0,.49,0,25.765713,87,31,4.1,.9300000000000001,74.2,21.5,0,1,0,31,0,1,13,6,0,0,1,1,0,0,0,0,0,0,0,1,0,0,0,0,0,0,0,0,0,0,0,0,0,0,0,0,0,0,0,0,0,0,0,0,0,0,0,0,0,1,0,0,0,0,1,0,0,…
13,1,66,69,1.72,35,142,68,84,37.5,DISTRITO METROPOLIT. DE QUITO,113,70,600,UIO,0,1,1,Vivo,0,0,0,1,1,0,0,0,0,0,1,0,0,1,1,0,0,0,0,0,0,1,0,0,0,48,1.05,0,159,3.45,32.7,11.2,498,8.199999999999999,.3,91.3,17.9,10.23,7.5,259,13.2,33.8,0,18.79,0,22.222221,87,31,12.8,1.24,145.7,21.2,0,1,0,31,0,1,13,5,0,0,1,1,0,0,0,0,0,0,0,1,0,0,0,0,0,0,0,0,0,0,0,0,0,0,0,0,0,0,0,0,0,0,0,0,0,0,0,0,0,1,0,0,0,0,1,0,0,0,0,1,0,…
13,1,66,81.5,1.71,35,142,68,84,37.5,DISTRITO METROPOLIT. DE QUITO,113,70,331,UIO,0,1,1,Vivo,0,0,0,1,1,0,0,0,0,0,1,0,0,1,1,0,0,0,0,0,0,1,0,0,0,48,1.05,0,159,3.45,32.7,11.2,0,8.199999999999999,.3,91.3,17.9,1.73,7.5,259,13.2,33.8,.8,0,0,29.238754,87,31,18.1,1.14,86.2,19.2,0,1,0,31,0,1,13,4,0,0,1,1,0,0,0,0,0,0,0,1,0,0,0,0,0,0,0,0,0,0,0,0,0,0,0,0,0,0,0,0,0,0,0,0,0,0,0,0,0,1,0,0,0,0,1,0,0,0,0,1,0,0,0,0…
14,1,42,58.3,1.72,20,128,70,93,36.2,DISTRITO METROPOLIT. DE QUITO,62,62,43,UIO,0,0,0,Vivo,0,0,0,1,0,0,0,0,0,0,0,0,0,0,0,0,0,0,0,0,0,1,0,0,0,13,.6800000000000001,0,96,5.29,45.8,15.8,0,9.199999999999999,.9,94.09999999999999,29.3,1.23,7.4,243,12,30.5,1.5,.175,0,20.832653,93,6,5.7,1.12,112.4,19.9,0,1,0,6,0,1,14,7,0,0,1,1,0,0,0,0,0,1,1,1,0,0,0,0,0,0,0,0,0,0,0,0,0,0,0,0,0,0,0,0,0,0,0,0,0,0,0,0,0,1,0,0,…
14,1,42,58.4,1.72,20,128,70,93,36.2,DISTRITO METROPOLIT. DE QUITO,130,92,173,UIO,0,0,0,Vivo,0,0,0,1,0,0,0,0,0,0,0,0,0,0,0,0,0,0,0,0,0,1,0,0,0,13,.6800000000000001,1798,96,5.29,45.8,15.8,219,9.199999999999999,.9,94.09999999999999,29.3,16.04,7.4,243,12,32.1,0,.351,0,19.562956,93,6,22,.9300000000000001,60.3,19.3,0,1,0,6,0,1,14,4,0,0,1,1,0,0,0,0,0,1,1,1,0,0,0,0,0,0,0,0,0,0,0,0,0,0,0,0,0,0,0,0,0,0,0,0…
14,1,42,87,1.52,20,128,70,93,36.2,DISTRITO METROPOLIT. DE QUITO,44,18,0,UIO,0,0,0,Vivo,0,0,0,1,0,0,0,0,0,0,0,0,0,0,0,0,0,0,0,0,0,1,0,0,0,13,.6800000000000001,2000,96,5.29,45.8,15.8,351,9.199999999999999,.9,94.09999999999999,29.3,47.45,7.4,243,13.7,32.3,.4,.02,0,36.085403,93,6,10.4,.99,97.5,19.1,1,1,0,6,0,1,14,9,0,0,1,1,0,0,0,0,0,1,1,1,0,0,0,0,0,0,0,0,0,0,0,0,0,0,0,0,0,0,0,0,0,0,0,0,0,0,0,0,0,1,0,…
14,1,42,54.9,1.65,20,128,70,93,36.2,DISTRITO METROPOLIT. DE QUITO,26,21,633,UIO,0,0,0,Vivo,0,0,0,1,0,0,0,0,0,0,0,0,0,0,0,0,0,0,0,0,0,1,0,0,0,13,.6800000000000001,2000,96,5.29,45.8,15.8,0,9.199999999999999,.9,94.09999999999999,29.3,48.22,7.4,243,10.8,20.6,0,.031,0,21.71875,93,6,4.2,1.01,8709999999999990,19.6,0,1,0,6,0,1,14,3,0,0,1,1,0,0,0,0,0,1,1,1,0,0,0,0,0,0,0,0,0,0,0,0,0,0,0,0,0,0,0,0,0,0,0,0,0…
14,1,42,63.3,1.75,20,128,70,93,36.2,DISTRITO METROPOLIT. DE QUITO,60,0,44,UIO,0,0,0,Vivo,0,0,0,1,0,0,0,0,0,0,0,0,0,0,0,0,0,0,0,0,0,1,0,0,0,13,.6800000000000001,0,96,5.29,45.8,15.8,226,9.199999999999999,.9,94.09999999999999,29.3,11.82,7.4,243,12.1,39.5,0,1.8,0,20.832653,93,6,12.6,1.32,148.1,19.9,0,1,0,6,0,1,14,5,0,0,1,1,0,0,0,0,0,1,1,1,0,0,0,0,0,0,0,0,0,0,0,0,0,0,0,0,0,0,0,0,0,0,0,0,0,0,0,0,0,1,0,…
14,1,42,81.2,1.55,20,128,70,93,36.2,DISTRITO METROPOLIT. DE QUITO,37,30,79,UIO,0,0,0,Vivo,0,0,0,1,0,0,0,0,0,0,0,0,0,0,0,0,0,0,0,0,0,1,0,0,0,13,.6800000000000001,1864,96,5.29,45.8,15.8,0,9.199999999999999,.9,94.09999999999999,29.3,.76,7.4,243,12.2,29.9,0,.349,0,33.327991,93,6,14.8,1.01,74.7,20.3,0,1,0,6,0,1,14,10,0,0,1,1,0,0,0,0,0,1,1,1,0,0,0,0,0,0,0,0,0,0,0,0,0,0,0,0,0,0,0,0,0,0,0,0,0,0,0,0,0,1,0…
14,1,42,,,20,128,70,93,36.2,DISTRITO METROPOLIT. DE QUITO,,,,UIO,0,0,0,Vivo,0,0,0,1,0,0,0,0,0,0,0,0,0,0,0,0,0,0,0,0,0,1,0,0,0,13,.6800000000000001,,96,5.29,45.8,15.8,,9.199999999999999,.9,94.09999999999999,29.3,,7.4,243,,,,,0,,93,6,,,,,,1,0,6,0,1,14,0,,,,,,,,,,,,,,,,,,,,,,,,,,,,,,,,,,,,,,,,,,,,,,,,,,,,,,,,,,,,,,,,,,1,,,,,3,1,1,3,1,2,1,3,2,1,1,,,,,2,0,,,1,0,,,2,1,3,1,3,1,3,1,,,3,1,2,2,4,1,2,2,,,2,…
14,1,42,79.5,1.55,20,128,70,93,36.2,DISTRITO METROPOLIT. DE QUITO,63,37,100,UIO,0,0,0,Vivo,0,0,0,1,0,0,0,0,0,0,0,0,0,0,0,0,0,0,0,0,0,1,0,0,0,13,.6800000000000001,1152,96,5.29,45.8,15.8,277,9.199999999999999,.9,94.09999999999999,29.3,34.8,7.4,243,13,25.8,0,.095,0,33.333332,93,6,7.4,1.11,207.1,19.9,0,1,0,6,0,1,14,6,0,0,1,1,0,0,0,0,0,1,1,1,0,0,0,0,0,0,0,0,0,0,0,0,0,0,0,0,0,0,0,0,0,0,0,0,0,0,0,0,0,1,…
14,1,42,78,1.52,20,128,70,93,36.2,DISTRITO METROPOLIT. DE QUITO,62,91,0,UIO,0,0,0,Vivo,0,0,0,1,0,0,0,0,0,0,0,0,0,0,0,0,0,0,0,0,0,1,0,0,0,13,.6800000000000001,1890,96,5.29,45.8,15.8,0,9.199999999999999,.9,94.09999999999999,29.3,7.68,7.4,243,14.1,27.4,.6,.097,0,33.659298,93,6,28.1,.9300000000000001,30.4,19.6,1,1,0,6,0,1,14,8,0,0,1,1,0,0,0,0,0,1,1,1,0,0,0,0,0,0,0,0,0,0,0,0,0,0,0,0,0,0,0,0,0,0,0,0,0,…
14,1,42,72.5,1.73,20,128,70,93,36.2,DISTRITO METROPOLIT. DE QUITO,37,18,28,UIO,0,0,0,Vivo,0,0,0,1,0,0,0,0,0,0,0,0,0,0,0,0,0,0,0,0,0,1,0,0,0,13,.6800000000000001,0,96,5.29,45.8,15.8,163,9.199999999999999,.9,94.09999999999999,29.3,4.38,7.4,243,13.1,26.9,0,0,0,23.99737,93,6,3.5,1.12,99,19.8,0,1,0,6,0,1,14,2,0,0,1,1,0,0,0,0,0,1,1,1,0,0,0,0,0,0,0,0,0,0,0,0,0,0,0,0,0,0,0,0,0,0,0,0,0,0,0,0,0,1,0,0,0,0,1…
14,1,42,55.2,1.7,20,128,70,93,36.2,DISTRITO METROPOLIT. DE QUITO,175,81,82,UIO,0,0,0,Vivo,0,0,0,1,0,0,0,0,0,0,0,0,0,0,0,0,0,0,0,0,0,1,0,0,0,13,.6800000000000001,0,96,5.29,45.8,15.8,507,9.199999999999999,.9,94.09999999999999,29.3,38.34,7.4,243,13.5,39.4,1.8,0,0,18.938776,93,6,23.2,1.1,101.6,20.2,0,1,0,6,0,1,14,1,0,0,1,1,0,0,0,0,0,1,1,1,0,0,0,0,0,0,0,0,0,0,0,0,0,0,0,0,0,0,0,0,0,0,0,0,0,0,0,0,0,1,0,…
15,1,62,65.2,1.78,22,120,78,92,36.8,DISTRITO METROPOLIT. DE QUITO,27,48,45,UIO,0,0,0,Vivo,0,0,0,1,1,0,0,0,0,0,0,0,0,1,1,0,0,0,0,0,0,1,0,0,0,18,.74,0,173,5.56,49.2,16.8,282,10.1,.9,96.8,26.2,.02,7.4,274,12.3,35.6,1.6,0,0,21.258503,90,17,10,1.04,9440000000000000,19.9,0,1,0,17,0,1,15,9,0,0,0,1,0,0,0,0,0,0,1,1,0,0,0,0,0,0,0,0,0,0,0,0,0,0,0,0,0,0,0,0,0,0,0,0,0,0,0,0,0,1,0,0,0,0,1,0,0,0,0,1,0,0,0,0,1,1…
15,1,62,65.2,1.71,22,120,78,92,36.8,DISTRITO METROPOLIT. DE QUITO,27,38,45,UIO,0,0,0,Vivo,0,0,0,1,1,0,0,0,0,0,0,0,0,1,1,0,0,0,0,0,0,1,0,0,0,18,.74,0,173,5.56,49.2,16.8,302,10.1,.9,96.8,26.2,23.93,7.4,274,12.3,35.6,1.6,.6800000000000001,0,21.773842,90,17,5.2,1.12,8190000000000000,19.2,0,1,0,17,0,1,15,3,0,0,0,1,0,0,0,0,0,0,1,1,0,0,0,0,0,0,0,0,0,0,0,0,0,0,0,0,0,0,0,0,0,0,0,0,0,0,0,0,0,1,0,0,0,0,1,0,…
15,1,62,65.2,1.64,22,120,78,92,36.8,DISTRITO METROPOLIT. DE QUITO,27,34,639,UIO,0,0,0,Vivo,0,0,0,1,1,0,0,0,0,0,0,0,0,1,1,0,0,0,0,0,0,1,0,0,0,18,.74,0,173,5.56,49.2,16.8,346,10.1,.9,96.8,26.2,28.99,7.4,274,12.3,35.6,0,0,0,24.536272,90,17,9.6,1.14,108.4,19.5,0,1,0,17,0,1,15,2,0,0,0,1,0,0,0,0,0,0,1,1,0,0,0,0,0,0,0,0,0,0,0,0,0,0,0,0,0,0,0,0,0,0,0,0,0,0,0,0,0,1,0,0,0,0,1,0,0,0,0,1,0,0,0,0,1,1,1,0,1,1,…
15,1,62,65.2,1.72,22,120,78,92,36.8,DISTRITO METROPOLIT. DE QUITO,27,39,49,UIO,0,0,0,Vivo,0,0,0,1,1,0,0,0,0,0,0,0,0,1,1,0,0,0,0,0,0,1,0,0,0,18,.74,635.15,173,5.56,49.2,16.8,0,10.1,.9,96.8,26.2,.83,7.4,274,12.3,35.6,2.1,1.07,0,20.202021,90,17,23,1.3,161.6,18.1,0,1,0,17,0,1,15,5,0,0,0,1,0,0,0,0,0,0,1,1,0,0,0,0,0,0,0,0,0,0,0,0,0,0,0,0,0,0,0,0,0,0,0,0,0,0,0,0,0,1,0,0,0,0,1,0,0,0,0,1,0,0,0,0,1,1,1,0,1…
15,1,62,65.2,1.77,22,120,78,92,36.8,DISTRITO METROPOLIT. DE QUITO,27,38,286,UIO,0,0,0,Vivo,0,0,0,1,1,0,0,0,0,0,0,0,0,1,1,0,0,0,0,0,0,1,0,0,0,18,.74,1090,173,5.56,49.2,16.8,506,10.1,.9,96.8,26.2,12.03,7.4,274,12.3,35.6,0,0,0,19.562956,90,17,10.4,1.22,123.9,20.6,1,1,0,17,0,1,15,1,0,0,0,1,0,0,0,0,0,0,1,1,0,0,0,0,0,0,0,0,0,0,0,0,0,0,0,0,0,0,0,0,0,0,0,0,0,0,0,0,0,1,0,0,0,0,1,0,0,0,0,1,0,0,0,0,1,1,1,0,…
15,1,62,65.2,1.65,22,120,78,92,36.8,DISTRITO METROPOLIT. DE QUITO,27,17,212,UIO,0,0,0,Vivo,0,0,0,1,1,0,0,0,0,0,0,0,0,1,1,0,0,0,0,0,0,1,0,0,0,18,.74,1528,173,5.56,49.2,16.8,0,10.1,.9,96.8,26.2,35.07,7.4,274,12.3,35.6,0,0,0,24.221453,90,17,16.1,0,84.7,16.4,0,1,0,17,0,1,15,7,0,0,0,1,0,0,0,0,0,0,1,1,0,0,0,0,0,0,0,0,0,0,0,0,0,0,0,0,0,0,0,0,0,0,0,0,0,0,0,0,0,1,0,0,0,0,1,0,0,0,0,1,0,0,0,0,1,1,1,0,1,1,1,…
15,1,62,65.2,1.66,22,120,78,92,36.8,DISTRITO METROPOLIT. DE QUITO,27,79,117,UIO,0,0,0,Vivo,0,0,0,1,1,0,0,0,0,0,0,0,0,1,1,0,0,0,0,0,0,1,0,0,0,18,.74,0,173,5.56,49.2,16.8,0,10.1,.9,96.8,26.2,10.89,7.4,274,12.3,35.6,1.8,0,0,23.781214,90,17,18.6,1.18,116.4,19,1,1,0,17,0,1,15,6,0,0,0,1,0,0,0,0,0,0,1,1,0,0,0,0,0,0,0,0,0,0,0,0,0,0,0,0,0,0,0,0,0,0,0,0,0,0,0,0,0,1,0,0,0,0,1,0,0,0,0,1,0,0,0,0,1,1,1,0,1,1,1…
15,1,62,65.2,1.55,22,120,78,92,36.8,DISTRITO METROPOLIT. DE QUITO,27,33,3118,UIO,0,0,0,Vivo,0,0,0,1,1,0,0,0,0,0,0,0,0,1,1,0,0,0,0,0,0,1,0,0,0,18,.74,0,173,5.56,49.2,16.8,435,10.1,.9,96.8,26.2,39.06,7.4,274,12.3,35.6,.3,4.91,0,28.515625,90,17,4.7,.91,145.2,19.1,1,1,0,17,0,1,15,4,0,0,0,1,0,0,0,0,0,0,1,1,0,0,0,0,0,0,0,0,0,0,0,0,0,0,0,0,0,0,0,0,0,0,0,0,0,0,0,0,0,1,0,0,0,0,1,0,0,0,0,1,0,0,0,0,1,1,1,0,…
15,1,62,65.2,,22,120,78,92,36.8,DISTRITO METROPOLIT. DE QUITO,27,,,UIO,0,0,0,Vivo,0,0,0,1,1,0,0,0,0,0,0,0,0,1,1,0,0,0,0,0,0,1,0,0,0,18,.74,,173,5.56,49.2,16.8,,10.1,.9,96.8,26.2,,7.4,274,12.3,35.6,,,0,,90,17,,,,,,1,0,17,0,1,15,0,,,,,,,,,,,,,,,,,,,,,,,,,,,,,,,,,,,,,,,,,,,,,,,,,,,,,,,,,,,,,,,,,,3,2,,,,3,1,3,3,1,3,1,3,2,3,1,2,0,,,3,0,,,2,0,,,4,3,4,1,4,1,4,1,,,3,3,2,2,4,3,2,2,,,2,1,2,1,3,3,,,,,1,92,3…
15,1,62,65.2,1.57,22,120,78,92,36.8,DISTRITO METROPOLIT. DE QUITO,27,26,58,UIO,0,0,0,Vivo,0,0,0,1,1,0,0,0,0,0,0,0,0,1,1,0,0,0,0,0,0,1,0,0,0,18,.74,0,173,5.56,49.2,16.8,373,10.1,.9,96.8,26.2,30.04,7.4,274,12.3,35.6,0,.122,0,26.365602,90,17,12.4,.99,70,20.3,0,1,0,17,0,1,15,8,0,0,0,1,0,0,0,0,0,0,1,1,0,0,0,0,0,0,0,0,0,0,0,0,0,0,0,0,0,0,0,0,0,0,0,0,0,0,0,0,0,1,0,0,0,0,1,0,0,0,0,1,0,0,0,0,1,1,1,0,1,1,1…
15,1,62,65.2,1.73,22,120,78,92,36.8,DISTRITO METROPOLIT. DE QUITO,27,30,114,UIO,0,0,0,Vivo,0,0,0,1,1,0,0,0,0,0,0,0,0,1,1,0,0,0,0,0,0,1,0,0,0,18,.74,0,173,5.56,49.2,16.8,213,10.1,.9,96.8,26.2,.09,7.4,274,12.3,35.6,.5,5.89,0,22.052191,90,17,5.4,1.05,136.6,19.8,0,1,0,17,0,1,15,10,0,0,0,1,0,0,0,0,0,0,1,1,0,0,0,0,0,0,0,0,0,0,0,0,0,0,0,0,0,0,0,0,0,0,0,0,0,0,0,0,0,1,0,0,0,0,1,0,0,0,0,1,0,0,0,0,1,1,1,0,1…
16,1,42,71,1.58,20,137,86,90,36.5,DISTRITO METROPOLIT. DE QUITO,62,72,201,UIO,0,0,0,Vivo,0,0,0,0,0,0,0,0,0,0,0,0,0,0,0,0,0,0,0,0,0,0,0,0,0,9,.67,0,92,5.66,51.2,17.5,0,5.1,1.5,93.7,26.7,19.8,7.4,208,12.9,36.9,0,.265,0,28.722879,92,4,35.4,0,102,18.1,0,1,0,4,0,1,16,5,0,0,1,1,0,0,0,0,0,0,0,1,0,0,0,0,0,0,0,0,0,0,0,0,0,0,0,0,0,0,0,0,0,0,0,0,0,0,0,0,0,1,0,0,0,0,1,0,0,0,0,1,0,0,1,1,1,1,1,0,1,1,1,1,1,1,3,…
16,1,42,71,1.68,20,137,86,90,36.5,DISTRITO METROPOLIT. DE QUITO,62,72,0,UIO,0,0,0,Vivo,0,0,0,0,0,0,0,0,0,0,0,0,0,0,0,0,0,0,0,0,0,0,0,0,0,9,.67,0,92,5.66,51.2,17.5,277,5.1,1.5,93.7,26.7,24.02,7.4,208,11.8,26.6,.8,.486,0,25.37533,92,4,39.7,0,163.3,17.8,1,1,0,4,0,1,16,8,0,0,1,1,0,0,0,0,0,0,0,1,0,0,0,0,0,0,0,0,0,0,0,0,0,0,0,0,0,0,0,0,0,0,0,0,0,0,0,0,0,1,0,0,0,0,1,0,0,0,0,1,0,0,1,1,1,1,1,0,1,1,1,1,1,1…
16,1,42,65.59999999999999,1.5,20,137,86,90,36.5,DISTRITO METROPOLIT. DE QUITO,62,72,0,UIO,0,0,0,Vivo,0,0,0,0,0,0,0,0,0,0,0,0,0,0,0,0,0,0,0,0,0,0,0,0,0,9,.67,838.2000000000001,92,5.66,51.2,17.5,351,5.1,1.5,93.7,26.7,183.11,7.4,208,11.9,29.8,154,0,0,28.628792,92,4,5.9,0,54.2,16.9,0,1,0,4,0,1,16,1,0,0,1,1,0,0,0,0,0,0,0,1,0,0,0,0,0,0,0,0,0,0,0,0,0,0,0,0,0,0,0,0,0,0,0,0,0,0,0,0,0,1,0,0,0,0,1,0,0,0,0,1…
16,1,42,49,1.6,20,137,86,90,36.5,DISTRITO METROPOLIT. DE QUITO,62,72,0,UIO,0,0,0,Vivo,0,0,0,0,0,0,0,0,0,0,0,0,0,0,0,0,0,0,0,0,0,0,0,0,0,9,.67,737.1,92,5.66,51.2,17.5,0,5.1,1.5,93.7,26.7,37.48,7.4,208,11.1,28.7,.9,.278,0,20.832653,92,4,17.7,1.08,42.8,20.1,0,1,0,4,0,1,16,3,0,0,1,1,0,0,0,0,0,0,0,1,0,0,0,0,0,0,0,0,0,0,0,0,0,0,0,0,0,0,0,0,0,0,0,0,0,0,0,0,0,1,0,0,0,0,1,0,0,0,0,1,0,0,1,1,1,1,1,0,1,1,1,1…
16,1,42,60,1.6,20,137,86,90,36.5,DISTRITO METROPOLIT. DE QUITO,62,72,503,UIO,0,0,0,Vivo,0,0,0,0,0,0,0,0,0,0,0,0,0,0,0,0,0,0,0,0,0,0,0,0,0,9,.67,0,92,5.66,51.2,17.5,286,5.1,1.5,93.7,26.7,20.62,7.4,208,13.1,34.8,.3,.76,0,23.99737,92,4,24.2,1.03,118.9,18.8,0,1,0,4,0,1,16,4,0,0,1,1,0,0,0,0,0,0,0,1,0,0,0,0,0,0,0,0,0,0,0,0,0,0,0,0,0,0,0,0,0,0,0,0,0,0,0,0,0,1,0,0,0,0,1,0,0,0,0,1,0,0,1,1,1,1,1,0,1,1,1,1,…
16,1,42,63,1.75,20,137,86,90,36.5,DISTRITO METROPOLIT. DE QUITO,62,72,57,UIO,0,0,0,Vivo,0,0,0,0,0,0,0,0,0,0,0,0,0,0,0,0,0,0,0,0,0,0,0,0,0,9,.67,822.5,92,5.66,51.2,17.5,0,5.1,1.5,93.7,26.7,18.26,7.4,208,15.3,33.2,0,0,0,19.562956,92,4,31.9,1.15,145.1,18.1,0,1,0,4,0,1,16,9,0,0,1,1,0,0,0,0,0,0,0,1,0,0,0,0,0,0,0,0,0,0,0,0,0,0,0,0,0,0,0,0,0,0,0,0,0,0,0,0,0,1,0,0,0,0,1,0,0,0,0,1,0,0,1,1,1,1,1,0,1,1,1,1,…
16,1,42,87,1.57,20,137,86,90,36.5,DISTRITO METROPOLIT. DE QUITO,62,72,86,UIO,0,0,0,Vivo,0,0,0,0,0,0,0,0,0,0,0,0,0,0,0,0,0,0,0,0,0,0,0,0,0,9,.67,667.7000000000001,92,5.66,51.2,17.5,245,5.1,1.5,93.7,26.7,1.79,7.4,208,14.1,24.2,0,0,0,34.626038,92,4,18.4,1.32,6440000000000000,18.6,0,1,0,4,0,1,16,10,0,0,1,1,0,0,0,0,0,0,0,1,0,0,0,0,0,0,0,0,0,0,0,0,0,0,0,0,0,0,0,0,0,0,0,0,0,0,0,0,0,1,0,0,0,0,1,0,0,0,0,1…
16,1,42,60,1.65,20,137,86,90,36.5,DISTRITO METROPOLIT. DE QUITO,62,72,96,UIO,0,0,0,Vivo,0,0,0,0,0,0,0,0,0,0,0,0,0,0,0,0,0,0,0,0,0,0,0,0,0,9,.67,0,92,5.66,51.2,17.5,0,5.1,1.5,93.7,26.7,51.59,7.4,208,13,29.4,0,.078,0,22.697121,92,4,12.2,.9300000000000001,62.3,17.8,1,1,0,4,0,1,16,2,0,0,1,1,0,0,0,0,0,0,0,1,0,0,0,0,0,0,0,0,0,0,0,0,0,0,0,0,0,0,0,0,0,0,0,0,0,0,0,0,0,1,0,0,0,0,1,0,0,0,0,1,0,0,1,1,1,1,1,0…
16,1,42,,,20,137,86,90,36.5,DISTRITO METROPOLIT. DE QUITO,62,72,,UIO,0,0,0,Vivo,0,0,0,0,0,0,0,0,0,0,0,0,0,0,0,0,0,0,0,0,0,0,0,0,0,9,.67,,92,5.66,51.2,17.5,,5.1,1.5,93.7,26.7,,7.4,208,,,,,0,,92,4,,,,,,1,0,4,0,1,16,0,,,,,,,,,,,,,,,,,,,,,,,,,,,,,,,,,,,,,,,,,,,,,,,,,,,,,,,,,,,,,,,,,,1,,,,,3,1,1,4,1,4,1,1,2,2,1,3,0,4,0,1,0,,,1,0,,,1,1,4,1,4,1,4,1,,,1,1,3,1,3,1,2,2,,,2,1,,,,,,,,,1,103,4,3,2,1,1,0,1,1,1…
16,1,42,60,1.65,20,137,86,90,36.5,DISTRITO METROPOLIT. DE QUITO,62,72,81,UIO,0,0,0,Vivo,0,0,0,0,0,0,0,0,0,0,0,0,0,0,0,0,0,0,0,0,0,0,0,0,0,9,.67,1157,92,5.66,51.2,17.5,0,5.1,1.5,93.7,26.7,10.95,7.4,208,13.3,30.3,9.5,0,0,22.886145,92,4,27.4,.97,48,18.7,1,1,0,4,0,1,16,6,0,0,1,1,0,0,0,0,0,0,0,1,0,0,0,0,0,0,0,0,0,0,0,0,0,0,0,0,0,0,0,0,0,0,0,0,0,0,0,0,0,1,0,0,0,0,1,0,0,0,0,1,0,0,1,1,1,1,1,0,1,1,1,1,1,1…
16,1,42,50,1.68,20,137,86,90,36.5,DISTRITO METROPOLIT. DE QUITO,62,72,106,UIO,0,0,0,Vivo,0,0,0,0,0,0,0,0,0,0,0,0,0,0,0,0,0,0,0,0,0,0,0,0,0,9,.67,805.9,92,5.66,51.2,17.5,0,5.1,1.5,93.7,26.7,12.3,7.4,208,14,33,1.3,.12,0,19.797979,92,4,20.8,1.04,82.5,19,1,1,0,4,0,1,16,7,0,0,1,1,0,0,0,0,0,0,0,1,0,0,0,0,0,0,0,0,0,0,0,0,0,0,0,0,0,0,0,0,0,0,0,0,0,0,0,0,0,1,0,0,0,0,1,0,0,0,0,1,0,0,1,1,1,1,1,0,1,1,1,1,1,1…
17,1,70,54,1.58,12,120,60,90,36.8,DISTRITO METROPOLIT. DE QUITO,94,90,951,UIO,1,0,0,Vivo,0,0,0,1,1,0,0,0,0,0,0,0,0,1,1,0,0,0,0,0,0,1,0,0,0,26,.97,0,153,3.59,36.1,12.6,142,2.8,.3,71,26.8,38.6,7.4,179,12,31.6,0,0,0,20.0853,58,21,3.9,1.02,116.5,18.6,0,1,0,21,0,1,17,10,0,0,0,1,0,0,0,0,0,0,0,1,0,0,0,0,0,0,0,0,0,0,0,0,0,0,0,0,0,0,0,0,0,0,0,0,0,0,0,0,0,1,0,0,0,0,1,0,0,1,1,1,1,0,1,1,1,1,1,0,1,1,1,1,1,4,1…
17,1,70,54,1.5,12,120,60,90,36.8,DISTRITO METROPOLIT. DE QUITO,94,90,130,UIO,1,0,0,Vivo,0,0,0,1,1,0,0,0,0,0,0,0,0,1,1,0,0,0,0,0,0,1,0,0,0,26,.97,1118,153,3.59,36.1,12.6,212,2.8,.3,95,21,9.9,7.451000213623047,179,12.4,33.7,.5,0,0,25.306932,58,21,6.5,1.04,62.9,19.7,0,1,0,21,0,1,17,1,0,0,0,1,0,0,0,0,0,0,0,1,0,0,0,0,0,0,0,0,0,0,0,0,0,0,0,0,0,0,0,0,0,0,0,0,0,0,0,0,0,1,0,0,0,0,1,0,0,1,1,1,1,0,1,1,1,1,1…
17,1,70,54,1.45,12,120,60,90,36.8,DISTRITO METROPOLIT. DE QUITO,94,90,0,UIO,1,0,0,Vivo,0,0,0,1,1,0,0,0,0,0,0,0,0,1,1,0,0,0,0,0,0,1,0,0,0,26,.97,0,153,3.59,36.1,12.6,0,2.8,.3,88,27.6,42.1,7.4,179,13.9,25.5,0,1.38,0,26.365602,58,21,4.7,1.21,47.9,19.5,0,1,0,21,0,1,17,6,0,0,0,1,0,0,0,0,0,0,0,1,0,0,0,0,0,0,0,0,0,0,0,0,0,0,0,0,0,0,0,0,0,0,0,0,0,0,0,0,0,1,0,0,0,0,1,0,0,1,1,1,1,0,1,1,1,1,1,0,1,1,1,1,1,4,…
17,1,70,54,1.5,12,120,60,90,36.8,DISTRITO METROPOLIT. DE QUITO,94,90,0,UIO,1,0,0,Vivo,0,0,0,1,1,0,0,0,0,0,0,0,0,1,1,0,0,0,0,0,0,1,0,0,0,26,.97,659,153,3.59,36.1,12.6,0,2.8,.3,94,27.4,2.75,7.4,179,14.5,42.9,.1,10.38,0,25.37533,58,21,20.3,1.21,115.6,19.4,0,1,0,21,0,1,17,9,0,0,0,1,0,0,0,0,0,0,0,1,0,0,0,0,0,0,0,0,0,0,0,0,0,0,0,0,0,0,0,0,0,0,0,0,0,0,0,0,0,1,0,0,0,0,1,0,0,1,1,1,1,0,1,1,1,1,1,0,1,1,1,1,…
17,1,70,54,1.57,12,120,60,90,36.8,DISTRITO METROPOLIT. DE QUITO,94,90,61,UIO,1,0,0,Vivo,0,0,0,1,1,0,0,0,0,0,0,0,0,1,1,0,0,0,0,0,0,1,0,0,0,26,.97,0,153,3.59,36.1,12.6,371,2.8,.3,70,35.8,6.54,7.4,179,14.4,38.8,0,0,0,21.258503,58,21,3.2,1.34,96,20,0,1,0,21,0,1,17,3,0,0,0,1,0,0,0,0,0,0,0,1,0,0,0,0,0,0,0,0,0,0,0,0,0,0,0,0,0,0,0,0,0,0,0,0,0,0,0,0,0,1,0,0,0,0,1,0,0,1,1,1,1,0,1,1,1,1,1,0,1,1,1,1,1,4,1,2,…
17,1,70,54,1.64,12,120,60,90,36.8,DISTRITO METROPOLIT. DE QUITO,94,90,3100,UIO,1,0,0,Vivo,0,0,0,1,1,0,0,0,0,0,0,0,0,1,1,0,0,0,0,0,0,1,0,0,0,26,.97,453.1,153,3.59,36.1,12.6,297,2.8,.3,47,37.7,27.54,7.6,179,12.5,39.1,0,.272,0,20.0853,58,21,4.5,1.23,125.1,27.1,0,1,0,21,0,1,17,8,0,0,0,1,0,0,0,0,0,0,0,1,0,0,0,0,0,0,0,0,0,0,0,0,0,0,0,0,0,0,0,0,0,0,0,0,0,0,0,0,0,1,0,0,0,0,1,0,0,1,1,1,1,0,1,1,1,1,1,0,1,1…
17,1,70,54,,12,120,60,90,36.8,DISTRITO METROPOLIT. DE QUITO,94,90,,UIO,1,0,0,Vivo,0,0,0,1,1,0,0,0,0,0,0,0,0,1,1,0,0,0,0,0,0,1,0,0,0,26,.97,,153,3.59,36.1,12.6,,2.8,.3,,,,,179,,,,,0,,58,21,,,,,,1,0,21,0,1,17,0,,,,,,,,,,,,,,,,,,,,,,,,,,,,,,,,,,,,,,,,,,,,,,,,,,,,,,,,,,,,,,,,,,4,1,,,,1,2,1,3,1,1,1,1,2,3,1,4,1,4,1,4,1,,,3,0,,,4,3,1,2,1,3,1,3,,,1,2,1,2,,,,,,,,,,,,,,,,,1,80,2,1,1,1,1,0,0,0,1,1,0,.957446…
17,1,70,54,1.34,12,120,60,90,36.8,DISTRITO METROPOLIT. DE QUITO,94,90,212,UIO,1,0,0,Vivo,0,0,0,1,1,0,0,0,0,0,0,0,0,1,1,0,0,0,0,0,0,1,0,0,0,26,.97,0,153,3.59,36.1,12.6,456,2.8,.3,89,23.3,.8,7.4,179,14.9,42.4,0,.05,0,30.31933,58,21,10.5,1.34,165.9,19.6,0,1,0,21,0,1,17,7,0,0,0,1,0,0,0,0,0,0,0,1,0,0,0,0,0,0,0,0,0,0,0,0,0,0,0,0,0,0,0,0,0,0,0,0,0,0,0,0,0,1,0,0,0,0,1,0,0,1,1,1,1,0,1,1,1,1,1,0,1,1,1,1,1,…
17,1,70,54,1.55,12,120,60,90,36.8,DISTRITO METROPOLIT. DE QUITO,94,90,64,UIO,1,0,0,Vivo,0,0,0,1,1,0,0,0,0,0,0,0,0,1,1,0,0,0,0,0,0,1,0,0,0,26,.97,2000,153,3.59,36.1,12.6,375,2.8,.3,92.5,31,31.37,7.60099983215332,179,13.8,26.6,0,0,0,22.212967,58,21,14.6,1.17,38.7,33.7,0,1,0,21,0,1,17,5,0,0,0,1,0,0,0,0,0,0,0,1,0,0,0,0,0,0,0,0,0,0,0,0,0,0,0,0,0,0,0,0,0,0,0,0,0,0,0,0,0,1,0,0,0,0,1,0,0,1,1,1,1,0,1,1,1,…
17,1,70,54,1.47,12,120,60,90,36.8,DISTRITO METROPOLIT. DE QUITO,94,90,59,UIO,1,0,0,Vivo,0,0,0,1,1,0,0,0,0,0,0,0,0,1,1,0,0,0,0,0,0,1,0,0,0,26,.97,1310,153,3.59,36.1,12.6,0,2.8,.3,89,22.8,6.38,7.4,179,16.8,40.5,0,.01,0,25.969528,58,21,16.7,1.85,120.1,17.9,0,1,0,21,0,1,17,2,0,0,0,1,0,0,0,0,0,0,0,1,0,0,0,0,0,0,0,0,0,0,0,0,0,0,0,0,0,0,0,0,0,0,0,0,0,0,0,0,0,1,0,0,0,0,1,0,0,1,1,1,1,0,1,1,1,1,1,0,1,1,1,1…
17,1,70,54,1.5,12,120,60,90,36.8,DISTRITO METROPOLIT. DE QUITO,94,90,122,UIO,1,0,0,Vivo,0,0,0,1,1,0,0,0,0,0,0,0,0,1,1,0,0,0,0,0,0,1,0,0,0,26,.97,1445,153,3.59,36.1,12.6,0,2.8,.3,92,27.3,3.06,7.3,179,14,30.3,.2,.226,0,24.444445,58,21,22,1.24,52.1,12.3,0,1,0,21,0,1,17,4,0,0,0,1,0,0,0,0,0,0,0,1,0,0,0,0,0,0,0,0,0,0,0,0,0,0,0,0,0,0,0,0,0,0,0,0,0,0,0,0,0,1,0,0,0,0,1,0,0,1,1,1,1,0,1,1,1,1,1,0,1,1,1,1,1,…
18,0,66,80,1.56,20,140,75,90,36.8,DISTRITO METROPOLIT. DE QUITO,33,23,112,UIO,0,0,0,Vivo,0,0,0,0,0,0,0,0,0,0,0,0,0,0,0,0,0,0,0,0,0,0,0,0,0,10,.7,654.7000000000001,171,5.35,44.6,14.9,248,7.1,.8,85.59999999999999,30.7,1.64,7.4,284,13.7,25.7,0,0,0,33.05785,78,14,22.5,1.09,18,19.3,1,1,0,14,0,0,18,8,0,0,1,1,0,0,0,0,0,0,0,1,0,0,0,0,0,0,0,0,0,0,0,0,0,0,0,0,0,0,0,0,0,0,0,0,0,0,0,0,0,1,0,0,0,0,1,0,0,0,0,1…
18,0,66,76,1.5,20,140,75,90,36.8,DISTRITO METROPOLIT. DE QUITO,33,23,284,UIO,0,0,0,Vivo,0,0,0,0,0,0,0,0,0,0,0,0,0,0,0,0,0,0,0,0,0,0,0,0,0,10,.7,2000,171,5.35,44.6,14.9,0,7.1,.8,85.59999999999999,30.7,3.87,7.4,284,12.5,19.9,1,0,0,33.05785,78,14,19.5,1.06,99.8,20.5,0,1,0,14,0,0,18,1,0,0,1,1,0,0,0,0,0,0,0,1,0,0,0,0,0,0,0,0,0,0,0,0,0,0,0,0,0,0,0,0,0,0,0,0,0,0,0,0,0,1,0,0,0,0,1,0,0,0,0,1,0,0,1,1,1,1,1…
18,0,66,57.8,1.6,20,140,75,90,36.8,DISTRITO METROPOLIT. DE QUITO,33,23,315,UIO,0,0,0,Vivo,0,0,0,0,0,0,0,0,0,0,0,0,0,0,0,0,0,0,0,0,0,0,0,0,0,10,.7,966.8,171,5.35,44.6,14.9,0,7.1,.8,85.59999999999999,30.7,1.4,7.4,284,12.7,53.4,9,0,0,24.280975,78,14,48.3,1.22,109.2,21,0,1,0,14,0,0,18,3,0,0,1,1,0,0,0,0,0,0,0,1,0,0,0,0,0,0,0,0,0,0,0,0,0,0,0,0,0,0,0,0,0,0,0,0,0,0,0,0,0,1,0,0,0,0,1,0,0,0,0,1,0,0,1,1,1,1…
18,0,66,67,1.57,20,140,75,90,36.8,DISTRITO METROPOLIT. DE QUITO,33,23,104,UIO,0,0,0,Vivo,0,0,0,0,0,0,0,0,0,0,0,0,0,0,0,0,0,0,0,0,0,0,0,0,0,10,.7,1222,171,5.35,44.6,14.9,0,7.1,.8,85.59999999999999,30.7,41.19,7.4,284,12.6,28.3,0,0,0,27.34375,78,14,21.3,1.06,130.4,20.7,1,1,0,14,0,0,18,7,0,0,1,1,0,0,0,0,0,0,0,1,0,0,0,0,0,0,0,0,0,0,0,0,0,0,0,0,0,0,0,0,0,0,0,0,0,0,0,0,0,1,0,0,0,0,1,0,0,0,0,1,0,0,1,1,1,…
18,0,66,78,1.5,20,140,75,90,36.8,DISTRITO METROPOLIT. DE QUITO,33,23,0,UIO,0,0,0,Vivo,0,0,0,0,0,0,0,0,0,0,0,0,0,0,0,0,0,0,0,0,0,0,0,0,0,10,.7,0,171,5.35,44.6,14.9,313,7.1,.8,85.59999999999999,30.7,1.57,7.4,284,14.5,28.8,.1,8.1,0,33.659298,78,14,38.9,1.09,104.7,20,0,1,0,14,0,0,18,4,0,0,1,1,0,0,0,0,0,0,0,1,0,0,0,0,0,0,0,0,0,0,0,0,0,0,0,0,0,0,0,0,0,0,0,0,0,0,0,0,0,1,0,0,0,0,1,0,0,0,0,1,0,0,1,1,1,1,1…
18,0,66,90,1.42,20,140,75,90,36.8,DISTRITO METROPOLIT. DE QUITO,33,23,45,UIO,0,0,0,Vivo,0,0,0,0,0,0,0,0,0,0,0,0,0,0,0,0,0,0,0,0,0,0,0,0,0,10,.7,1512,171,5.35,44.6,14.9,218,7.1,.8,85.59999999999999,30.7,6.54,7.4,284,25.3,28.5,0,.474,0,37.463673,78,14,14.4,1.77,120.8,19.5,0,1,0,14,0,0,18,2,0,0,1,1,0,0,0,0,0,0,0,1,0,0,0,0,0,0,0,0,0,0,0,0,0,0,0,0,0,0,0,0,0,0,0,0,0,0,0,0,0,1,0,0,0,0,1,0,0,0,0,1,0,0,1,…
18,0,66,70,1.51,20,140,75,90,36.8,DISTRITO METROPOLIT. DE QUITO,33,23,49,UIO,0,0,0,Vivo,0,0,0,0,0,0,0,0,0,0,0,0,0,0,0,0,0,0,0,0,0,0,0,0,0,10,.7,702.5,171,5.35,44.6,14.9,266,7.1,.8,85.59999999999999,30.7,46.04,7.4,284,12.2,29.1,0,.074,0,30.489454,78,14,10.8,0,190.3,20.1,0,1,0,14,0,0,18,6,0,0,1,1,0,0,0,0,0,0,0,1,0,0,0,0,0,0,0,0,0,0,0,0,0,0,0,0,0,0,0,0,0,0,0,0,0,0,0,0,0,1,0,0,0,0,1,0,0,0,0,1,0,0,1,1…
18,0,66,84.7,1.5,20,140,75,90,36.8,DISTRITO METROPOLIT. DE QUITO,33,23,0,UIO,0,0,0,Vivo,0,0,0,0,0,0,0,0,0,0,0,0,0,0,0,0,0,0,0,0,0,0,0,0,0,10,.7,737.1,171,5.35,44.6,14.9,0,7.1,.8,85.59999999999999,30.7,47.58,7.4,284,15.5,25.6,144,.849,0,35.555557,78,14,5.6,1.29,166.5,18.7,0,1,0,14,0,0,18,9,0,0,1,1,0,0,0,0,0,0,0,1,0,0,0,0,0,0,0,0,0,0,0,0,0,0,0,0,0,0,0,0,0,0,0,0,0,0,0,0,0,1,0,0,0,0,1,0,0,0,0,1,0,0,1…
18,0,66,75,1.42,20,140,75,90,36.8,DISTRITO METROPOLIT. DE QUITO,33,23,102,UIO,0,0,0,Vivo,0,0,0,0,0,0,0,0,0,0,0,0,0,0,0,0,0,0,0,0,0,0,0,0,0,10,.7,616.13,171,5.35,44.6,14.9,121,7.1,.8,85.59999999999999,30.7,49.14,7.4,284,12.6,35.4,0,12.35,0,34.626038,78,14,27.3,0,148.1,20.4,0,1,0,14,0,0,18,5,0,0,1,1,0,0,0,0,0,0,0,1,0,0,0,0,0,0,0,0,0,0,0,0,0,0,0,0,0,0,0,0,0,0,0,0,0,0,0,0,0,1,0,0,0,0,1,0,0,0,0,1,0,0,…
18,0,66,58,1.5,20,140,75,90,36.8,DISTRITO METROPOLIT. DE QUITO,33,23,61,UIO,0,0,0,Vivo,0,0,0,0,0,0,0,0,0,0,0,0,0,0,0,0,0,0,0,0,0,0,0,0,0,10,.7,223.58,171,5.35,44.6,14.9,0,7.1,.8,85.59999999999999,30.7,19.8,7.4,284,14,23.2,8.5,.35,0,26.037495,78,14,16.2,1.1,180.8,20.8,1,1,0,14,0,0,18,10,0,0,1,1,0,0,0,0,0,0,0,1,0,0,0,0,0,0,0,0,0,0,0,0,0,0,0,0,0,0,0,0,0,0,0,0,0,0,0,0,0,1,0,0,0,0,1,0,0,0,0,1,0,0,1,1,…
18,0,66,,,20,140,75,90,36.8,DISTRITO METROPOLIT. DE QUITO,33,23,,UIO,0,0,0,Vivo,0,0,0,0,0,0,0,0,0,0,0,0,0,0,0,0,0,0,0,0,0,0,0,0,0,10,.7,,171,5.35,44.6,14.9,,7.1,.8,85.59999999999999,30.7,,7.4,284,,,,,0,,78,14,,,,,,1,0,14,0,0,18,0,,,,,,,,,,,,,,,,,,,,,,,,,,,,,,,,,,,,,,,,,,,,,,,,,,,,,,,,,,,,,,,,,,3,,,,,2,1,1,4,3,3,1,1,2,3,1,2,0,1,0,1,0,,,1,0,,,4,3,3,1,3,1,3,1,,,2,1,1,2,1,2,3,2,,,2,1,,,,,,,,,1,96.666…
19,1,31,54.9,1.65,19,126,66,94,36.6,DISTRITO METROPOLIT. DE QUITO,44,31,39,UIO,0,0,0,Vivo,0,0,0,1,0,0,0,0,0,0,0,0,0,0,0,0,0,0,0,0,0,0,0,0,0,9,.7,1671,104,6.4,51.3,17.6,0,5,.9,96,29.7,38.8,7.3,244,12.4,27.5,1.5,4.78,0,21.71875,62,4,36.5,1.06,176.2,15.7,0,1,0,4,0,1,19,4,0,0,1,1,0,0,0,0,0,0,0,1,0,0,0,0,0,0,0,0,0,0,0,0,0,0,0,0,0,0,0,0,0,0,0,0,0,0,0,1,1,1,1,0,0,0,1,0,0,0,0,1,0,0,1,1,1,1,1,0,1,1,1,1,1,…
19,1,31,51.4,1.52,19,126,66,94,36.6,DISTRITO METROPOLIT. DE QUITO,44,31,223,UIO,0,0,0,Vivo,0,0,0,1,0,0,0,0,0,0,0,0,0,0,0,0,0,0,0,0,0,0,0,0,0,10,.87,625.7000000000001,84,6.4,51.3,17.6,0,5,.9,96,29.7,36.06,7.3,244,11.5,29.1,.2,0,0,23.183392,62,4,40,1,113,17.9,1,1,0,4,0,1,19,7,0,0,1,1,0,0,0,0,0,0,0,1,0,0,0,0,0,0,0,0,0,0,0,0,0,0,0,0,0,0,0,0,0,0,0,0,0,0,0,1,1,1,1,0,0,0,1,0,0,0,0,1,0,0,1,1,1,1,1,0,1,1,…
19,1,31,58.6,1.68,19,126,66,94,36.6,DISTRITO METROPOLIT. DE QUITO,44,31,164,UIO,0,0,0,Vivo,0,0,0,1,0,0,0,0,0,0,0,0,0,0,0,0,0,0,0,0,0,0,0,0,0,21.02803802490234,1.15,300.15,190,6.4,51.3,17.6,0,5,.9,96,29.7,35.56,7.3,244,12.9,29.6,0,.01,0,21.258503,62,4,13.7,1.09,59.6,17,1,1,0,4,0,1,19,3,0,0,1,1,0,0,0,0,0,0,0,1,0,0,0,0,0,0,0,0,0,0,0,0,0,0,0,0,0,0,0,0,0,0,0,0,0,0,0,1,1,1,1,0,0,0,1,0,0,0,0,1,0,0,1,1,1…
19,1,31,64,1.7,19,126,66,94,36.6,DISTRITO METROPOLIT. DE QUITO,44,31,180,UIO,0,0,0,Vivo,0,0,0,1,0,0,0,0,0,0,0,0,0,0,0,0,0,0,0,0,0,0,0,0,0,10.28037357330322,.939999999999999,2000,109,6.4,51.3,17.6,163,5,.9,96,29.7,.87,7.3,244,12.6,26,.4,.118,0,20.028841,62,4,17.8,1.18,48,17.1,1,1,0,4,0,1,19,6,0,0,1,1,0,0,0,0,0,0,0,1,0,0,0,0,0,0,0,0,0,0,0,0,0,0,0,0,0,0,0,0,0,0,0,0,0,0,0,1,1,1,1,0,0,0,1,0,0,0,0,1,0,…
19,1,31,50,1.6,19,126,66,94,36.6,DISTRITO METROPOLIT. DE QUITO,44,31,874,UIO,0,0,0,Vivo,0,0,0,1,0,0,0,0,0,0,0,0,0,0,0,0,0,0,0,0,0,0,0,0,0,7.009346008300781,1.11,667.7000000000001,136,6.4,51.3,17.6,186,5,.9,96,29.7,6.75,7.3,244,12.8,25.8,0,.233,0,20.0853,62,4,31.4,1.14,110.7,16.2,1,1,0,4,0,1,19,8,0,0,1,1,0,0,0,0,0,0,0,1,0,0,0,0,0,0,0,0,0,0,0,0,0,0,0,0,0,0,0,0,0,0,0,0,0,0,0,1,1,1,1,0,0,0,1,0,0,0,0,…
19,1,31,75,1.55,19,126,66,94,36.6,DISTRITO METROPOLIT. DE QUITO,44,31,39,UIO,0,0,0,Vivo,0,0,0,1,0,0,0,0,0,0,0,0,0,0,0,0,0,0,0,0,0,0,0,0,0,11,.91,0,161,6.4,51.3,17.6,482,5,.9,96,29.7,47.59,7.3,244,11.3,27.4,0,0,0,30.483158,62,4,27.6,0,9859999999999990,17.2,0,1,0,4,0,1,19,10,0,0,1,1,0,0,0,0,0,0,0,1,0,0,0,0,0,0,0,0,0,0,0,0,0,0,0,0,0,0,0,0,0,0,0,0,0,0,0,1,1,1,1,0,0,0,1,0,0,0,0,1,0,0,1,1,1,1,1,0,1,1,1…
19,1,31,65.2,1.69,19,126,66,94,36.6,DISTRITO METROPOLIT. DE QUITO,44,31,393,UIO,0,0,0,Vivo,0,0,0,1,0,0,0,0,0,0,0,0,0,0,0,0,0,0,0,0,0,0,0,0,0,8.411214828491211,.9,0,123,6.4,51.3,17.6,0,5,.9,96,29.7,12.92,7.3,244,12,25.4,0,.079,0,22.213678,62,4,10,1.14,180.6,16.6,1,1,0,4,0,1,19,9,0,0,1,1,0,0,0,0,0,0,0,1,0,0,0,0,0,0,0,0,0,0,0,0,0,0,0,0,0,0,0,0,0,0,0,0,0,0,0,1,1,1,1,0,0,0,1,0,0,0,0,1,0,0,1,1,1,1,1,0,…
19,1,31,50.4,1.65,19,126,66,94,36.6,DISTRITO METROPOLIT. DE QUITO,44,31,0,UIO,0,0,0,Vivo,0,0,0,1,0,0,0,0,0,0,0,0,0,0,0,0,0,0,0,0,0,0,0,0,0,22,.87,0,0,6.4,51.3,17.6,0,5,.9,96,29.7,11.84,7.3,244,12.7,36.9,0,.03,0,20.028841,62,4,29.7,1.14,49,16.6,0,1,0,4,0,1,19,5,0,0,1,1,0,0,0,0,0,0,0,1,0,0,0,0,0,0,0,0,0,0,0,0,0,0,0,0,0,0,0,0,0,0,0,0,0,0,0,1,1,1,1,0,0,0,1,0,0,0,0,1,0,0,1,1,1,1,1,0,1,1,1,1,1,1,1,3,1,…
19,1,31,68.7,1.56,19,126,66,94,36.6,DISTRITO METROPOLIT. DE QUITO,44,31,357,UIO,0,0,0,Vivo,0,0,0,1,0,0,0,0,0,0,0,0,0,0,0,0,0,0,0,0,0,0,0,0,0,16,.7,1222,124,6.4,51.3,17.6,157,5,.9,96,29.7,33.54,7.3,244,15,21.7,.4,.05,0,27.34375,62,4,24.3,1.14,153.2,16.7,0,1,0,4,0,1,19,2,0,0,1,1,0,0,0,0,0,0,0,1,0,0,0,0,0,0,0,0,0,0,0,0,0,0,0,0,0,0,0,0,0,0,0,0,0,0,0,1,1,1,1,0,0,0,1,0,0,0,0,1,0,0,1,1,1,1,1,0,1,1,1,1,1…
19,1,31,,,19,126,66,94,36.6,DISTRITO METROPOLIT. DE QUITO,44,31,,UIO,0,0,0,Vivo,0,0,0,1,0,0,0,0,0,0,0,0,0,0,0,0,0,0,0,0,0,0,0,0,0,,,,,6.4,51.3,17.6,,5,.9,96,29.7,,7.3,244,,,,,0,,62,4,,,,,,1,0,4,0,1,19,0,,,,,,,,,,,,,,,,,,,,,,,,,,,,,,,,,,,,,,,,,,,,,,,,,,,,,,,,,,,,,,,,,,1,,,,,1,1,1,3,1,2,1,4,2,2,1,3,0,2,0,,,,,,0,,,,,4,3,4,1,4,2,,,1,1,2,2,4,3,2,2,,,1,2,,,,,,,,,1,86,2,1,2,1,0,0,0,1,1,2,1,.70454544,,,0…
19,1,31,65.40000000000001,1.7,19,126,66,94,36.6,DISTRITO METROPOLIT. DE QUITO,44,31,57,UIO,0,0,0,Vivo,0,0,0,1,0,0,0,0,0,0,0,0,0,0,0,0,0,0,0,0,0,0,0,0,0,8,.69,0,85,6.4,51.3,17.6,620,5,.9,96,29.7,49.23,7.3,244,13.5,25,2.4,.352,0,22.675737,62,4,6.7,1.02,8240000000000000,16,0,1,0,4,0,1,19,1,0,0,1,1,0,0,0,0,0,0,0,1,0,0,0,0,0,0,0,0,0,0,0,0,0,0,0,0,0,0,0,0,0,0,0,0,0,0,0,1,1,1,1,0,0,0,1,0,0,0,0,1,0,0,1,1…
20,1,54,87.8,1.47,32,93,61,92,38.3,DISTRITO METROPOLIT. DE QUITO,27,19,87,UIO,0,0,0,Vivo,0,0,0,1,0,0,0,0,0,0,0,0,0,1,1,0,0,0,0,0,0,1,0,1,0,14,.64,133.3,102,4.5,39.5,13.6,397,10.4,.5,92.3,29.2,145.04,7.4,292,19.3,44.8,155,2.47,0,35.295551,92,4,2.2,1.66,146.9,16.3,0,1,0,4,0,1,20,8,0,0,1,1,0,0,0,0,0,1,1,1,0,0,0,0,0,0,0,0,0,0,0,0,0,0,0,0,0,0,0,0,0,0,0,0,0,0,0,0,0,1,0,0,0,0,1,0,0,0,0,1,0,0,1,1,1,1,1,0…
20,1,54,87,1.59,32,93,61,92,38.3,DISTRITO METROPOLIT. DE QUITO,29,93,72,UIO,0,0,0,Vivo,0,0,0,1,0,0,0,0,0,0,0,0,0,1,1,0,0,0,0,0,0,1,0,1,0,14,.64,447.1,102,4.5,39.5,13.6,0,10.4,.5,92.3,29.2,12.3,7.4,292,12.4,40.3,3.7,0,0,35.555557,92,4,17.9,0,56.2,19.9,0,1,0,4,0,1,20,4,0,0,1,1,0,0,0,0,0,1,1,1,0,0,0,0,0,0,0,0,0,0,0,0,0,0,0,0,0,0,0,0,0,0,0,0,0,0,0,0,0,1,0,0,0,0,1,0,0,0,0,1,0,0,1,1,1,1,1,0,1,1,1,1,1,2…
20,1,54,79,1.56,32,93,61,92,38.3,DISTRITO METROPOLIT. DE QUITO,40,30,474,UIO,0,0,0,Vivo,0,0,0,1,0,0,0,0,0,0,0,0,0,1,1,0,0,0,0,0,0,1,0,1,0,14,.64,0,102,4.5,39.5,13.6,295,10.4,.5,92.3,29.2,94.41,7.4,292,18.3,34.6,10,1.92,0,31.111111,92,4,7.2,1.1,7559999999999990,20.5,0,1,0,4,0,1,20,6,0,0,1,1,0,0,0,0,0,1,1,1,0,0,0,0,0,0,0,0,0,0,0,0,0,0,0,0,0,0,0,0,0,0,0,0,0,0,0,0,0,1,0,0,0,0,1,0,0,0,0,1,0,0,1,1,1,1,…
20,1,54,54,1.71,32,93,61,92,38.3,DISTRITO METROPOLIT. DE QUITO,15,24,38,UIO,0,0,0,Vivo,0,0,0,1,0,0,0,0,0,0,0,0,0,1,1,0,0,0,0,0,0,1,0,1,0,14,.64,1325,102,4.5,39.5,13.6,440,10.4,.5,92.3,29.2,106.3,7.4,292,11.1,57.3,0,.155,0,20.761246,92,4,10,0,51.8,19.8,0,1,0,4,0,1,20,10,0,0,1,1,0,0,0,0,0,1,1,1,0,0,0,0,0,0,0,0,0,0,0,0,0,0,0,0,0,0,0,0,0,0,0,0,0,0,0,0,0,1,0,0,0,0,1,0,0,0,0,1,0,0,1,1,1,1,1,0,1,1,1,1,1…
20,1,54,99.2,1.53,32,93,61,92,38.3,DISTRITO METROPOLIT. DE QUITO,17,15,87,UIO,0,0,0,Vivo,0,0,0,1,0,0,0,0,0,0,0,0,0,1,1,0,0,0,0,0,0,1,0,1,0,14,.64,0,102,4.5,39.5,13.6,289,10.4,.5,92.3,29.2,192.69,7.4,292,11.1,26.3,364,0,0,36.085403,92,4,4.3,0,161.6,13.1,0,1,0,4,0,1,20,3,0,0,1,1,0,0,0,0,0,1,1,1,0,0,0,0,0,0,0,0,0,0,0,0,0,0,0,0,0,0,0,0,0,0,0,0,0,0,0,0,0,1,0,0,0,0,1,0,0,0,0,1,0,0,1,1,1,1,1,0,1,1,1,1,1…
20,1,54,51.4,1.57,32,93,61,92,38.3,DISTRITO METROPOLIT. DE QUITO,24,42,191,UIO,0,0,0,Vivo,0,0,0,1,0,0,0,0,0,0,0,0,0,1,1,0,0,0,0,0,0,1,0,1,0,14,.64,0,102,4.5,39.5,13.6,0,10.4,.5,92.3,29.2,36.06,7.4,292,13.8,42.7,0,0,0,20.202021,92,4,9.6,.95,63.1,22.1,1,1,0,4,0,1,20,7,0,0,1,1,0,0,0,0,0,1,1,1,0,0,0,0,0,0,0,0,0,0,0,0,0,0,0,0,0,0,0,0,0,0,0,0,0,0,0,0,0,1,0,0,0,0,1,0,0,0,0,1,0,0,1,1,1,1,1,0,1,1,1,1,1,2,…
20,1,54,74.3,1.47,32,93,61,92,38.3,DISTRITO METROPOLIT. DE QUITO,41,62,234,UIO,0,0,0,Vivo,0,0,0,1,0,0,0,0,0,0,0,0,0,1,1,0,0,0,0,0,0,1,0,1,0,14,.64,0,102,4.5,39.5,13.6,0,10.4,.5,92.3,29.2,75.73,7.4,292,19.3,37.3,.1,0,0,33.333332,92,4,4.2,1.24,131.8,21.2,1,1,0,4,0,1,20,9,0,0,1,1,0,0,0,0,0,1,1,1,0,0,0,0,0,0,0,0,0,0,0,0,0,0,0,0,0,0,0,0,0,0,0,0,0,0,0,0,0,1,0,0,0,0,1,0,0,0,0,1,0,0,1,1,1,1,1,0,1,1,1,1,1…
20,1,54,80,1.67,32,93,61,92,38.3,DISTRITO METROPOLIT. DE QUITO,23,39,70,UIO,0,0,0,Vivo,0,0,0,1,0,0,0,0,0,0,0,0,0,1,1,0,0,0,0,0,0,1,0,1,0,14,.64,1933,102,4.5,39.5,13.6,360,10.4,.5,92.3,29.2,.38,7.4,292,14.4,45.2,0,.312,0,29.238754,92,4,24.2,1.16,35,19.9,0,1,0,4,0,1,20,2,0,0,1,1,0,0,0,0,0,1,1,1,0,0,0,0,0,0,0,0,0,0,0,0,0,0,0,0,0,0,0,0,0,0,0,0,0,0,0,0,0,1,0,0,0,0,1,0,0,0,0,1,0,0,1,1,1,1,1,0,1,1,1,1,1…
20,1,54,,,32,93,61,92,38.3,DISTRITO METROPOLIT. DE QUITO,,,,UIO,0,0,0,Vivo,0,0,0,1,0,0,0,0,0,0,0,0,0,1,1,0,0,0,0,0,0,1,0,1,0,14,.64,,102,4.5,39.5,13.6,,10.4,.5,92.3,29.2,,7.4,292,,,,,0,,92,4,,,,,,1,0,4,0,1,20,0,,,,,,,,,,,,,,,,,,,,,,,,,,,,,,,,,,,,,,,,,,,,,,,,,,,,,,,,,,,,,,,,,,2,,,,,3,1,4,1,1,1,1,3,2,4,4,,,,,3,0,,,1,0,,,2,1,2,2,2,3,2,1,,,3,3,1,2,3,1,2,2,,,2,1,,,,,,,,,1,71.666664,1,1,2,,,0,1,1,1,3,1…
20,1,54,86,1.52,32,93,61,92,38.3,DISTRITO METROPOLIT. DE QUITO,41,54,240,UIO,0,0,0,Vivo,0,0,0,1,0,0,0,0,0,0,0,0,0,1,1,0,0,0,0,0,0,1,0,1,0,14,.64,0,102,4.5,39.5,13.6,0,10.4,.5,92.3,29.2,4.73,7.4,292,17.3,73,0,0,0,35.295551,92,4,9.1,1.23,105.2,19.6,0,1,0,4,0,1,20,5,0,0,1,1,0,0,0,0,0,1,1,1,0,0,0,0,0,0,0,0,0,0,0,0,0,0,0,0,0,0,0,0,0,0,0,0,0,0,0,0,0,1,0,0,0,0,1,0,0,0,0,1,0,0,1,1,1,1,1,0,1,1,1,1,1,2,4,1…
20,1,54,70,1.72,32,93,61,92,38.3,DISTRITO METROPOLIT. DE QUITO,37,54,0,UIO,0,0,0,Vivo,0,0,0,1,0,0,0,0,0,0,0,0,0,1,1,0,0,0,0,0,0,1,0,1,0,14,.64,0,102,4.5,39.5,13.6,186,10.4,.5,92.3,29.2,49.18,7.4,292,18.8,55,0,.098,0,23.725286,92,4,14.6,1.64,138.3,20,1,1,0,4,0,1,20,1,0,0,1,1,0,0,0,0,0,1,1,1,0,0,0,0,0,0,0,0,0,0,0,0,0,0,0,0,0,0,0,0,0,0,0,0,0,0,0,0,0,1,0,0,0,0,1,0,0,0,0,1,0,0,1,1,1,1,1,0,1,1,1,1,1,2,…
21,0,40,85,1.57,20,135,60,90,36.2,DISTRITO METROPOLIT. DE QUITO,91,32,58,UIO,0,1,0,Vivo,0,0,0,0,0,0,0,0,0,0,0,0,0,1,1,0,0,0,0,0,0,0,0,0,0,19.15887832641602,1.75,652.5,254,3.9,33.4,11.6,0,19.5,1.5,92,28.1,.19,7.473000049591065,277,15.3,27.7,2,.349,0,33.05785,62,1,10.3,1.25,64.2,24.2,0,1,0,1,0,0,21,4,0,0,1,1,0,0,0,0,0,1,1,1,0,0,0,0,0,0,0,0,0,0,0,0,0,0,0,0,0,0,0,0,0,0,0,0,0,0,0,1,1,1,1,1,1,1,1,1,1,1…
21,0,40,78,1.55,20,135,60,90,36.2,DISTRITO METROPOLIT. DE QUITO,51,58,978,UIO,0,1,0,Vivo,0,0,0,0,0,0,0,0,0,0,0,0,0,1,1,0,0,0,0,0,0,0,0,0,0,13.55140209197998,1.56,635.6,100,4.91,43.2,14.8,0,7.8,2.3,92,33,.29,7.27400016784668,236,14.5,30.4,1.1,0,0,31.217482,62,1,15.8,1.13,85.3,16.6,0,1,0,1,0,0,21,9,0,0,1,1,0,0,0,0,0,1,1,1,0,0,0,0,0,0,0,0,0,0,0,0,0,0,0,0,0,0,0,0,0,0,0,0,0,0,0,1,1,1,1,1,1,1,1,1,1,1,1…
21,0,40,86,1.56,20,135,60,90,36.2,DISTRITO METROPOLIT. DE QUITO,116,0,59,UIO,0,1,0,Vivo,0,0,0,0,0,0,0,0,0,0,0,0,0,1,1,0,0,0,0,0,0,0,0,0,0,19.62616729736328,.96,0,136,4.9,34.2,12.5,311,8.800000000000001,1.2,90,28.5,2.92,7.328999996185303,223,13.6,28.2,.3,.157,0,33.05785,62,1,13.3,1.07,134.8,16.7,0,1,0,1,0,0,21,2,0,0,1,1,0,0,0,0,0,1,1,1,0,0,0,0,0,0,0,0,0,0,0,0,0,0,0,0,0,0,0,0,0,0,0,0,0,0,0,1,1,1,1,…
21,0,40,91,1.67,20,135,60,90,36.2,DISTRITO METROPOLIT. DE QUITO,65,65,533,UIO,0,1,0,Vivo,0,0,0,0,0,0,0,0,0,0,0,0,0,1,1,0,0,0,0,0,0,0,0,0,0,7.943925380706787,.9,2000,573,5.4,47.4,15.6,0,7.3,1.4,93,32.2,48.48,7.361999988555908,182,13.7,30.1,7.2,0,0,33.327991,62,1,16.4,.98,63.9,18.3,0,1,0,1,0,0,21,7,0,0,1,1,0,0,0,0,0,1,1,1,0,0,0,0,0,0,0,0,0,0,0,0,0,0,0,0,0,0,0,0,0,0,0,0,0,0,0,1,1,1,1,1,1,1,1,1,1,1,1…
21,0,40,,,20,135,60,90,36.2,DISTRITO METROPOLIT. DE QUITO,,,,UIO,0,1,0,Vivo,0,0,0,0,0,0,0,0,0,0,0,0,0,1,1,0,0,0,0,0,0,0,0,0,0,,,,,,,,,,,,,,,,,,,,0,,62,1,,,,,,1,0,1,0,0,21,0,,,,,,,,,,,,,,,,,,,,,,,,,,,,,,,,,,,,,,,,,,,,,,,,,,,,,,,,,,,,,,,,,,1,,,,,1,1,1,4,1,1,1,1,2,1,1,,,,,,,,,,0,,,,,,,,,,,,,,,,,,,,,,,,,,,,,,,,,,85,2,1,1,,,0,0,,0,,1,,,,,,,0,,0,,,0,,,,1,,,1,1,,0,,70.5,21,21.428572,,,0,,0,,1,0,,1
21,0,40,99.2,1.6,20,135,60,90,36.2,DISTRITO METROPOLIT. DE QUITO,37,62,203,UIO,0,1,0,Vivo,0,0,0,0,0,0,0,0,0,0,0,0,0,1,1,0,0,0,0,0,0,0,0,0,0,10,.66,1474,109,4.62,34.2,11.4,270,13.3,1.4,92,35.1,24.94,7.5,322,15.1,33.3,0,.321,0,37.180248,62,1,14.1,1.18,63.5,26.4,0,1,0,1,0,0,21,10,0,0,1,1,0,0,0,0,0,1,1,1,0,0,0,0,0,0,0,0,0,0,0,0,0,0,0,0,0,0,0,0,0,0,0,0,0,0,0,1,1,1,1,1,1,1,1,1,1,1,1,1,1,1,1,1,1,1,1,0,1…
21,0,40,77.8,1.34,20,135,60,90,36.2,DISTRITO METROPOLIT. DE QUITO,13,26,50,UIO,0,1,0,Vivo,0,0,0,0,0,0,0,0,0,0,0,0,0,1,1,0,0,0,0,0,0,0,0,0,0,27.10280418395996,5.18,0,111,2.86,24.3,8,358,6.6,1.2,86,32.1,51.41,7.4,171,12.1,50.2,.4,.295,0,34.626038,62,1,5.4,1.1,146.2,19.4,0,1,0,1,0,0,21,6,0,0,1,1,0,0,0,0,0,1,1,1,0,0,0,0,0,0,0,0,0,0,0,0,0,0,0,0,0,0,0,0,0,0,0,0,0,0,0,1,1,1,1,1,1,1,1,1,1,1,1,1,1,1,1,1,1…
21,0,40,86,1.52,20,135,60,90,36.2,DISTRITO METROPOLIT. DE QUITO,29,0,61,UIO,0,1,0,Vivo,0,0,0,0,0,0,0,0,0,0,0,0,0,1,1,0,0,0,0,0,0,0,0,0,0,12,.82,2000,270,5.2,48.8,15.5,297,14.5,1,93,33.6,49.67,7.4,242,14.3,30.6,2.8,13.04,0,34.842453,62,1,4.1,1.33,70.5,19.6,0,1,0,1,0,0,21,5,0,0,1,1,0,0,0,0,0,1,1,1,0,0,0,0,0,0,0,0,0,0,0,0,0,0,0,0,0,0,0,0,0,0,0,0,0,0,0,1,1,1,1,1,1,1,1,1,1,1,1,1,1,1,1,1,1,1,1,0,1,1,1,…
21,0,40,75,1.55,20,135,60,90,36.2,DISTRITO METROPOLIT. DE QUITO,54,19,20,UIO,0,1,0,Vivo,0,0,0,0,0,0,0,0,0,0,0,0,0,1,1,0,0,0,0,0,0,0,0,0,0,12,1.33,1530,152,4.57,40,13.5,576,9.5,.7,95.09999999999999,30.2,14.5,7.4,273,14.2,36,0,1.16,0,31.111111,62,1,19.5,1.04,54.5,20.8,0,1,0,1,0,0,21,3,0,0,1,1,0,0,0,0,0,1,1,1,0,0,0,0,0,0,0,0,0,0,0,0,0,0,0,0,0,0,0,0,0,0,0,0,0,0,0,1,1,1,1,1,1,1,1,1,1,1,1,1,1,1,1,1,1,1…
21,0,40,80.09999999999999,1.5,20,135,60,90,36.2,DISTRITO METROPOLIT. DE QUITO,48,15,118,UIO,0,1,0,Vivo,0,0,0,0,0,0,0,0,0,0,0,0,0,1,1,0,0,0,0,0,0,0,0,0,0,16,.8100000000000001,1535,267,4.88,39.6,13.6,187,7.7,1.2,93,32.6,2.65,7.4,381,13,36,1.6,2.64,0,33.333332,62,1,5.6,1.29,83.2,20.4,1,1,0,1,0,0,21,1,0,0,1,1,0,0,0,0,0,1,1,1,0,0,0,0,0,0,0,0,0,0,0,0,0,0,0,0,0,0,0,0,0,0,0,0,0,0,0,1,1,1,1,1,1,1,1,1,1,1,…
21,0,40,89.3,1.42,20,135,60,90,36.2,DISTRITO METROPOLIT. DE QUITO,24,23,80,UIO,0,1,0,Vivo,0,0,0,0,0,0,0,0,0,0,0,0,0,1,1,0,0,0,0,0,0,0,0,0,0,14.48598098754883,.74,0,121,5.01,39.3,14.3,0,12,1.7,89,34.3,37.32,7.4,246,15.7,34.1,0,.43,0,34.765625,62,1,12.1,1.02,55.8,20,0,1,0,1,0,0,21,8,0,0,1,1,0,0,0,0,0,1,1,1,0,0,0,0,0,0,0,0,0,0,0,0,0,0,0,0,0,0,0,0,0,0,0,0,0,0,0,1,1,1,1,1,1,1,1,1,1,1,1,1,1,1,1,1,1,1,1…
22,0,69,58.6,1.6,22,104,53,93,36.8,DISTRITO METROPOLIT. DE QUITO,20,30,217,UIO,0,0,0,Vivo,0,0,0,1,0,0,0,0,0,0,0,0,0,0,0,0,0,0,0,0,0,0,0,0,0,10,.75,0,98,4.59,40.1,13.9,256,8.300000000000001,.6,93,25.5,7.17,7.4,195,12.3,39.8,2.8,0,0,23.233456,78,2,19.2,0,124.1,19.8,0,1,0,2,0,0,22,1,0,0,1,1,0,0,0,0,0,0,0,1,0,0,0,0,0,0,0,0,0,0,0,0,0,0,0,0,0,0,0,0,0,0,0,0,0,0,0,0,0,1,0,0,0,0,1,0,0,0,0,1,0,0,0,0,1,1,1,…
22,0,69,51.2,1.5,22,104,53,93,36.8,DISTRITO METROPOLIT. DE QUITO,20,30,125,UIO,0,0,0,Vivo,0,0,0,1,0,0,0,0,0,0,0,0,0,0,0,0,0,0,0,0,0,0,0,0,0,10,.75,0,98,4.59,40.1,13.9,156,8.300000000000001,.6,93,25.5,.53,7.4,195,12.3,39.8,155,0,0,24.058273,78,2,32.6,.98,73,16.1,0,1,0,2,0,0,22,10,0,0,1,1,0,0,0,0,0,0,0,1,0,0,0,0,0,0,0,0,0,0,0,0,0,0,0,0,0,0,0,0,0,0,0,0,0,0,0,0,0,1,0,0,0,0,1,0,0,0,0,1,0,0,0,0,1,1,1,0…
22,0,69,,,22,104,53,93,36.8,DISTRITO METROPOLIT. DE QUITO,20,30,,UIO,0,0,0,Vivo,0,0,0,1,0,0,0,0,0,0,0,0,0,0,0,0,0,0,0,0,0,0,0,0,0,10,.75,,98,4.59,40.1,13.9,,8.300000000000001,.6,93,25.5,,7.4,195,12.3,39.8,,,0,,78,2,,,,,,1,0,2,0,0,22,0,,,,,,,,,,,,,,,,,,,,,,,,,,,,,,,,,,,,,,,,,,,,,,,,,,,,,,,,,,,,,,,,,,4,,,,,2,1,3,1,1,1,2,3,2,3,1,1,0,2,0,1,0,,,2,0,,,2,1,2,2,2,1,2,1,,,3,1,1,2,3,1,1,2,,,2,1,2,1,4,3,,,,…
22,0,69,70,1.5,22,104,53,93,36.8,DISTRITO METROPOLIT. DE QUITO,20,30,86,UIO,0,0,0,Vivo,0,0,0,1,0,0,0,0,0,0,0,0,0,0,0,0,0,0,0,0,0,0,0,0,0,10,.75,0,98,4.59,40.1,13.9,0,8.300000000000001,.6,93,25.5,64.84999999999999,7.4,195,12.3,39.8,0,.174,0,31.588614,78,2,25,1.03,109.4,18.1,0,1,0,2,0,0,22,3,0,0,1,1,0,0,0,0,0,0,0,1,0,0,0,0,0,0,0,0,0,0,0,0,0,0,0,0,0,0,0,0,0,0,0,0,0,0,0,0,0,1,0,0,0,0,1,0,0,0,0,1,0,0,…
22,0,69,70,1.4,22,104,53,93,36.8,DISTRITO METROPOLIT. DE QUITO,20,30,23,UIO,0,0,0,Vivo,0,0,0,1,0,0,0,0,0,0,0,0,0,0,0,0,0,0,0,0,0,0,0,0,0,10,.75,0,98,4.59,40.1,13.9,342,8.300000000000001,.6,93,25.5,39.77,7.4,195,12.3,39.8,0,0,0,34.602077,78,2,21.3,1.17,64.2,19.8,1,1,0,2,0,0,22,9,0,0,1,1,0,0,0,0,0,0,0,1,0,0,0,0,0,0,0,0,0,0,0,0,0,0,0,0,0,0,0,0,0,0,0,0,0,0,0,0,0,1,0,0,0,0,1,0,0,0,0,1,0,0,0,0,1,1,1,0,…
22,0,69,62.6,1.71,22,104,53,93,36.8,DISTRITO METROPOLIT. DE QUITO,20,30,70,UIO,0,0,0,Vivo,0,0,0,1,0,0,0,0,0,0,0,0,0,0,0,0,0,0,0,0,0,0,0,0,0,10,.75,0,98,4.59,40.1,13.9,265,8.300000000000001,.6,93,25.5,48.8,7.4,195,12.3,39.8,0,0,0,20.0853,78,2,14.3,0,150.8,18.8,0,1,0,2,0,0,22,7,0,0,1,1,0,0,0,0,0,0,0,1,0,0,0,0,0,0,0,0,0,0,0,0,0,0,0,0,0,0,0,0,0,0,0,0,0,0,0,0,0,1,0,0,0,0,1,0,0,0,0,1,0,0,0,0,1,1,1,0,1,…
22,0,69,75,1.42,22,104,53,93,36.8,DISTRITO METROPOLIT. DE QUITO,20,30,0,UIO,0,0,0,Vivo,0,0,0,1,0,0,0,0,0,0,0,0,0,0,0,0,0,0,0,0,0,0,0,0,0,10,.75,845.6,98,4.59,40.1,13.9,781,8.300000000000001,.6,93,25.5,185.12,7.4,195,12.3,39.8,223,.081,0,37.180248,78,2,3.2,0,8540000000000000,18.9,1,1,0,2,0,0,22,6,0,0,1,1,0,0,0,0,0,0,0,1,0,0,0,0,0,0,0,0,0,0,0,0,0,0,0,0,0,0,0,0,0,0,0,0,0,0,0,0,0,1,0,0,0,0,1,0,0,0,0,…
22,0,69,48,1.59,22,104,53,93,36.8,DISTRITO METROPOLIT. DE QUITO,20,30,0,UIO,0,0,0,Vivo,0,0,0,1,0,0,0,0,0,0,0,0,0,0,0,0,0,0,0,0,0,0,0,0,0,10,.75,1263,98,4.59,40.1,13.9,140,8.300000000000001,.6,93,25.5,50.02,7.4,195,12.3,39.8,.3,0,0,20.0853,78,2,15.7,1.07,140.5,19.4,0,1,0,2,0,0,22,5,0,0,1,1,0,0,0,0,0,0,0,1,0,0,0,0,0,0,0,0,0,0,0,0,0,0,0,0,0,0,0,0,0,0,0,0,0,0,0,0,0,1,0,0,0,0,1,0,0,0,0,1,0,0,0,0,1,1,1…
22,0,69,66,1.55,22,104,53,93,36.8,DISTRITO METROPOLIT. DE QUITO,20,30,29,UIO,0,0,0,Vivo,0,0,0,1,0,0,0,0,0,0,0,0,0,0,0,0,0,0,0,0,0,0,0,0,0,10,.75,682,98,4.59,40.1,13.9,298,8.300000000000001,.6,93,25.5,78.78,7.4,195,12.3,39.8,552,0,0,28.040379,78,2,4.3,2.96,7690000000000000,20.4,0,1,0,2,0,0,22,4,0,0,1,1,0,0,0,0,0,0,0,1,0,0,0,0,0,0,0,0,0,0,0,0,0,0,0,0,0,0,0,0,0,0,0,0,0,0,0,0,0,1,0,0,0,0,1,0,0,0,0,1,…
22,0,69,51.2,1.65,22,104,53,93,36.8,DISTRITO METROPOLIT. DE QUITO,20,30,40,UIO,0,0,0,Vivo,0,0,0,1,0,0,0,0,0,0,0,0,0,0,0,0,0,0,0,0,0,0,0,0,0,10,.75,144.8,98,4.59,40.1,13.9,203,8.300000000000001,.6,93,25.5,5.3,7.4,195,12.3,39.8,.2,0,0,20.832653,78,2,7.6,1.01,92.8,18.6,0,1,0,2,0,0,22,8,0,0,1,1,0,0,0,0,0,0,0,1,0,0,0,0,0,0,0,0,0,0,0,0,0,0,0,0,0,0,0,0,0,0,0,0,0,0,0,0,0,1,0,0,0,0,1,0,0,0,0,1,0,0,0,0,1,1…
22,0,69,70,1.5,22,104,53,93,36.8,DISTRITO METROPOLIT. DE QUITO,20,30,143,UIO,0,0,0,Vivo,0,0,0,1,0,0,0,0,0,0,0,0,0,0,0,0,0,0,0,0,0,0,0,0,0,10,.75,551.1,98,4.59,40.1,13.9,530,8.300000000000001,.6,93,25.5,1.93,7.4,195,12.3,39.8,.1,2.05,0,31.111111,78,2,27.3,1,93.3,20.3,1,1,0,2,0,0,22,2,0,0,1,1,0,0,0,0,0,0,0,1,0,0,0,0,0,0,0,0,0,0,0,0,0,0,0,0,0,0,0,0,0,0,0,0,0,0,0,0,0,1,0,0,0,0,1,0,0,0,0,1,0,0,0,0,1,1…
23,1,46,55,1.7,30,129,99,82,37.9,DISTRITO METROPOLIT. DE QUITO,42,57,0,UIO,0,0,0,Vivo,0,0,0,1,0,0,0,0,0,0,0,0,0,0,0,0,0,0,0,0,0,0,0,0,0,7,.8100000000000001,0,189,5.38,47.6,16.4,270,14.7,.4,92.7,25.6,6.61,7.5,252,12.3,38.8,0,.6870000000000001,0,20.761246,100,9,18.4,1,103.6,25.5,1,1,0,9,0,1,23,2,0,0,1,1,0,0,0,0,0,0,0,1,0,0,0,0,0,0,0,0,0,0,0,0,0,0,0,0,0,0,0,0,0,0,0,0,0,0,0,0,0,1,0,0,0,0,1,0,0,0,0,1,…
23,1,46,58,1.55,30,129,99,82,37.9,DISTRITO METROPOLIT. DE QUITO,42,57,0,UIO,0,0,0,Vivo,0,0,0,1,0,0,0,0,0,0,0,0,0,0,0,0,0,0,0,0,0,0,0,0,0,7,.8100000000000001,0,189,5.38,47.6,16.4,0,14.7,.4,92.7,25.6,5.7,7.5,252,12.3,38.8,0,.059,0,24.691359,100,9,13.1,1.04,149.6,23.3,0,1,0,9,0,1,23,1,0,0,1,1,0,0,0,0,0,0,0,1,0,0,0,0,0,0,0,0,0,0,0,0,0,0,0,0,0,0,0,0,0,0,0,0,0,0,0,0,0,1,0,0,0,0,1,0,0,0,0,1,0,0,0,0,1,1,…
23,1,46,,,30,129,99,82,37.9,DISTRITO METROPOLIT. DE QUITO,42,57,,UIO,0,0,0,Vivo,0,0,0,1,0,0,0,0,0,0,0,0,0,0,0,0,0,0,0,0,0,0,0,0,0,7,.8100000000000001,,189,5.38,47.6,16.4,,14.7,.4,92.7,25.6,,7.5,252,12.3,38.8,,,0,,100,9,,,,,,1,0,9,0,1,23,0,,,,,,,,,,,,,,,,,,,,,,,,,,,,,,,,,,,,,,,,,,,,,,,,,,,,,,,,,,,,,,,,,,2,,,,,4,3,4,3,1,4,3,1,3,4,3,3,0,4,0,1,0,,,2,0,,,4,3,3,1,4,1,4,1,,,4,3,1,2,3,1,1,2,,,4,3,2,1,4,3…
23,1,46,55.2,1.76,30,129,99,82,37.9,DISTRITO METROPOLIT. DE QUITO,42,57,81,UIO,0,0,0,Vivo,0,0,0,1,0,0,0,0,0,0,0,0,0,0,0,0,0,0,0,0,0,0,0,0,0,7,.8100000000000001,0,189,5.38,47.6,16.4,443,14.7,.4,92.7,25.6,126.9,7.5,252,12.3,38.8,243,0,0,20.761246,100,9,2.5,0,166.5,21.5,0,1,0,9,0,1,23,9,0,0,1,1,0,0,0,0,0,0,0,1,0,0,0,0,0,0,0,0,0,0,0,0,0,0,0,0,0,0,0,0,0,0,0,0,0,0,0,0,0,1,0,0,0,0,1,0,0,0,0,1,0,0,0,0,1,…
23,1,46,55,1.74,30,129,99,82,37.9,DISTRITO METROPOLIT. DE QUITO,42,57,451,UIO,0,0,0,Vivo,0,0,0,1,0,0,0,0,0,0,0,0,0,0,0,0,0,0,0,0,0,0,0,0,0,7,.8100000000000001,1042,189,5.38,47.6,16.4,0,14.7,.4,92.7,25.6,90.11,7.5,252,12.3,38.8,0,1.4,0,20.0853,100,9,11.6,0,9009999999999990,24.2,1,1,0,9,0,1,23,6,0,0,1,1,0,0,0,0,0,0,0,1,0,0,0,0,0,0,0,0,0,0,0,0,0,0,0,0,0,0,0,0,0,0,0,0,0,0,0,0,0,1,0,0,0,0,1,0,0,0,0,1,…
23,1,46,55.2,1.73,30,129,99,82,37.9,DISTRITO METROPOLIT. DE QUITO,42,57,0,UIO,0,0,0,Vivo,0,0,0,1,0,0,0,0,0,0,0,0,0,0,0,0,0,0,0,0,0,0,0,0,0,7,.8100000000000001,0,189,5.38,47.6,16.4,0,14.7,.4,92.7,25.6,41.17,7.5,252,12.3,38.8,3,0,0,20.761246,100,9,23.5,1.26,33.3,23.1,1,1,0,9,0,1,23,8,0,0,1,1,0,0,0,0,0,0,0,1,0,0,0,0,0,0,0,0,0,0,0,0,0,0,0,0,0,0,0,0,0,0,0,0,0,0,0,0,0,1,0,0,0,0,1,0,0,0,0,1,0,0,0,0,1,1,…
23,1,46,65,1.72,30,129,99,82,37.9,DISTRITO METROPOLIT. DE QUITO,42,57,143,UIO,0,0,0,Vivo,0,0,0,1,0,0,0,0,0,0,0,0,0,0,0,0,0,0,0,0,0,0,0,0,0,7,.8100000000000001,0,189,5.38,47.6,16.4,426,14.7,.4,92.7,25.6,63.88,7.5,252,12.3,38.8,.6,0,0,21.773842,100,9,8.4,.939999999999999,49.2,24.4,1,1,0,9,0,1,23,4,0,0,1,1,0,0,0,0,0,0,0,1,0,0,0,0,0,0,0,0,0,0,0,0,0,0,0,0,0,0,0,0,0,0,0,0,0,0,0,0,0,1,0,0,0,0,1,0,0,0,0,…
23,1,46,67,1.78,30,129,99,82,37.9,DISTRITO METROPOLIT. DE QUITO,42,57,262,UIO,0,0,0,Vivo,0,0,0,1,0,0,0,0,0,0,0,0,0,0,0,0,0,0,0,0,0,0,0,0,0,7,.8100000000000001,0,189,5.38,47.6,16.4,0,14.7,.4,92.7,25.6,151.66,7.5,252,12.3,38.8,7.2,.144,0,22.052191,100,9,7.1,0,202.4,23.7,1,1,0,9,0,1,23,5,0,0,1,1,0,0,0,0,0,0,0,1,0,0,0,0,0,0,0,0,0,0,0,0,0,0,0,0,0,0,0,0,0,0,0,0,0,0,0,0,0,1,0,0,0,0,1,0,0,0,0,1,0,0,0,0,1…
23,1,46,69.90000000000001,1.95,30,129,99,82,37.9,DISTRITO METROPOLIT. DE QUITO,42,57,0,UIO,0,0,0,Vivo,0,0,0,1,0,0,0,0,0,0,0,0,0,0,0,0,0,0,0,0,0,0,0,0,0,7,.8100000000000001,846.5,189,5.38,47.6,16.4,0,14.7,.4,92.7,25.6,84.05,7.5,252,12.3,38.8,0,0,0,20.761246,100,9,3.8,0,65,23.1,0,1,0,9,0,1,23,3,0,0,1,1,0,0,0,0,0,0,0,1,0,0,0,0,0,0,0,0,0,0,0,0,0,0,0,0,0,0,0,0,0,0,0,0,0,0,0,0,0,1,0,0,0,0,1,0,0,0,0,1,0…
23,1,46,75.90000000000001,1.65,30,129,99,82,37.9,DISTRITO METROPOLIT. DE QUITO,42,57,45,UIO,0,0,0,Vivo,0,0,0,1,0,0,0,0,0,0,0,0,0,0,0,0,0,0,0,0,0,0,0,0,0,7,.8100000000000001,0,189,5.38,47.6,16.4,188,14.7,.4,92.7,25.6,4.7,7.5,252,12.3,38.8,0,.096,0,29.017447,100,9,20.3,1.23,36.5,23.7,1,1,0,9,0,1,23,10,0,0,1,1,0,0,0,0,0,0,0,1,0,0,0,0,0,0,0,0,0,0,0,0,0,0,0,0,0,0,0,0,0,0,0,0,0,0,0,0,0,1,0,0,0,0,1,0,0,…
23,1,46,100,1.8,30,129,99,82,37.9,DISTRITO METROPOLIT. DE QUITO,42,57,245,UIO,0,0,0,Vivo,0,0,0,1,0,0,0,0,0,0,0,0,0,0,0,0,0,0,0,0,0,0,0,0,0,7,.8100000000000001,0,189,5.38,47.6,16.4,476,14.7,.4,92.7,25.6,38.24,7.5,252,12.3,38.8,0,.18,0,32.996326,100,9,10.4,1.03,7209999999999990,23.7,1,1,0,9,0,1,23,7,0,0,1,1,0,0,0,0,0,0,0,1,0,0,0,0,0,0,0,0,0,0,0,0,0,0,0,0,0,0,0,0,0,0,0,0,0,0,0,0,0,1,0,0,0,0,1,0,0,0,…
24,1,40,59.3,1.55,40,115,69,93,37,DISTRITO METROPOLIT. DE QUITO,27,21,73,UIO,0,0,0,Vivo,0,0,0,1,0,0,0,0,0,0,0,0,0,0,0,0,0,0,0,0,0,1,0,0,0,6.074766159057617,.76,2000,89,6.52,53.4,18.7,0,7.2,1.9,96,31.9,1.05,7.4,376,12.8,21.6,.6,2.45,0,24.910767,91,9,36.4,1.14,75.8,22.2,0,1,0,9,0,1,24,2,0,0,1,1,0,0,0,0,0,1,1,1,0,0,0,0,0,0,0,0,0,0,0,0,0,0,0,0,0,0,0,0,0,0,0,0,0,0,0,1,1,1,1,0,0,0,1,0,0,0,0,1,0,0,1,1,1…
24,1,40,64,1.73,40,115,69,93,37,DISTRITO METROPOLIT. DE QUITO,25,22,987,UIO,0,0,0,Vivo,0,0,0,1,0,0,0,0,0,0,0,0,0,0,0,0,0,0,0,0,0,1,0,0,0,8.411214828491211,.5,0,100,6.52,53.4,18.7,203,7.2,1.9,96,31.9,37.36,7.4,376,12.2,30,4.3,.297,0,20.202021,91,9,13.4,0,172.6,20.6,1,1,0,9,0,1,24,7,0,0,1,1,0,0,0,0,0,1,1,1,0,0,0,0,0,0,0,0,0,0,0,0,0,0,0,0,0,0,0,0,0,0,0,0,0,0,0,1,1,1,1,0,0,0,1,0,0,0,0,1,0,0,1,1,1,1,1…
24,1,40,50,1.52,40,115,69,93,37,DISTRITO METROPOLIT. DE QUITO,159,28,35,UIO,0,0,0,Vivo,0,0,0,1,0,0,0,0,0,0,0,0,0,0,0,0,0,0,0,0,0,1,0,0,0,11,.79,0,103,6.52,53.4,18.7,448,7.2,1.9,96,31.9,19.49,7.4,376,12.1,32.2,0,4.15,0,22.213678,91,9,4.7,1.09,8290000000000000,21.5,0,1,0,9,0,1,24,8,0,0,1,1,0,0,0,0,0,1,1,1,0,0,0,0,0,0,0,0,0,0,0,0,0,0,0,0,0,0,0,0,0,0,0,0,0,0,0,1,1,1,1,0,0,0,1,0,0,0,0,1,0,0,1,1,1,1,1,…
24,1,40,54,1.7,40,115,69,93,37,DISTRITO METROPOLIT. DE QUITO,22,18,79,UIO,0,0,0,Vivo,0,0,0,1,0,0,0,0,0,0,0,0,0,0,0,0,0,0,0,0,0,1,0,0,0,10,.6800000000000001,0,84,6.52,53.4,18.7,221,7.2,1.9,96,31.9,20.76,7.4,376,10.8,28.2,1.4,.054,0,21.258503,91,9,37.6,.91,42.8,19.9,0,1,0,9,0,1,24,9,0,0,1,1,0,0,0,0,0,1,1,1,0,0,0,0,0,0,0,0,0,0,0,0,0,0,0,0,0,0,0,0,0,0,0,0,0,0,0,1,1,1,1,0,0,0,1,0,0,0,0,1,0,0,1,1,1,1,1…
24,1,40,,,40,115,69,93,37,DISTRITO METROPOLIT. DE QUITO,,,,UIO,0,0,0,Vivo,0,0,0,1,0,0,0,0,0,0,0,0,0,0,0,0,0,0,0,0,0,1,0,0,0,,,,,6.52,53.4,18.7,,7.2,1.9,96,31.9,,7.4,376,,,,,0,,91,9,,,,,,1,0,9,0,1,24,0,,,,,,,,,,,,,,,,,,,,,,,,,,,,,,,,,,,,,,,,,,,,,,,,,,,,,,,,,,,,,,,,,,1,,,,,3,1,4,2,1,2,1,3,2,3,1,,,,,,,,,,0,,,,,4,3,4,2,4,2,,,2,1,4,1,4,3,3,2,,,2,1,,,,,,,,,1,84.333336,2,1,2,,,0,1,1,1,3,1,,,,,0,,0,,0,,,…
24,1,40,52.3,1.71,40,115,69,93,37,DISTRITO METROPOLIT. DE QUITO,58,37,0,UIO,0,0,0,Vivo,0,0,0,1,0,0,0,0,0,0,0,0,0,0,0,0,0,0,0,0,0,1,0,0,0,13,1.07,2000,97,6.52,53.4,18.7,305,7.2,1.9,96,31.9,1.33,7.4,376,12.7,49.2,0,4.15,0,20.028841,91,9,20.4,.95,65,21.8,0,1,0,9,0,1,24,1,0,0,1,1,0,0,0,0,0,1,1,1,0,0,0,0,0,0,0,0,0,0,0,0,0,0,0,0,0,0,0,0,0,0,0,0,0,0,0,1,1,1,1,0,0,0,1,0,0,0,0,1,0,0,1,1,1,1,1,0,1,1,1,1,1,…
24,1,40,94,1.66,40,115,69,93,37,DISTRITO METROPOLIT. DE QUITO,56,26,90,UIO,0,0,0,Vivo,0,0,0,1,0,0,0,0,0,0,0,0,0,0,0,0,0,0,0,0,0,1,0,0,0,10,.8,864.8,148,6.52,53.4,18.7,0,7.2,1.9,96,31.9,18.01,7.4,376,13,33.8,0,.01,0,35.111111,91,9,21.7,.92,114.6,19.8,0,1,0,9,0,1,24,4,0,0,1,1,0,0,0,0,0,1,1,1,0,0,0,0,0,0,0,0,0,0,0,0,0,0,0,0,0,0,0,0,0,0,0,0,0,0,0,1,1,1,1,0,0,0,1,0,0,0,0,1,0,0,1,1,1,1,1,0,1,1,1,1,1,1,…
24,1,40,74,1.56,40,115,69,93,37,DISTRITO METROPOLIT. DE QUITO,40,49,45,UIO,0,0,0,Vivo,0,0,0,1,0,0,0,0,0,0,0,0,0,0,0,0,0,0,0,0,0,1,0,0,0,4,.51,909.9,90,6.52,53.4,18.7,239,7.2,1.9,96,31.9,35.93,7.4,376,15.1,24,0,.046,0,29.968782,91,9,9.5,.99,118.1,21.1,0,1,0,9,0,1,24,5,0,0,1,1,0,0,0,0,0,1,1,1,0,0,0,0,0,0,0,0,0,0,0,0,0,0,0,0,0,0,0,0,0,0,0,0,0,0,0,1,1,1,1,0,0,0,1,0,0,0,0,1,0,0,1,1,1,1,1,0,1,1,1,1,1,1…
24,1,40,80,1.55,40,115,69,93,37,DISTRITO METROPOLIT. DE QUITO,123,34,39,UIO,0,0,0,Vivo,0,0,0,1,0,0,0,0,0,0,0,0,0,0,0,0,0,0,0,0,0,1,0,0,0,22,.88,1800,108,6.52,53.4,18.7,357,7.2,1.9,96,31.9,13.45,7.4,376,14.8,41.9,.4,0,0,33.984375,91,9,35.2,1.09,9240000000000000,20.6,0,1,0,9,0,1,24,10,0,0,1,1,0,0,0,0,0,1,1,1,0,0,0,0,0,0,0,0,0,0,0,0,0,0,0,0,0,0,0,0,0,0,0,0,0,0,0,1,1,1,1,0,0,0,1,0,0,0,0,1,0,0,1,1,1,1…
24,1,40,55.4,1.6,40,115,69,93,37,DISTRITO METROPOLIT. DE QUITO,42,24,66,UIO,0,0,0,Vivo,0,0,0,1,0,0,0,0,0,0,0,0,0,0,0,0,0,0,0,0,0,1,0,0,0,11,.65,1357,169,6.52,53.4,18.7,0,7.2,1.9,96,31.9,40.05,7.4,376,13.5,30.1,0,0,0,20.832653,91,9,14.2,0,85.3,22.1,0,1,0,9,0,1,24,6,0,0,1,1,0,0,0,0,0,1,1,1,0,0,0,0,0,0,0,0,0,0,0,0,0,0,0,0,0,0,0,0,0,0,0,0,0,0,0,1,1,1,1,0,0,0,1,0,0,0,0,1,0,0,1,1,1,1,1,0,1,1,1,1,1,1,1,…
24,1,40,76,1.62,40,115,69,93,37,DISTRITO METROPOLIT. DE QUITO,40,36,35,UIO,0,0,0,Vivo,0,0,0,1,0,0,0,0,0,0,0,0,0,0,0,0,0,0,0,0,0,1,0,0,0,12,.9300000000000001,709.5,92,6.52,53.4,18.7,214,7.2,1.9,96,31.9,2.73,7.4,376,14.9,32.7,0,.184,0,29.968782,91,9,47,1.14,7540000000000000,21.2,0,1,0,9,0,1,24,3,0,0,1,1,0,0,0,0,0,1,1,1,0,0,0,0,0,0,0,0,0,0,0,0,0,0,0,0,0,0,0,0,0,0,0,0,0,0,0,1,1,1,1,0,0,0,1,0,0,0,0,1,…
25,0,38,84.90000000000001,1.55,20,123,56,90,37,DISTRITO METROPOLIT. DE QUITO,11,10,451,UIO,0,0,0,Vivo,0,0,0,1,0,0,0,0,0,0,0,0,0,0,0,0,0,0,0,0,0,0,0,0,0,6,.76,0,85,5.52,42.7,14.1,349,6.8,2.4,92.8,28.4,14.91,7.4,270,13,27.9,.7,2.66,0,34.602077,78,6,26.7,.97,126.4,19.9,0,1,0,6,0,0,25,3,0,0,1,1,0,0,0,0,0,1,1,1,0,0,0,0,0,0,0,0,0,0,0,0,0,0,0,0,0,0,0,0,0,0,0,0,0,0,0,0,0,1,0,0,0,0,1,0,0,0,0,1,0,0,1,1,1,1…
25,0,38,79,1.47,20,123,56,90,37,DISTRITO METROPOLIT. DE QUITO,30,33,120,UIO,0,0,0,Vivo,0,0,0,1,0,0,0,0,0,0,0,0,0,0,0,0,0,0,0,0,0,0,0,0,0,6,.76,1867,85,5.52,42.7,14.1,644,6.8,2.4,92.8,28.4,36.95,7.4,270,14.9,36.8,0,0,0,35.111111,78,6,31.4,1.17,143.3,19.7,1,1,0,6,0,0,25,6,0,0,1,1,0,0,0,0,0,1,1,1,0,0,0,0,0,0,0,0,0,0,0,0,0,0,0,0,0,0,0,0,0,0,0,0,0,0,0,0,0,1,0,0,0,0,1,0,0,0,0,1,0,0,1,1,1,1,1,0,1,1,1,1,…
25,0,38,99.40000000000001,1.53,20,123,56,90,37,DISTRITO METROPOLIT. DE QUITO,9,32,342,UIO,0,0,0,Vivo,0,0,0,1,0,0,0,0,0,0,0,0,0,0,0,0,0,0,0,0,0,0,0,0,0,6,.76,562.2000000000001,85,5.52,42.7,14.1,0,6.8,2.4,92.8,28.4,48.85,7.4,270,15.3,40.9,.7,0,0,35.295551,78,6,17.3,.85,198.9,19.4,1,1,0,6,0,0,25,2,0,0,1,1,0,0,0,0,0,1,1,1,0,0,0,0,0,0,0,0,0,0,0,0,0,0,0,0,0,0,0,0,0,0,0,0,0,0,0,0,0,1,0,0,0,0,1,0,0,0,0,1…
25,0,38,89,1.42,20,123,56,90,37,DISTRITO METROPOLIT. DE QUITO,8,55,396,UIO,0,0,0,Vivo,0,0,0,1,0,0,0,0,0,0,0,0,0,0,0,0,0,0,0,0,0,0,0,0,0,6,.76,1151,85,5.52,42.7,14.1,0,6.8,2.4,92.8,28.4,38.44,7.4,270,11.8,24,1.1,.532,0,34.765625,78,6,9.5,1.01,70,20.3,1,1,0,6,0,0,25,5,0,0,1,1,0,0,0,0,0,1,1,1,0,0,0,0,0,0,0,0,0,0,0,0,0,0,0,0,0,0,0,0,0,0,0,0,0,0,0,0,0,1,0,0,0,0,1,0,0,0,0,1,0,0,1,1,1,1,1,0,1,1,1,1,1,1,…
25,0,38,58,1.55,20,123,56,90,37,DISTRITO METROPOLIT. DE QUITO,68,56,44,UIO,0,0,0,Vivo,0,0,0,1,0,0,0,0,0,0,0,0,0,0,0,0,0,0,0,0,0,0,0,0,0,6,.76,27.24,85,5.52,42.7,14.1,95,6.8,2.4,92.8,28.4,35.91,7.4,270,12.7,25.4,0,0,0,23.183392,78,6,31.9,1.04,44.4,20.3,0,1,0,6,0,0,25,1,0,0,1,1,0,0,0,0,0,1,1,1,0,0,0,0,0,0,0,0,0,0,0,0,0,0,0,0,0,0,0,0,0,0,0,0,0,0,0,0,0,1,0,0,0,0,1,0,0,0,0,1,0,0,1,1,1,1,1,0,1,1,1,1,1,…
25,0,38,79,1.55,20,123,56,90,37,DISTRITO METROPOLIT. DE QUITO,36,24,17,UIO,0,0,0,Vivo,0,0,0,1,0,0,0,0,0,0,0,0,0,0,0,0,0,0,0,0,0,0,0,0,0,6,.76,0,85,5.52,42.7,14.1,194,6.8,2.4,92.8,28.4,49.89,7.4,270,12.6,34.3,0,.99,0,33.659298,78,6,20.8,0,102.2,20.3,0,1,0,6,0,0,25,4,0,0,1,1,0,0,0,0,0,1,1,1,0,0,0,0,0,0,0,0,0,0,0,0,0,0,0,0,0,0,0,0,0,0,0,0,0,0,0,0,0,1,0,0,0,0,1,0,0,0,0,1,0,0,1,1,1,1,1,0,1,1,1,1,1,1,3…
25,0,38,125,1.65,20,123,56,90,37,DISTRITO METROPOLIT. DE QUITO,21,23,272,UIO,0,0,0,Vivo,0,0,0,1,0,0,0,0,0,0,0,0,0,0,0,0,0,0,0,0,0,0,0,0,0,6,.76,0,85,5.52,42.7,14.1,343,6.8,2.4,92.8,28.4,8.33,7.4,270,11.7,37.5,1.2,0,0,37.463673,78,6,26.4,1.07,181.9,18.9,0,1,0,6,0,0,25,9,0,0,1,1,0,0,0,0,0,1,1,1,0,0,0,0,0,0,0,0,0,0,0,0,0,0,0,0,0,0,0,0,0,0,0,0,0,0,0,0,0,1,0,0,0,0,1,0,0,0,0,1,0,0,1,1,1,1,1,0,1,1,1,1,1…
25,0,38,54,1.45,20,123,56,90,37,DISTRITO METROPOLIT. DE QUITO,76,35,94,UIO,0,0,0,Vivo,0,0,0,1,0,0,0,0,0,0,0,0,0,0,0,0,0,0,0,0,0,0,0,0,0,6,.76,0,85,5.52,42.7,14.1,256,6.8,2.4,92.8,28.4,.28,7.4,270,15,37.2,0,.414,0,25.711662,78,6,18.4,1.14,216,21.2,0,1,0,6,0,0,25,10,0,0,1,1,0,0,0,0,0,1,1,1,0,0,0,0,0,0,0,0,0,0,0,0,0,0,0,0,0,0,0,0,0,0,0,0,0,0,0,0,0,1,0,0,0,0,1,0,0,0,0,1,0,0,1,1,1,1,1,0,1,1,1,1,1,1,1,…
25,0,38,,,20,123,56,90,37,DISTRITO METROPOLIT. DE QUITO,,,,UIO,0,0,0,Vivo,0,0,0,1,0,0,0,0,0,0,0,0,0,0,0,0,0,0,0,0,0,0,0,0,0,6,.76,,85,5.52,42.7,14.1,,6.8,2.4,92.8,28.4,,7.4,270,,,,,0,,78,6,,,,,,1,0,6,0,0,25,0,,,,,,,,,,,,,,,,,,,,,,,,,,,,,,,,,,,,,,,,,,,,,,,,,,,,,,,,,,,,,,,,,,1,,,,,2,1,1,3,1,1,2,1,2,3,1,,,,,1,0,,,2,0,,,1,1,4,1,2,1,2,1,,,2,1,4,1,3,1,2,2,,,2,1,,,,,,,,,1,78.333336,1,1,1,,,0,0,1,1,2,1,,…
25,0,38,93.40000000000001,1.5,20,123,56,90,37,DISTRITO METROPOLIT. DE QUITO,17,0,39,UIO,0,0,0,Vivo,0,0,0,1,0,0,0,0,0,0,0,0,0,0,0,0,0,0,0,0,0,0,0,0,0,6,.76,0,85,5.52,42.7,14.1,277,6.8,2.4,92.8,28.4,.08,7.4,270,14.1,33.5,0,.03,0,36.085403,78,6,28.5,1.03,135.2,20.1,0,1,0,6,0,0,25,7,0,0,1,1,0,0,0,0,0,1,1,1,0,0,0,0,0,0,0,0,0,0,0,0,0,0,0,0,0,0,0,0,0,0,0,0,0,0,0,0,0,1,0,0,0,0,1,0,0,0,0,1,0,0,1,1,1,1,1,0…
25,0,38,80.5,1.47,20,123,56,90,37,DISTRITO METROPOLIT. DE QUITO,12,15,95,UIO,0,0,0,Vivo,0,0,0,1,0,0,0,0,0,0,0,0,0,0,0,0,0,0,0,0,0,0,0,0,0,6,.76,692.5,85,5.52,42.7,14.1,289,6.8,2.4,92.8,28.4,1.85,7.4,270,12.2,29,.5,.085,0,35.111111,78,6,35.7,1.28,53.1,19.9,0,1,0,6,0,0,25,8,0,0,1,1,0,0,0,0,0,1,1,1,0,0,0,0,0,0,0,0,0,0,0,0,0,0,0,0,0,0,0,0,0,0,0,0,0,0,0,0,0,1,0,0,0,0,1,0,0,0,0,1,0,0,1,1,1,1,1,0,1,1,1,…
26,1,54,52.5,1.78,18,135,89,91,36.7,DISTRITO METROPOLIT. DE QUITO,29,11,348,UIO,0,0,0,Vivo,0,0,0,1,0,0,0,0,0,0,0,0,0,0,0,0,0,0,0,0,0,0,0,0,0,14,1.01,0,114,5.6,49.8,17.3,0,5.3,.3,87.40000000000001,31.6,7.68,7.5,226,14.4,28.7,8.1,19.74,0,20.028841,98,3,37,.99,125.4,23.4,0,1,0,3,0,1,26,5,0,0,1,1,0,0,0,0,0,1,1,1,0,0,0,0,0,0,0,0,0,0,0,0,0,0,0,0,0,0,0,0,0,0,0,0,0,0,0,1,1,1,1,0,0,0,1,0,0,0,0,1,0,0,1,1,1…
26,1,54,51,1.65,18,135,89,91,36.7,DISTRITO METROPOLIT. DE QUITO,47,14,0,UIO,0,0,0,Vivo,0,0,0,1,0,0,0,0,0,0,0,0,0,0,0,0,0,0,0,0,0,0,0,0,0,12,.58,0,106,5.6,49.8,17.3,0,5.3,.3,87.40000000000001,31.6,7.83,7.5,226,12.4,27.2,.2,.057,0,20.0853,98,3,40,1.03,74.3,24.2,0,1,0,3,0,1,26,8,0,0,1,1,0,0,0,0,0,1,1,1,0,0,0,0,0,0,0,0,0,0,0,0,0,0,0,0,0,0,0,0,0,0,0,0,0,0,0,1,1,1,1,0,0,0,1,0,0,0,0,1,0,0,1,1,1,1,1,0,1,…
26,1,54,57,1.57,18,135,89,91,36.7,DISTRITO METROPOLIT. DE QUITO,81,30,153,UIO,0,0,0,Vivo,0,0,0,1,0,0,0,0,0,0,0,0,0,0,0,0,0,0,0,0,0,0,0,0,0,15,.7,0,87,5.6,49.8,17.3,0,5.3,.3,87.40000000000001,31.6,.59,7.5,226,14.9,31,0,2.76,0,24.221453,98,3,14.8,1.28,136.5,24.3,0,1,0,3,0,1,26,1,0,0,1,1,0,0,0,0,0,1,1,1,0,0,0,0,0,0,0,0,0,0,0,0,0,0,0,0,0,0,0,0,0,0,0,0,0,0,0,1,1,1,1,0,0,0,1,0,0,0,0,1,0,0,1,1,1,1,1,0,1…
26,1,54,55.2,1.72,18,135,89,91,36.7,DISTRITO METROPOLIT. DE QUITO,131,109,159,UIO,0,0,0,Vivo,0,0,0,1,0,0,0,0,0,0,0,0,0,0,0,0,0,0,0,0,0,0,0,0,0,8,.74,0,102,5.6,49.8,17.3,538,5.3,.3,87.40000000000001,31.6,.05,7.5,226,12.1,31.2,0,0,0,20.0853,98,3,27.6,.97,141.5,24.4,0,1,0,3,0,1,26,4,0,0,1,1,0,0,0,0,0,1,1,1,0,0,0,0,0,0,0,0,0,0,0,0,0,0,0,0,0,0,0,0,0,0,0,0,0,0,0,1,1,1,1,0,0,0,1,0,0,0,0,1,0,0,1,1,1,1,1,…
26,1,54,69,1.95,18,135,89,91,36.7,DISTRITO METROPOLIT. DE QUITO,53,44,218,UIO,0,0,0,Vivo,0,0,0,1,0,0,0,0,0,0,0,0,0,0,0,0,0,0,0,0,0,0,0,0,0,12.61682224273682,.75,1719,89,5.6,49.8,17.3,262,5.3,.3,87.40000000000001,31.6,49.49,7.5,226,11.8,41.5,.1,0,0,20.202021,98,3,11,0,9909999999999990,26.4,1,1,0,3,0,1,26,6,0,0,1,1,0,0,0,0,0,1,1,1,0,0,0,0,0,0,0,0,0,0,0,0,0,0,0,0,0,0,0,0,0,0,0,0,0,0,0,1,1,1,1,0,0,0,…
26,1,54,,,18,135,89,91,36.7,DISTRITO METROPOLIT. DE QUITO,,,,UIO,0,0,0,Vivo,0,0,0,1,0,0,0,0,0,0,0,0,0,0,0,0,0,0,0,0,0,0,0,0,0,,,,,5.6,49.8,17.3,,5.3,.3,87.40000000000001,31.6,,7.5,226,,,,,0,,98,3,,,,,,1,0,3,0,1,26,0,,,,,,,,,,,,,,,,,,,,,,,,,,,,,,,,,,,,,,,,,,,,,,,,,,,,,,,,,,,,,,,,,,2,,,,,4,1,1,4,1,4,1,2,2,2,1,,,,,,,,,,0,,,,,4,1,4,1,4,1,,,1,1,1,2,2,2,3,2,,,4,3,,,,,,,,,1,104.33334,4,3,1,,,0,1,1,1,3,1…
26,1,54,55.3,1.71,18,135,89,91,36.7,DISTRITO METROPOLIT. DE QUITO,69,46,0,UIO,0,0,0,Vivo,0,0,0,1,0,0,0,0,0,0,0,0,0,0,0,0,0,0,0,0,0,0,0,0,0,11,1.29,0,104,5.6,49.8,17.3,0,5.3,.3,87.40000000000001,31.6,48.73,7.5,226,18,36.7,1.8,.05,0,20.761246,98,3,11.6,1.38,39,24.5,0,1,0,3,0,1,26,3,0,0,1,1,0,0,0,0,0,1,1,1,0,0,0,0,0,0,0,0,0,0,0,0,0,0,0,0,0,0,0,0,0,0,0,0,0,0,0,1,1,1,1,0,0,0,1,0,0,0,0,1,0,0,1,1,1,1,1,…
26,1,54,79,1.55,18,135,89,91,36.7,DISTRITO METROPOLIT. DE QUITO,25,64,53,UIO,0,0,0,Vivo,0,0,0,1,0,0,0,0,0,0,0,0,0,0,0,0,0,0,0,0,0,0,0,0,0,15.88785076141357,.86,794.5,94,5.6,49.8,17.3,400,5.3,.3,87.40000000000001,31.6,50.32,7.5,226,12,20.9,.8,.219,0,32.996326,98,3,8.4,0,8859999999999990,25.4,0,1,0,3,0,1,26,7,0,0,1,1,0,0,0,0,0,1,1,1,0,0,0,0,0,0,0,0,0,0,0,0,0,0,0,0,0,0,0,0,0,0,0,0,0,0,0,1,1,1,1,0,0,…
26,1,54,59.3,1.6,18,135,89,91,36.7,DISTRITO METROPOLIT. DE QUITO,10,30,86,UIO,0,0,0,Vivo,0,0,0,1,0,0,0,0,0,0,0,0,0,0,0,0,0,0,0,0,0,0,0,0,0,3.738317728042603,.46,0,95,5.6,49.8,17.3,0,5.3,.3,87.40000000000001,31.6,38.72,7.5,226,13.3,40.9,0,0,0,23.725286,98,3,16.5,1.02,48.2,26,0,1,0,3,0,1,26,10,0,0,1,1,0,0,0,0,0,1,1,1,0,0,0,0,0,0,0,0,0,0,0,0,0,0,0,0,0,0,0,0,0,0,0,0,0,0,0,1,1,1,1,0,0,0,1,0,0,0,0,1,0,…
26,1,54,70,1.7,18,135,89,91,36.7,DISTRITO METROPOLIT. DE QUITO,16,24,91,UIO,0,0,0,Vivo,0,0,0,1,0,0,0,0,0,0,0,0,0,0,0,0,0,0,0,0,0,0,0,0,0,20,.83,0,91,5.6,49.8,17.3,160,5.3,.3,87.40000000000001,31.6,39.96,7.5,226,11.1,34.6,6.4,0,0,24.221453,98,3,7.8,.99,57.9,26.2,0,1,0,3,0,1,26,2,0,0,1,1,0,0,0,0,0,1,1,1,0,0,0,0,0,0,0,0,0,0,0,0,0,0,0,0,0,0,0,0,0,0,0,0,0,0,0,1,1,1,1,0,0,0,1,0,0,0,0,1,0,0,1,1,1,1,1,0,…
26,1,54,70,1.75,18,135,89,91,36.7,DISTRITO METROPOLIT. DE QUITO,85,184,86,UIO,0,0,0,Vivo,0,0,0,1,0,0,0,0,0,0,0,0,0,0,0,0,0,0,0,0,0,0,0,0,0,8,1.6,0,91,5.6,49.8,17.3,289,5.3,.3,87.40000000000001,31.6,35.35,7.5,226,12.8,41.4,.8,.115,0,22.49135,98,3,6.8,1.1,166.9,25,0,1,0,3,0,1,26,9,0,0,1,1,0,0,0,0,0,1,1,1,0,0,0,0,0,0,0,0,0,0,0,0,0,0,0,0,0,0,0,0,0,0,0,0,0,0,0,1,1,1,1,0,0,0,1,0,0,0,0,1,0,0,1,1,1,1,1,0…
27,0,66,58,1.6,23,94,53,94,37.1,DISTRITO METROPOLIT. DE QUITO,42,34,66,UIO,0,0,0,Vivo,0,0,0,0,0,0,0,0,0,0,0,0,0,0,0,0,0,0,0,0,0,0,0,0,0,12,.77,324.9,113,4.95,42.4,14.5,268,4.2,1.5,65.7,31.5,1.81,7.4,176,11.7,45.3,7.8,3.49,0,22.222221,86,2,25.5,0,79.8,20,0,1,0,2,0,0,27,9,0,0,1,1,0,0,0,0,0,0,0,1,0,0,0,0,0,0,0,0,0,0,0,0,0,0,0,0,0,0,0,0,0,0,0,0,0,0,0,0,0,1,0,0,0,0,1,0,0,0,0,1,0,0,1,1,1,1,1,0,1,1,1,1,…
27,0,66,69.09999999999999,1.47,23,94,53,94,37.1,DISTRITO METROPOLIT. DE QUITO,42,34,67,UIO,0,0,0,Vivo,0,0,0,0,0,0,0,0,0,0,0,0,0,0,0,0,0,0,0,0,0,0,0,0,0,12,.77,1325,113,4.95,42.4,14.5,298,4.2,1.5,65.7,31.5,2.18,7.4,176,15.1,35.1,.3,2.38,0,32.430973,86,2,43.3,1.15,7290000000000000,21.4,0,1,0,2,0,0,27,2,0,0,1,1,0,0,0,0,0,0,0,1,0,0,0,0,0,0,0,0,0,0,0,0,0,0,0,0,0,0,0,0,0,0,0,0,0,0,0,0,0,1,0,0,0,0,1,0,0…
27,0,66,59.2,1.5,23,94,53,94,37.1,DISTRITO METROPOLIT. DE QUITO,42,34,364,UIO,0,0,0,Vivo,0,0,0,0,0,0,0,0,0,0,0,0,0,0,0,0,0,0,0,0,0,0,0,0,0,12,.77,0,113,4.95,42.4,14.5,262,4.2,1.5,65.7,31.5,47.68,7.4,176,14.2,35.4,7.4,.07,0,27.005131,86,2,45.3,.96,34,20.6,0,1,0,2,0,0,27,5,0,0,1,1,0,0,0,0,0,0,0,1,0,0,0,0,0,0,0,0,0,0,0,0,0,0,0,0,0,0,0,0,0,0,0,0,0,0,0,0,0,1,0,0,0,0,1,0,0,0,0,1,0,0,1,1,1,1,1,0,1,1,1,1…
27,0,66,50,1.5,23,94,53,94,37.1,DISTRITO METROPOLIT. DE QUITO,42,34,113,UIO,0,0,0,Vivo,0,0,0,0,0,0,0,0,0,0,0,0,0,0,0,0,0,0,0,0,0,0,0,0,0,12,.77,585.9,113,4.95,42.4,14.5,452,4.2,1.5,65.7,31.5,6.85,7.4,176,10.6,31.3,2,.284,0,22.213678,86,2,15.7,0,55.2,20.2,0,1,0,2,0,0,27,10,0,0,1,1,0,0,0,0,0,0,0,1,0,0,0,0,0,0,0,0,0,0,0,0,0,0,0,0,0,0,0,0,0,0,0,0,0,0,0,0,0,1,0,0,0,0,1,0,0,0,0,1,0,0,1,1,1,1,1,0,1,1,1,…
27,0,66,,,23,94,53,94,37.1,DISTRITO METROPOLIT. DE QUITO,42,34,,UIO,0,0,0,Vivo,0,0,0,0,0,0,0,0,0,0,0,0,0,0,0,0,0,0,0,0,0,0,0,0,0,12,.77,,113,4.95,42.4,14.5,,4.2,1.5,65.7,31.5,,7.4,176,,,,,0,,86,2,,,,,,1,0,2,0,0,27,0,,,,,,,,,,,,,,,,,,,,,,,,,,,,,,,,,,,,,,,,,,,,,,,,,,,,,,,,,,,,,,,,,,3,,,,,3,1,3,1,1,1,2,4,2,4,1,3,0,2,0,2,0,,,2,0,,,3,1,3,1,2,1,2,1,,,1,2,3,1,1,2,3,2,,,2,1,,,,,,,,,1,66.666664,1,2,1,1,1,…
27,0,66,58.8,1.42,23,94,53,94,37.1,DISTRITO METROPOLIT. DE QUITO,42,34,259,UIO,0,0,0,Vivo,0,0,0,0,0,0,0,0,0,0,0,0,0,0,0,0,0,0,0,0,0,0,0,0,0,12,.77,807.8,113,4.95,42.4,14.5,330,4.2,1.5,65.7,31.5,48.92,7.4,176,13,29.7,.3,0,0,29.760862,86,2,5.8,1.05,154.9,18.6,0,1,0,2,0,0,27,4,0,0,1,1,0,0,0,0,0,0,0,1,0,0,0,0,0,0,0,0,0,0,0,0,0,0,0,0,0,0,0,0,0,0,0,0,0,0,0,0,0,1,0,0,0,0,1,0,0,0,0,1,0,0,1,1,1,1,1,0,1,1,…
27,0,66,75,1.5,23,94,53,94,37.1,DISTRITO METROPOLIT. DE QUITO,42,34,0,UIO,0,0,0,Vivo,0,0,0,0,0,0,0,0,0,0,0,0,0,0,0,0,0,0,0,0,0,0,0,0,0,12,.77,881.1,113,4.95,42.4,14.5,642,4.2,1.5,65.7,31.5,20.76,7.4,176,12.3,70.5,0,.01,0,33.05785,86,2,20.8,1.02,9059999999999990,21.4,1,1,0,2,0,0,27,7,0,0,1,1,0,0,0,0,0,0,0,1,0,0,0,0,0,0,0,0,0,0,0,0,0,0,0,0,0,0,0,0,0,0,0,0,0,0,0,0,0,1,0,0,0,0,1,0,0,0,0,1,0,0,1,1,1,1…
27,0,66,86,1.47,23,94,53,94,37.1,DISTRITO METROPOLIT. DE QUITO,42,34,61,UIO,0,0,0,Vivo,0,0,0,0,0,0,0,0,0,0,0,0,0,0,0,0,0,0,0,0,0,0,0,0,0,12,.77,0,113,4.95,42.4,14.5,221,4.2,1.5,65.7,31.5,6.91,7.4,176,17.2,39.7,.3,3.44,0,34.602077,86,2,30.3,1.12,45.7,20.3,0,1,0,2,0,0,27,1,0,0,1,1,0,0,0,0,0,0,0,1,0,0,0,0,0,0,0,0,0,0,0,0,0,0,0,0,0,0,0,0,0,0,0,0,0,0,0,0,0,1,0,0,0,0,1,0,0,0,0,1,0,0,1,1,1,1,1,0,1,1,1,1…
27,0,66,63.8,1.34,23,94,53,94,37.1,DISTRITO METROPOLIT. DE QUITO,42,34,70,UIO,0,0,0,Vivo,0,0,0,0,0,0,0,0,0,0,0,0,0,0,0,0,0,0,0,0,0,0,0,0,0,12,.77,862.3,113,4.95,42.4,14.5,0,4.2,1.5,65.7,31.5,40.66,7.4,176,17.5,40.8,0,3.84,0,33.327991,86,2,15.4,1.36,7659999999999990,19.3,0,1,0,2,0,0,27,3,0,0,1,1,0,0,0,0,0,0,0,1,0,0,0,0,0,0,0,0,0,0,0,0,0,0,0,0,0,0,0,0,0,0,0,0,0,0,0,0,0,1,0,0,0,0,1,0,0,0,0,1,0,0,1,1…
27,0,66,77,1.5,23,94,53,94,37.1,DISTRITO METROPOLIT. DE QUITO,42,34,106,UIO,0,0,0,Vivo,0,0,0,0,0,0,0,0,0,0,0,0,0,0,0,0,0,0,0,0,0,0,0,0,0,12,.77,1791,113,4.95,42.4,14.5,0,4.2,1.5,65.7,31.5,.65,7.4,176,12.1,31.8,0,.25,0,33.327991,86,2,19.7,1.09,150.5,19.3,0,1,0,2,0,0,27,8,0,0,1,1,0,0,0,0,0,0,0,1,0,0,0,0,0,0,0,0,0,0,0,0,0,0,0,0,0,0,0,0,0,0,0,0,0,0,0,0,0,1,0,0,0,0,1,0,0,0,0,1,0,0,1,1,1,1,1,0,1,1,1,1,…
27,0,66,68,1.5,23,94,53,94,37.1,DISTRITO METROPOLIT. DE QUITO,42,34,157,UIO,0,0,0,Vivo,0,0,0,0,0,0,0,0,0,0,0,0,0,0,0,0,0,0,0,0,0,0,0,0,0,12,.77,0,113,4.95,42.4,14.5,292,4.2,1.5,65.7,31.5,1.48,7.4,176,11,42.3,10,.5580000000000001,0,30.110279,86,2,33.5,0,95.8,21,0,1,0,2,0,0,27,6,0,0,1,1,0,0,0,0,0,0,0,1,0,0,0,0,0,0,0,0,0,0,0,0,0,0,0,0,0,0,0,0,0,0,0,0,0,0,0,0,0,1,0,0,0,0,1,0,0,0,0,1,0,0,1,1,1,1,1,0,1…
28,1,32,65.5,1.68,19,110,70,90,36.6,DISTRITO METROPOLIT. DE QUITO,39,31,125,UIO,0,0,0,Vivo,0,0,0,1,0,0,0,0,0,0,0,0,0,0,0,0,0,0,0,0,0,0,0,0,0,7,.75,887.3,105,5.15,45.5,15.7,464,6.9,.6,94,24.1,2.53,7.4,266,14,31.8,0,.033,0,22.675737,123,6,12.5,1.14,7759999999999990,17.9,0,1,0,6,0,1,28,9,0,0,1,1,0,0,0,0,0,1,1,1,0,0,0,0,0,0,0,0,0,0,0,0,0,0,0,0,0,0,0,0,0,0,0,0,0,0,0,0,0,1,0,0,0,0,1,0,0,0,0,1,0,0,1,1,1…
28,1,32,58,1.53,19,110,70,90,36.6,DISTRITO METROPOLIT. DE QUITO,18,33,606,UIO,0,0,0,Vivo,0,0,0,1,0,0,0,0,0,0,0,0,0,0,0,0,0,0,0,0,0,0,0,0,0,7,.75,1557,105,5.15,45.5,15.7,286,6.9,.6,94,24.1,132.65,7.4,266,17.7,40.4,288,0,0,26.037495,123,6,5.5,2.03,7809999999999990,18.3,0,1,0,6,0,1,28,4,0,0,1,1,0,0,0,0,0,1,1,1,0,0,0,0,0,0,0,0,0,0,0,0,0,0,0,0,0,0,0,0,0,0,0,0,0,0,0,0,0,1,0,0,0,0,1,0,0,0,0,1,0,0,1,1,1,…
28,1,32,61.4,1.7,19,110,70,90,36.6,DISTRITO METROPOLIT. DE QUITO,84,105,66,UIO,0,0,0,Vivo,0,0,0,1,0,0,0,0,0,0,0,0,0,0,0,0,0,0,0,0,0,0,0,0,0,7,.75,1900,105,5.15,45.5,15.7,0,6.9,.6,94,24.1,9.01,7.4,266,13,34.7,3,0,0,20.202021,123,6,15.5,1.18,99,21,1,1,0,6,0,1,28,10,0,0,1,1,0,0,0,0,0,1,1,1,0,0,0,0,0,0,0,0,0,0,0,0,0,0,0,0,0,0,0,0,0,0,0,0,0,0,0,0,0,1,0,0,0,0,1,0,0,0,0,1,0,0,1,1,1,1,1,0,1,1,1,1,1,1,2,4…
28,1,32,52.7,1.69,19,110,70,90,36.6,DISTRITO METROPOLIT. DE QUITO,27,38,81,UIO,0,0,0,Vivo,0,0,0,1,0,0,0,0,0,0,0,0,0,0,0,0,0,0,0,0,0,0,0,0,0,7,.75,0,105,5.15,45.5,15.7,0,6.9,.6,94,24.1,2.49,7.4,266,13.5,24,.7,0,0,21.258503,123,6,25.6,.96,135.5,17.6,0,1,0,6,0,1,28,5,0,0,1,1,0,0,0,0,0,1,1,1,0,0,0,0,0,0,0,0,0,0,0,0,0,0,0,0,0,0,0,0,0,0,0,0,0,0,0,0,0,1,0,0,0,0,1,0,0,0,0,1,0,0,1,1,1,1,1,0,1,1,1,1,1,1,1,…
28,1,32,51.2,1.55,19,110,70,90,36.6,DISTRITO METROPOLIT. DE QUITO,49,49,95,UIO,0,0,0,Vivo,0,0,0,1,0,0,0,0,0,0,0,0,0,0,0,0,0,0,0,0,0,0,0,0,0,7,.75,0,105,5.15,45.5,15.7,575,6.9,.6,94,24.1,4.75,7.4,266,13.5,28.8,0,.6810000000000001,0,21.71875,123,6,10.8,1.28,8540000000000000,19.3,0,1,0,6,0,1,28,3,0,0,1,1,0,0,0,0,0,1,1,1,0,0,0,0,0,0,0,0,0,0,0,0,0,0,0,0,0,0,0,0,0,0,0,0,0,0,0,0,0,1,0,0,0,0,1,0,0,0,0,1,…
28,1,32,87.8,1.6,19,110,70,90,36.6,DISTRITO METROPOLIT. DE QUITO,25,35,825,UIO,0,0,0,Vivo,0,0,0,1,0,0,0,0,0,0,0,0,0,0,0,0,0,0,0,0,0,0,0,0,0,7,.75,1222,105,5.15,45.5,15.7,0,6.9,.6,94,24.1,48.95,7.4,266,11.3,24.7,1,.353,0,33.05785,123,6,20.1,1.17,23.3,19,1,1,0,6,0,1,28,6,0,0,1,1,0,0,0,0,0,1,1,1,0,0,0,0,0,0,0,0,0,0,0,0,0,0,0,0,0,0,0,0,0,0,0,0,0,0,0,0,0,1,0,0,0,0,1,0,0,0,0,1,0,0,1,1,1,1,1,0,1,1,1,1,1…
28,1,32,66,1.69,19,110,70,90,36.6,DISTRITO METROPOLIT. DE QUITO,65,51,167,UIO,0,0,0,Vivo,0,0,0,1,0,0,0,0,0,0,0,0,0,0,0,0,0,0,0,0,0,0,0,0,0,7,.75,0,105,5.15,45.5,15.7,240,6.9,.6,94,24.1,25.19,7.4,266,13,23,.7,0,0,22.49135,123,6,12,1.16,8190000000000000,19.9,0,1,0,6,0,1,28,1,0,0,1,1,0,0,0,0,0,1,1,1,0,0,0,0,0,0,0,0,0,0,0,0,0,0,0,0,0,0,0,0,0,0,0,0,0,0,0,0,0,1,0,0,0,0,1,0,0,0,0,1,0,0,1,1,1,1,1,0,1,1,1…
28,1,32,87.3,1.53,19,110,70,90,36.6,DISTRITO METROPOLIT. DE QUITO,71,44,27,UIO,0,0,0,Vivo,0,0,0,1,0,0,0,0,0,0,0,0,0,0,0,0,0,0,0,0,0,0,0,0,0,7,.75,757.1,105,5.15,45.5,15.7,266,6.9,.6,94,24.1,48.25,7.4,266,13.5,26.7,4.3,.05,0,37.180248,123,6,11.1,.97,9240000000000000,18.5,0,1,0,6,0,1,28,7,0,0,1,1,0,0,0,0,0,1,1,1,0,0,0,0,0,0,0,0,0,0,0,0,0,0,0,0,0,0,0,0,0,0,0,0,0,0,0,0,0,1,0,0,0,0,1,0,0,0,0,1,0,0,1,1…
28,1,32,58.1,1.65,19,110,70,90,36.6,DISTRITO METROPOLIT. DE QUITO,16,13,0,UIO,0,0,0,Vivo,0,0,0,1,0,0,0,0,0,0,0,0,0,0,0,0,0,0,0,0,0,0,0,0,0,7,.75,0,105,5.15,45.5,15.7,0,6.9,.6,94,24.1,8.58,7.4,266,12.5,36,140,0,0,22.052191,123,6,17.8,1,30.8,17,0,1,0,6,0,1,28,2,0,0,1,1,0,0,0,0,0,1,1,1,0,0,0,0,0,0,0,0,0,0,0,0,0,0,0,0,0,0,0,0,0,0,0,0,0,0,0,0,0,1,0,0,0,0,1,0,0,0,0,1,0,0,1,1,1,1,1,0,1,1,1,1,1,1,2,3,2,1…
28,1,32,,,19,110,70,90,36.6,DISTRITO METROPOLIT. DE QUITO,,,,UIO,0,0,0,Vivo,0,0,0,1,0,0,0,0,0,0,0,0,0,0,0,0,0,0,0,0,0,0,0,0,0,7,.75,,105,5.15,45.5,15.7,,6.9,.6,94,24.1,,7.4,266,,,,,0,,123,6,,,,,,1,0,6,0,1,28,0,,,,,,,,,,,,,,,,,,,,,,,,,,,,,,,,,,,,,,,,,,,,,,,,,,,,,,,,,,,,,,,,,,1,,,,,4,3,1,2,1,2,1,1,2,2,1,,,,,1,0,,,2,0,,,2,1,3,1,3,1,3,1,,,2,1,1,2,3,1,1,2,,,2,1,,,,,,,,,1,83.333336,2,1,1,,,0,1,1,1,3,1,…
28,1,32,56.4,1.66,19,110,70,90,36.6,DISTRITO METROPOLIT. DE QUITO,19,46,240,UIO,0,0,0,Vivo,0,0,0,1,0,0,0,0,0,0,0,0,0,0,0,0,0,0,0,0,0,0,0,0,0,7,.75,105,105,5.15,45.5,15.7,393,6.9,.6,94,24.1,5.51,7.4,266,11.1,26.1,0,0,0,20.761246,123,6,19.4,1.02,62.9,16.2,0,1,0,6,0,1,28,8,0,0,1,1,0,0,0,0,0,1,1,1,0,0,0,0,0,0,0,0,0,0,0,0,0,0,0,0,0,0,0,0,0,0,0,0,0,0,0,0,0,1,0,0,0,0,1,0,0,0,0,1,0,0,1,1,1,1,1,0,1,1,1,1,…
29,1,52,80,1.55,20,145,80,91,37,DISTRITO METROPOLIT. DE QUITO,38,28,55,UIO,0,0,0,Vivo,0,0,0,1,0,0,0,0,0,0,0,0,0,1,0,0,0,0,0,0,0,1,0,0,0,10,1.04,0,93,5.78,51.1,17.5,521,11.6,1.4,94.09999999999999,29.7,31.97,7.4,268,12.6,35,0,.706,0,33.418365,90,7,21.5,.99,101.4,19.9,0,1,0,7,0,1,29,4,0,0,1,1,0,0,0,0,0,0,0,1,0,0,0,0,0,0,0,0,0,0,0,0,0,0,0,0,0,0,0,0,0,0,0,0,0,0,0,0,0,1,0,0,0,0,1,0,0,0,0,1,0,0,1,1,1,1,…
29,1,52,55,1.6,20,145,80,91,37,DISTRITO METROPOLIT. DE QUITO,38,28,497,UIO,0,0,0,Vivo,0,0,0,1,0,0,0,0,0,0,0,0,0,1,0,0,0,0,0,0,0,1,0,0,0,10,1.04,0,93,5.78,51.1,17.5,397,11.6,1.4,94.09999999999999,29.7,37.76,7.4,268,12.3,28.1,0,.101,0,21.773842,90,7,18.6,1.14,58.2,21.6,0,1,0,7,0,1,29,8,0,0,1,1,0,0,0,0,0,0,0,1,0,0,0,0,0,0,0,0,0,0,0,0,0,0,0,0,0,0,0,0,0,0,0,0,0,0,0,0,0,1,0,0,0,0,1,0,0,0,0,1,0,0,1,1,1,…
29,1,52,58,1.62,20,145,80,91,37,DISTRITO METROPOLIT. DE QUITO,38,28,723,UIO,0,0,0,Vivo,0,0,0,1,0,0,0,0,0,0,0,0,0,1,0,0,0,0,0,0,0,1,0,0,0,10,1.04,1004,93,5.78,51.1,17.5,433,11.6,1.4,94.09999999999999,29.7,226.81,7.4,268,11.8,19.6,279,0,0,20.761246,90,7,2.7,0,67.2,16.9,0,1,0,7,0,1,29,1,0,0,1,1,0,0,0,0,0,0,0,1,0,0,0,0,0,0,0,0,0,0,0,0,0,0,0,0,0,0,0,0,0,0,0,0,0,0,0,0,0,1,0,0,0,0,1,0,0,0,0,1,0,0,1,1,1,…
29,1,52,58,1.75,20,145,80,91,37,DISTRITO METROPOLIT. DE QUITO,38,28,534,UIO,0,0,0,Vivo,0,0,0,1,0,0,0,0,0,0,0,0,0,1,0,0,0,0,0,0,0,1,0,0,0,10,1.04,0,93,5.78,51.1,17.5,255,11.6,1.4,94.09999999999999,29.7,48.3,7.4,268,13.9,28.3,.3,.036,0,19.562956,90,7,11,1.02,69.2,18.9,0,1,0,7,0,1,29,5,0,0,1,1,0,0,0,0,0,0,0,1,0,0,0,0,0,0,0,0,0,0,0,0,0,0,0,0,0,0,0,0,0,0,0,0,0,0,0,0,0,1,0,0,0,0,1,0,0,0,0,1,0,0,1,1,1,1…
29,1,52,70,1.8,20,145,80,91,37,DISTRITO METROPOLIT. DE QUITO,38,28,0,UIO,0,0,0,Vivo,0,0,0,1,0,0,0,0,0,0,0,0,0,1,0,0,0,0,0,0,0,1,0,0,0,10,1.04,0,93,5.78,51.1,17.5,174,11.6,1.4,94.09999999999999,29.7,3.5,7.4,268,12.4,47.1,4.2,.778,0,20.597858,90,7,11.1,.87,95.7,20,1,1,0,7,0,1,29,3,0,0,1,1,0,0,0,0,0,0,0,1,0,0,0,0,0,0,0,0,0,0,0,0,0,0,0,0,0,0,0,0,0,0,0,0,0,0,0,0,0,1,0,0,0,0,1,0,0,0,0,1,0,0,1,1,1,1,1,0…
29,1,52,50,1.69,20,145,80,91,37,DISTRITO METROPOLIT. DE QUITO,38,28,173,UIO,0,0,0,Vivo,0,0,0,1,0,0,0,0,0,0,0,0,0,1,0,0,0,0,0,0,0,1,0,0,0,10,1.04,1068,93,5.78,51.1,17.5,0,11.6,1.4,94.09999999999999,29.7,7.4,7.4,268,1.36,23.3,.4,.174,0,20.028841,90,7,5.2,0,144.6,20.8,0,1,0,7,0,1,29,7,0,0,1,1,0,0,0,0,0,0,0,1,0,0,0,0,0,0,0,0,0,0,0,0,0,0,0,0,0,0,0,0,0,0,0,0,0,0,0,0,0,1,0,0,0,0,1,0,0,0,0,1,0,0,1,1,1,1,…
29,1,52,,,20,145,80,91,37,DISTRITO METROPOLIT. DE QUITO,38,28,,UIO,0,0,0,Vivo,0,0,0,1,0,0,0,0,0,0,0,0,0,1,0,0,0,0,0,0,0,1,0,0,0,10,1.04,,93,5.78,51.1,17.5,,11.6,1.4,94.09999999999999,29.7,,7.4,268,,,,,0,,90,7,,,,,,1,0,7,0,1,29,0,,,,,,,,,,,,,,,,,,,,,,,,,,,,,,,,,,,,,,,,,,,,,,,,,,,,,,,,,,,,,,,,,,2,,,,,3,1,1,4,3,4,1,2,2,3,1,2,0,2,0,1,0,,,3,0,,,1,1,4,1,4,1,4,1,,,4,3,3,1,4,1,2,2,,,2,1,,,,,,,,,1,101.666…
29,1,52,63.4,1.56,20,145,80,91,37,DISTRITO METROPOLIT. DE QUITO,38,28,17,UIO,0,0,0,Vivo,0,0,0,1,0,0,0,0,0,0,0,0,0,1,0,0,0,0,0,0,0,1,0,0,0,10,1.04,0,93,5.78,51.1,17.5,0,11.6,1.4,94.09999999999999,29.7,.88,7.4,268,13.8,32,4.9,0,0,26.097815,90,7,23.6,1.05,179.8,20.6,1,1,0,7,0,1,29,2,0,0,1,1,0,0,0,0,0,0,0,1,0,0,0,0,0,0,0,0,0,0,0,0,0,0,0,0,0,0,0,0,0,0,0,0,0,0,0,0,0,1,0,0,0,0,1,0,0,0,0,1,0,0,1,1,1,1,1,…
29,1,52,71,1.58,20,145,80,91,37,DISTRITO METROPOLIT. DE QUITO,38,28,77,UIO,0,0,0,Vivo,0,0,0,1,0,0,0,0,0,0,0,0,0,1,0,0,0,0,0,0,0,1,0,0,0,10,1.04,0,93,5.78,51.1,17.5,262,11.6,1.4,94.09999999999999,29.7,28.25,7.4,268,14.3,23.9,1.7,0,0,27.34375,90,7,13.9,1.12,42.3,18.1,0,1,0,7,0,1,29,10,0,0,1,1,0,0,0,0,0,0,0,1,0,0,0,0,0,0,0,0,0,0,0,0,0,0,0,0,0,0,0,0,0,0,0,0,0,0,0,0,0,1,0,0,0,0,1,0,0,0,0,1,0,0,1,1,1,1…
29,1,52,56.4,1.62,20,145,80,91,37,DISTRITO METROPOLIT. DE QUITO,38,28,139,UIO,0,0,0,Vivo,0,0,0,1,0,0,0,0,0,0,0,0,0,1,0,0,0,0,0,0,0,1,0,0,0,10,1.04,1305,93,5.78,51.1,17.5,0,11.6,1.4,94.09999999999999,29.7,27.79,7.4,268,12.9,27.6,0,0,0,20.832653,90,7,21.4,.85,6559999999999990,19.9,0,1,0,7,0,1,29,6,0,0,1,1,0,0,0,0,0,0,0,1,0,0,0,0,0,0,0,0,0,0,0,0,0,0,0,0,0,0,0,0,0,0,0,0,0,0,0,0,0,1,0,0,0,0,1,0,0,0,0,…
29,1,52,55,1.57,20,145,80,91,37,DISTRITO METROPOLIT. DE QUITO,38,28,186,UIO,0,0,0,Vivo,0,0,0,1,0,0,0,0,0,0,0,0,0,1,0,0,0,0,0,0,0,1,0,0,0,10,1.04,2000,93,5.78,51.1,17.5,0,11.6,1.4,94.09999999999999,29.7,0,7.4,268,14.9,24.2,0,16.99,0,22.886145,90,7,31.2,1.05,59.2,19.6,0,1,0,7,0,1,29,9,0,0,1,1,0,0,0,0,0,0,0,1,0,0,0,0,0,0,0,0,0,0,0,0,0,0,0,0,0,0,0,0,0,0,0,0,0,0,0,0,0,1,0,0,0,0,1,0,0,0,0,1,0,0,1,1,1,1…
30,0,49,,,20,109,63,91,36.9,DISTRITO METROPOLIT. DE QUITO,116,83,,UIO,0,0,0,Vivo,0,0,0,0,0,0,0,0,0,0,0,0,0,0,0,0,0,0,0,0,0,0,0,0,0,10,.75,,117,4.18,38,12.9,,14.5,1.3,,,,,315,,,,,0,,96,4,,,,,,1,0,4,0,0,30,0,,,,,,,,,,,,,,,,,,,,,,,,,,,,,,,,,,,,,,,,,,,,,,,,,,,,,,,,,,,,,,,,,,2,,,,,4,1,1,2,1,2,1,2,2,3,1,4,1,4,1,1,0,,,2,0,,,3,1,1,2,1,1,1,1,,,4,3,3,1,,,,,,,,,,,,,,,,,1,78.333336,1,1,2,1,1,0,1,0,1,2,1,.715…
30,0,49,52,1.66,20,109,63,91,36.9,DISTRITO METROPOLIT. DE QUITO,116,83,0,UIO,0,0,0,Vivo,0,0,0,0,0,0,0,0,0,0,0,0,0,0,0,0,0,0,0,0,0,0,0,0,0,10,.75,132.8,117,4.18,38,12.9,342,14.5,1.3,85,33.3,.62,7.5,315,11,18.4,0,.055,0,20.761246,96,4,8.4,.98,164.5,25.3,1,1,0,4,0,0,30,8,0,0,1,1,0,0,0,0,0,0,0,1,0,0,0,0,0,0,0,0,0,0,0,0,0,0,0,0,0,0,0,0,0,0,0,0,0,0,0,0,0,1,0,0,0,0,1,0,0,1,1,1,1,0,1,1,1,1,1,0,1,1,1,1,1,…
30,0,49,61.4,1.5,20,109,63,91,36.9,DISTRITO METROPOLIT. DE QUITO,116,83,42,UIO,0,0,0,Vivo,0,0,0,0,0,0,0,0,0,0,0,0,0,0,0,0,0,0,0,0,0,0,0,0,0,10,.75,1088,117,4.18,38,12.9,204,14.5,1.3,95,24.1,24.03,7.335000038146973,315,19.2,39.2,0,0,0,27.91552,96,4,6.6,1.38,24.1,16,0,1,0,4,0,0,30,4,0,0,1,1,0,0,0,0,0,0,0,1,0,0,0,0,0,0,0,0,0,0,0,0,0,0,0,0,0,0,0,0,0,0,0,0,0,0,0,0,0,1,0,0,0,0,1,0,0,1,1,1,1,0,1,1,1,1,1…
30,0,49,55.6,1.57,20,109,63,91,36.9,DISTRITO METROPOLIT. DE QUITO,116,83,47,UIO,0,0,0,Vivo,0,0,0,0,0,0,0,0,0,0,0,0,0,0,0,0,0,0,0,0,0,0,0,0,0,10,.75,1331,117,4.18,38,12.9,213,14.5,1.3,94,29.7,19.37,7.306000232696533,315,12.8,24.7,140,.9270000000000001,0,23.830448,96,4,19.4,.98,0,13.1,0,1,0,4,0,0,30,10,0,0,1,1,0,0,0,0,0,0,0,1,0,0,0,0,0,0,0,0,0,0,0,0,0,0,0,0,0,0,0,0,0,0,0,0,0,0,0,0,0,1,0,0,0,0,1,0,0…
30,0,49,55.2,1.52,20,109,63,91,36.9,DISTRITO METROPOLIT. DE QUITO,116,83,42,UIO,0,0,0,Vivo,0,0,0,0,0,0,0,0,0,0,0,0,0,0,0,0,0,0,0,0,0,0,0,0,0,10,.75,724.5,117,4.18,38,12.9,425,14.5,1.3,87,22.8,48.75,7.4,315,12.5,48.9,0,.287,0,24.221453,96,4,4.8,1.03,169.2,16.6,0,1,0,4,0,0,30,5,0,0,1,1,0,0,0,0,0,0,0,1,0,0,0,0,0,0,0,0,0,0,0,0,0,0,0,0,0,0,0,0,0,0,0,0,0,0,0,0,0,1,0,0,0,0,1,0,0,1,1,1,1,0,1,1,1,1,1,0,1,…
30,0,49,52.5,1.55,20,109,63,91,36.9,DISTRITO METROPOLIT. DE QUITO,116,83,130,UIO,0,0,0,Vivo,0,0,0,0,0,0,0,0,0,0,0,0,0,0,0,0,0,0,0,0,0,0,0,0,0,10,.75,0,117,4.18,38,12.9,305,14.5,1.3,94,27,47.03,7.5,315,12.2,23.7,0,26.34,0,20.761246,96,4,8.6,1.19,27.6,23.6,1,1,0,4,0,0,30,3,0,0,1,1,0,0,0,0,0,0,0,1,0,0,0,0,0,0,0,0,0,0,0,0,0,0,0,0,0,0,0,0,0,0,0,0,0,0,0,0,0,1,0,0,0,0,1,0,0,1,1,1,1,0,1,1,1,1,1,0,1,1,1,1…
30,0,49,79.5,1.66,20,109,63,91,36.9,DISTRITO METROPOLIT. DE QUITO,116,83,67,UIO,0,0,0,Vivo,0,0,0,0,0,0,0,0,0,0,0,0,0,0,0,0,0,0,0,0,0,0,0,0,0,10,.75,0,117,4.18,38,12.9,219,14.5,1.3,82,32.8,50.52,7.60099983215332,315,14.4,23.2,2.8,.43,0,29.048656,96,4,13.1,1.09,102,31,1,1,0,4,0,0,30,2,0,0,1,1,0,0,0,0,0,0,0,1,0,0,0,0,0,0,0,0,0,0,0,0,0,0,0,0,0,0,0,0,0,0,0,0,0,0,0,0,0,1,0,0,0,0,1,0,0,1,1,1,1,0,1,1,1,1…
30,0,49,98.8,1.62,20,109,63,91,36.9,DISTRITO METROPOLIT. DE QUITO,116,83,0,UIO,0,0,0,Vivo,0,0,0,0,0,0,0,0,0,0,0,0,0,0,0,0,0,0,0,0,0,0,0,0,0,10,.75,0,117,4.18,38,12.9,465,14.5,1.3,88,23.3,2.55,7.4,315,12.9,21.6,.4,.522,0,35.111111,96,4,19.3,.97,108.8,19,0,1,0,4,0,0,30,7,0,0,1,1,0,0,0,0,0,0,0,1,0,0,0,0,0,0,0,0,0,0,0,0,0,0,0,0,0,0,0,0,0,0,0,0,0,0,0,0,0,1,0,0,0,0,1,0,0,1,1,1,1,0,1,1,1,1,1,0,1,1,1,1,1…
30,0,49,75,1.44,20,109,63,91,36.9,DISTRITO METROPOLIT. DE QUITO,116,83,157,UIO,0,0,0,Vivo,0,0,0,0,0,0,0,0,0,0,0,0,0,0,0,0,0,0,0,0,0,0,0,0,0,10,.75,0,117,4.18,38,12.9,259,14.5,1.3,97,24.3,57.62,7.428999900817871,315,14.7,22.9,.3,2.91,0,34.602077,96,4,12.1,1.04,123.5,19.4,1,1,0,4,0,0,30,6,0,0,1,1,0,0,0,0,0,0,0,1,0,0,0,0,0,0,0,0,0,0,0,0,0,0,0,0,0,0,0,0,0,0,0,0,0,0,0,0,0,1,0,0,0,0,1,0,0,1,1,1,1,0,1,1…
30,0,49,74,1.44,20,109,63,91,36.9,DISTRITO METROPOLIT. DE QUITO,116,83,87,UIO,0,0,0,Vivo,0,0,0,0,0,0,0,0,0,0,0,0,0,0,0,0,0,0,0,0,0,0,0,0,0,10,.75,2000,117,4.18,38,12.9,421,14.5,1.3,96,30.8,17.9,7.4,315,13.3,51.1,0,.111,0,33.984375,96,4,12.8,.97,103.7,20.6,1,1,0,4,0,0,30,9,0,0,1,1,0,0,0,0,0,0,0,1,0,0,0,0,0,0,0,0,0,0,0,0,0,0,0,0,0,0,0,0,0,0,0,0,0,0,0,0,0,1,0,0,0,0,1,0,0,1,1,1,1,0,1,1,1,1,1,0,1,1,1,…
30,0,49,52.5,1.57,20,109,63,91,36.9,DISTRITO METROPOLIT. DE QUITO,116,83,0,UIO,0,0,0,Vivo,0,0,0,0,0,0,0,0,0,0,0,0,0,0,0,0,0,0,0,0,0,0,0,0,0,10,.75,0,117,4.18,38,12.9,95,14.5,1.3,76,33.8,35.57,7.3,315,12.8,42.3,0,0,0,22.212967,96,4,3.9,1.09,65,17.7,1,1,0,4,0,0,30,1,0,0,1,1,0,0,0,0,0,0,0,1,0,0,0,0,0,0,0,0,0,0,0,0,0,0,0,0,0,0,0,0,0,0,0,0,0,0,0,0,0,1,0,0,0,0,1,0,0,1,1,1,1,0,1,1,1,1,1,0,1,1,1,1,1,2,1,…
31,1,57,53,1.64,19,125,77,92,36.8,DISTRITO METROPOLIT. DE QUITO,90,63,0,UIO,0,0,1,+48H,0,0,0,1,0,0,0,0,0,0,0,0,0,1,0,0,0,0,0,0,0,1,0,0,0,22,1.05,0,96,6,51.9,18.2,441,7.7,.4,95.8,31,24.88,7.4,186,12.3,35.3,4.5,0,1,21.258503,75,5,5.2,1.17,8290000000000000,21.3,0,1,1,5,0,1,31,1,0,0,1,1,0,0,0,0,0,1,1,1,0,0,0,0,0,0,0,0,0,0,0,0,0,0,0,0,0,0,0,0,0,0,0,0,0,0,0,0,0,1,1,0,0,0,1,0,0,0,0,1,0,0,1,1,1,1,1,0,1,1…
31,1,57,58.6,1.7,19,125,77,92,36.8,DISTRITO METROPOLIT. DE QUITO,64,28,53,UIO,0,0,1,+48H,0,0,0,1,0,0,0,0,0,0,0,0,0,1,0,0,0,0,0,0,0,1,0,0,0,22,1.05,427.7,109,6,51.9,18.2,0,7.7,.4,95.8,31,103.65,7.4,186,15.5,42,.2,.253,1,20.202021,75,5,10.2,1.08,82,19.4,1,1,1,5,0,1,31,7,0,0,1,1,0,0,0,0,0,1,1,1,0,0,0,0,0,0,0,0,0,0,0,0,0,0,0,0,0,0,0,0,0,0,0,0,0,0,0,0,0,1,1,0,0,0,1,0,0,0,0,1,0,0,1,1,1,1,1,0,1,1,1,1,1,…
31,1,57,84.90000000000001,1.75,19,125,77,92,36.8,DISTRITO METROPOLIT. DE QUITO,41,42,35,UIO,0,0,1,+48H,0,0,0,1,0,0,0,0,0,0,0,0,0,1,0,0,0,0,0,0,0,1,0,0,0,22,1.05,1767,78,6,51.9,18.2,528,7.7,.4,95.8,31,134.15,7.4,186,13.6,20.5,2.2,.411,1,27.34375,75,5,10.4,1,8090000000000000,17.9,0,1,1,5,0,1,31,4,0,0,1,1,0,0,0,0,0,1,1,1,0,0,0,0,0,0,0,0,0,0,0,0,0,0,0,0,0,0,0,0,0,0,0,0,0,0,0,0,0,1,1,0,0,0,1,0,0,0,0,1…
31,1,57,53,1.5,19,125,77,92,36.8,DISTRITO METROPOLIT. DE QUITO,54,46,151,UIO,0,0,1,+48H,0,0,0,1,0,0,0,0,0,0,0,0,0,1,0,0,0,0,0,0,0,1,0,0,0,22,1.05,0,103,6,51.9,18.2,236,7.7,.4,95.8,31,195.72,7.4,186,26.5,103.7,246,.132,1,24.221453,75,5,4.5,1.48,144.2,18.6,0,1,1,5,0,1,31,5,0,0,1,1,0,0,0,0,0,1,1,1,0,0,0,0,0,0,0,0,0,0,0,0,0,0,0,0,0,0,0,0,0,0,0,0,0,0,0,0,0,1,1,0,0,0,1,0,0,0,0,1,0,0,1,1,1,1,1,0,1,1,1,1…
31,1,57,73,1.52,19,125,77,92,36.8,DISTRITO METROPOLIT. DE QUITO,10,19,0,UIO,0,0,1,+48H,0,0,0,1,0,0,0,0,0,0,0,0,0,1,0,0,0,0,0,0,0,1,0,0,0,22,1.05,635.7000000000001,94,6,51.9,18.2,0,7.7,.4,95.8,31,36.28,7.4,186,14.2,37.3,0,.332,1,31.217482,75,5,10.3,1.15,140.8,19.9,0,1,1,5,0,1,31,6,0,0,1,1,0,0,0,0,0,1,1,1,0,0,0,0,0,0,0,0,0,0,0,0,0,0,0,0,0,0,0,0,0,0,0,0,0,0,0,0,0,1,1,0,0,0,1,0,0,0,0,1,0,0,1,1,1,1,1,…
31,1,57,,,19,125,77,92,36.8,DISTRITO METROPOLIT. DE QUITO,,,,UIO,0,0,1,+48H,0,0,0,1,0,0,0,0,0,0,0,0,0,1,0,0,0,0,0,0,0,1,0,0,0,22,1.05,,,6,51.9,18.2,,7.7,.4,95.8,31,,7.4,186,,,,,1,,75,5,,,,,,1,1,5,0,1,31,0,,,,,,,,,,,,,,,,,,,,,,,,,,,,,,,,,,,,,,,,,,,,,,,,,,,,,,,,,,,,,,,,,,2,,,,,1,1,1,3,1,3,1,3,2,3,1,,,,,4,0,,,3,0,,,,,4,1,4,1,4,2,,,2,1,1,2,4,3,3,2,,,2,1,,,,,,,,,1,93,3,1,2,,,0,0,1,1,2,1,,20.952381,1,,…
31,1,57,53,1.76,19,125,77,92,36.8,DISTRITO METROPOLIT. DE QUITO,105,52,15,UIO,0,0,1,+48H,0,0,0,1,0,0,0,0,0,0,0,0,0,1,0,0,0,0,0,0,0,1,0,0,0,22,1.05,570.1,108,6,51.9,18.2,210,7.7,.4,95.8,31,50.64,7.4,186,13.8,39.9,7,.635,1,20.028841,75,5,7.4,1.08,90.5,18.6,0,1,1,5,0,1,31,3,0,0,1,1,0,0,0,0,0,1,1,1,0,0,0,0,0,0,0,0,0,0,0,0,0,0,0,0,0,0,0,0,0,0,0,0,0,0,0,0,0,1,1,0,0,0,1,0,0,0,0,1,0,0,1,1,1,1,1,0,1,1,1,1…
31,1,57,73,1.56,19,125,77,92,36.8,DISTRITO METROPOLIT. DE QUITO,44,48,0,UIO,0,0,1,+48H,0,0,0,1,0,0,0,0,0,0,0,0,0,1,0,0,0,0,0,0,0,1,0,0,0,22,1.05,1618,110,6,51.9,18.2,343,7.7,.4,95.8,31,198.16,7.4,186,12.7,28.9,364,0,1,29.201101,75,5,3.5,1.03,111.9,14.8,0,1,1,5,0,1,31,2,0,0,1,1,0,0,0,0,0,1,1,1,0,0,0,0,0,0,0,0,0,0,0,0,0,0,0,0,0,0,0,0,0,0,0,0,0,0,0,0,0,1,1,0,0,0,1,0,0,0,0,1,0,0,1,1,1,1,1,0,1,1,1,1,1…
31,1,57,58.3,1.72,19,125,77,92,36.8,DISTRITO METROPOLIT. DE QUITO,120,129,62,UIO,0,0,1,+48H,0,0,0,1,0,0,0,0,0,0,0,0,0,1,0,0,0,0,0,0,0,1,0,0,0,22,1.05,2000,114,6,51.9,18.2,576,7.7,.4,95.8,31,153.68,7.4,186,14.6,31.6,2.7,.276,1,20.832653,75,5,8.6,0,84.8,20.4,0,1,1,5,0,1,31,8,0,0,1,1,0,0,0,0,0,1,1,1,0,0,0,0,0,0,0,0,0,0,0,0,0,0,0,0,0,0,0,0,0,0,0,0,0,0,0,0,0,1,1,0,0,0,1,0,0,0,0,1,0,0,1,1,1,1,1,0,1,1,1…
31,1,57,51.2,1.65,19,125,77,92,36.8,DISTRITO METROPOLIT. DE QUITO,35,55,0,UIO,0,0,1,+48H,0,0,0,1,0,0,0,0,0,0,0,0,0,1,0,0,0,0,0,0,0,1,0,0,0,22,1.05,0,83,6,51.9,18.2,0,7.7,.4,95.8,31,135.29,7.4,186,11.8,36.2,0,3.84,1,20.202021,75,5,9,0,112.3,19.4,0,1,1,5,0,1,31,10,0,0,1,1,0,0,0,0,0,1,1,1,0,0,0,0,0,0,0,0,0,0,0,0,0,0,0,0,0,0,0,0,0,0,0,0,0,0,0,0,0,1,1,0,0,0,1,0,0,0,0,1,0,0,1,1,1,1,1,0,1,1,1,1,1,2,1,3,…
31,1,57,80,1.4,19,125,77,92,36.8,DISTRITO METROPOLIT. DE QUITO,51,38,202,UIO,0,0,1,+48H,0,0,0,1,0,0,0,0,0,0,0,0,0,1,0,0,0,0,0,0,0,1,0,0,0,22,1.05,347.1,104,6,51.9,18.2,189,7.7,.4,95.8,31,8.58,7.4,186,13,40.8,0,0,1,34.765625,75,5,16,1.15,60.5,20.9,1,1,1,5,0,1,31,9,0,0,1,1,0,0,0,0,0,1,1,1,0,0,0,0,0,0,0,0,0,0,0,0,0,0,0,0,0,0,0,0,0,0,0,0,0,0,0,0,0,1,1,0,0,0,1,0,0,0,0,1,0,0,1,1,1,1,1,0,1,1,1,1,1,2,3,1…
32,1,75,75,1.75,21,122,64,92,36.6,DISTRITO METROPOLIT. DE QUITO,50,60,35,UIO,0,0,0,Vivo,0,0,0,1,0,0,0,0,0,0,0,0,0,0,0,0,0,0,0,0,0,0,0,0,0,20,.75,1864,106,4.92,44.2,15.2,362,5.6,.3,94.3,33.2,14.91,7.4,522,13.1,46.6,0,0,0,24.221453,64,14,5.7,1.35,76.3,21.6,0,1,0,14,0,1,32,1,0,0,1,1,0,0,0,0,0,1,1,1,0,0,0,0,0,0,0,0,0,0,0,0,0,0,0,0,0,0,0,0,0,0,0,0,0,0,0,0,0,1,0,0,0,0,1,0,0,0,0,1,0,0,1,1,1,1,1,0,1,1,1,…
32,1,75,58,1.68,21,122,64,92,36.6,DISTRITO METROPOLIT. DE QUITO,111,84,117,UIO,0,0,0,Vivo,0,0,0,1,0,0,0,0,0,0,0,0,0,0,0,0,0,0,0,0,0,0,0,0,0,20,.75,0,106,4.92,44.2,15.2,279,5.6,.3,94.3,33.2,67.2,7.4,522,12.9,35.1,.5,.344,0,19.797979,64,14,10.5,0,7340000000000000,21.1,0,1,0,14,0,1,32,6,0,0,1,1,0,0,0,0,0,1,1,1,0,0,0,0,0,0,0,0,0,0,0,0,0,0,0,0,0,0,0,0,0,0,0,0,0,0,0,0,0,1,0,0,0,0,1,0,0,0,0,1,0,0,1,1,1,…
32,1,75,51.2,1.65,21,122,64,92,36.6,DISTRITO METROPOLIT. DE QUITO,54,16,45,UIO,0,0,0,Vivo,0,0,0,1,0,0,0,0,0,0,0,0,0,0,0,0,0,0,0,0,0,0,0,0,0,20,.75,0,106,4.92,44.2,15.2,190,5.6,.3,94.3,33.2,18.61,7.4,522,12.9,43.1,0,.427,0,20.0853,64,14,15.6,1.21,74.7,20.9,1,1,0,14,0,1,32,10,0,0,1,1,0,0,0,0,0,1,1,1,0,0,0,0,0,0,0,0,0,0,0,0,0,0,0,0,0,0,0,0,0,0,0,0,0,0,0,0,0,1,0,0,0,0,1,0,0,0,0,1,0,0,1,1,1,1,1,0,1,1,…
32,1,75,,,21,122,64,92,36.6,DISTRITO METROPOLIT. DE QUITO,,,,UIO,0,0,0,Vivo,0,0,0,1,0,0,0,0,0,0,0,0,0,0,0,0,0,0,0,0,0,0,0,0,0,20,.75,,106,4.92,44.2,15.2,,5.6,.3,94.3,33.2,,7.4,522,,,,,0,,64,14,,,,,,1,0,14,0,1,32,0,,,,,,,,,,,,,,,,,,,,,,,,,,,,,,,,,,,,,,,,,,,,,,,,,,,,,,,,,,,,,,,,,,4,,,,,1,1,2,3,1,2,1,3,2,2,1,,,,,3,0,,,2,0,,,2,1,2,1,3,1,3,1,,,1,1,1,2,4,1,3,2,,,2,1,,,,,,,,,3,83.333336,2,1,1,,,0,0,1,1,…
32,1,75,75,1.6,21,122,64,92,36.6,DISTRITO METROPOLIT. DE QUITO,33,21,158,UIO,0,0,0,Vivo,0,0,0,1,0,0,0,0,0,0,0,0,0,0,0,0,0,0,0,0,0,0,0,0,0,20,.75,0,106,4.92,44.2,15.2,413,5.6,.3,94.3,33.2,25.02,7.4,522,15.7,38.8,0,2.36,0,30.31933,64,14,10.8,1.14,54.8,21.2,0,1,0,14,0,1,32,4,0,0,1,1,0,0,0,0,0,1,1,1,0,0,0,0,0,0,0,0,0,0,0,0,0,0,0,0,0,0,0,0,0,0,0,0,0,0,0,0,0,1,0,0,0,0,1,0,0,0,0,1,0,0,1,1,1,1,1,0,1,1,1,…
32,1,75,64.90000000000001,1.72,21,122,64,92,36.6,DISTRITO METROPOLIT. DE QUITO,57,15,112,UIO,0,0,0,Vivo,0,0,0,1,0,0,0,0,0,0,0,0,0,0,0,0,0,0,0,0,0,0,0,0,0,20,.75,501.5,106,4.92,44.2,15.2,416,5.6,.3,94.3,33.2,313.26,7.4,522,11.9,42.1,0,.925,0,22.675737,64,14,4.3,0,8140000000000000,15.4,0,1,0,14,0,1,32,3,0,0,1,1,0,0,0,0,0,1,1,1,0,0,0,0,0,0,0,0,0,0,0,0,0,0,0,0,0,0,0,0,0,0,0,0,0,0,0,0,0,1,0,0,0,0,1,0,…
32,1,75,49,1.55,21,122,64,92,36.6,DISTRITO METROPOLIT. DE QUITO,34,15,122,UIO,0,0,0,Vivo,0,0,0,1,0,0,0,0,0,0,0,0,0,0,0,0,0,0,0,0,0,0,0,0,0,20,.75,709.5,106,4.92,44.2,15.2,226,5.6,.3,94.3,33.2,6.01,7.4,522,12.4,31.1,.6,.01,0,22.052191,64,14,10.3,.97,56.7,22.7,0,1,0,14,0,1,32,9,0,0,1,1,0,0,0,0,0,1,1,1,0,0,0,0,0,0,0,0,0,0,0,0,0,0,0,0,0,0,0,0,0,0,0,0,0,0,0,0,0,1,0,0,0,0,1,0,0,0,0,1,0,0,1,1,1,1,1,0,1,…
32,1,75,60,1.5,21,122,64,92,36.6,DISTRITO METROPOLIT. DE QUITO,40,43,0,UIO,0,0,0,Vivo,0,0,0,1,0,0,0,0,0,0,0,0,0,0,0,0,0,0,0,0,0,0,0,0,0,20,.75,357.04,106,4.92,44.2,15.2,312,5.6,.3,94.3,33.2,48.15,7.4,522,13.2,31.5,0,.04,0,26.446281,64,14,10.9,1.14,114.6,20.2,1,1,0,14,0,1,32,8,0,0,1,1,0,0,0,0,0,1,1,1,0,0,0,0,0,0,0,0,0,0,0,0,0,0,0,0,0,0,0,0,0,0,0,0,0,0,0,0,0,1,0,0,0,0,1,0,0,0,0,1,0,0,1,1,1,1,1,0,1,…
32,1,75,50,1.6,21,122,64,92,36.6,DISTRITO METROPOLIT. DE QUITO,31,19,49,UIO,0,0,0,Vivo,0,0,0,1,0,0,0,0,0,0,0,0,0,0,0,0,0,0,0,0,0,0,0,0,0,20,.75,0,106,4.92,44.2,15.2,0,5.6,.3,94.3,33.2,46.73,7.4,522,14.5,38.7,.6,.267,0,20.597858,64,14,5.7,1.01,157.3,23.3,1,1,0,14,0,1,32,5,0,0,1,1,0,0,0,0,0,1,1,1,0,0,0,0,0,0,0,0,0,0,0,0,0,0,0,0,0,0,0,0,0,0,0,0,0,0,0,0,0,1,0,0,0,0,1,0,0,0,0,1,0,0,1,1,1,1,1,0,1,1,1,1…
32,1,75,55.4,1.66,21,122,64,92,36.6,DISTRITO METROPOLIT. DE QUITO,66,54,38,UIO,0,0,0,Vivo,0,0,0,1,0,0,0,0,0,0,0,0,0,0,0,0,0,0,0,0,0,0,0,0,0,20,.75,1345,106,4.92,44.2,15.2,0,5.6,.3,94.3,33.2,5.73,7.4,522,13.9,32.5,0,.226,0,20.202021,64,14,15.7,1.09,44.9,22.5,0,1,0,14,0,1,32,7,0,0,1,1,0,0,0,0,0,1,1,1,0,0,0,0,0,0,0,0,0,0,0,0,0,0,0,0,0,0,0,0,0,0,0,0,0,0,0,0,0,1,0,0,0,0,1,0,0,0,0,1,0,0,1,1,1,1,1,0,1,1…
32,1,75,65,1.56,21,122,64,92,36.6,DISTRITO METROPOLIT. DE QUITO,31,19,54,UIO,0,0,0,Vivo,0,0,0,1,0,0,0,0,0,0,0,0,0,0,0,0,0,0,0,0,0,0,0,0,0,20,.75,610.6,106,4.92,44.2,15.2,0,5.6,.3,94.3,33.2,146.67,7.4,522,14.4,48,0,.257,0,26.847034,64,14,5,0,142.5,21.2,0,1,0,14,0,1,32,2,0,0,1,1,0,0,0,0,0,1,1,1,0,0,0,0,0,0,0,0,0,0,0,0,0,0,0,0,0,0,0,0,0,0,0,0,0,0,0,0,0,1,0,0,0,0,1,0,0,0,0,1,0,0,1,1,1,1,1,0,1,1,1,1,1…
33,1,57,55,1.7,22,114,66,96,36.8,DISTRITO METROPOLIT. DE QUITO,96,11,80,UIO,0,0,0,Vivo,0,0,0,1,0,0,0,0,0,0,0,0,0,1,0,0,0,0,0,0,0,1,0,0,0,19,.74,776.5,116,4.6,41,14.4,0,8.5,.5,57.8,30.5,1.15,7.4,378,11.3,30.5,0,.405,0,19.797979,85,3,21.6,1.06,105.2,21.4,0,1,0,3,0,1,33,2,0,0,1,1,0,0,0,0,0,1,1,1,0,0,0,0,0,0,0,0,0,0,0,0,0,0,0,0,0,0,0,0,0,0,0,0,0,0,0,0,0,1,0,0,0,0,1,0,0,0,0,1,0,0,1,1,1,1,1,0,1,1,1,1,1…
33,1,57,55.2,1.58,22,114,66,96,36.8,DISTRITO METROPOLIT. DE QUITO,14,48,126,UIO,0,0,0,Vivo,0,0,0,1,0,0,0,0,0,0,0,0,0,1,0,0,0,0,0,0,0,1,0,0,0,19,.74,249.4,116,4.6,41,14.4,0,8.5,.5,57.8,30.5,49.78,7.4,378,12.2,36.2,.2,0,0,22.675737,85,3,14.2,1,108.9,21,0,1,0,3,0,1,33,9,0,0,1,1,0,0,0,0,0,1,1,1,0,0,0,0,0,0,0,0,0,0,0,0,0,0,0,0,0,0,0,0,0,0,0,0,0,0,0,0,0,1,0,0,0,0,1,0,0,0,0,1,0,0,1,1,1,1,1,0,1,1,1,1,1,2…
33,1,57,76.8,1.69,22,114,66,96,36.8,DISTRITO METROPOLIT. DE QUITO,55,28,199,UIO,0,0,0,Vivo,0,0,0,1,0,0,0,0,0,0,0,0,0,1,0,0,0,0,0,0,0,1,0,0,0,19,.74,0,116,4.6,41,14.4,405,8.5,.5,57.8,30.5,.97,7.4,378,14.1,34.5,.3,4.78,0,27.005131,85,3,15.8,1.15,193.3,20.1,0,1,0,3,0,1,33,6,0,0,1,1,0,0,0,0,0,1,1,1,0,0,0,0,0,0,0,0,0,0,0,0,0,0,0,0,0,0,0,0,0,0,0,0,0,0,0,0,0,1,0,0,0,0,1,0,0,0,0,1,0,0,1,1,1,1,1,0,1,1,1,1…
33,1,57,70.5,1.55,22,114,66,96,36.8,DISTRITO METROPOLIT. DE QUITO,58,21,196,UIO,0,0,0,Vivo,0,0,0,1,0,0,0,0,0,0,0,0,0,1,0,0,0,0,0,0,0,1,0,0,0,19,.74,0,116,4.6,41,14.4,409,8.5,.5,57.8,30.5,95.78,7.4,378,13.9,48.2,149,.245,0,29.968782,85,3,4.7,1.18,61.4,17.1,0,1,0,3,0,1,33,7,0,0,1,1,0,0,0,0,0,1,1,1,0,0,0,0,0,0,0,0,0,0,0,0,0,0,0,0,0,0,0,0,0,0,0,0,0,0,0,0,0,1,0,0,0,0,1,0,0,0,0,1,0,0,1,1,1,1,1,0,1,1,1,…
33,1,57,81.5,1.52,22,114,66,96,36.8,DISTRITO METROPOLIT. DE QUITO,42,26,68,UIO,0,0,0,Vivo,0,0,0,1,0,0,0,0,0,0,0,0,0,1,0,0,0,0,0,0,0,1,0,0,0,19,.74,1701,116,4.6,41,14.4,0,8.5,.5,57.8,30.5,136.79,7.4,378,19.6,41,.4,0,0,33.05785,85,3,5.5,1.22,137,20.2,1,1,0,3,0,1,33,5,0,0,1,1,0,0,0,0,0,1,1,1,0,0,0,0,0,0,0,0,0,0,0,0,0,0,0,0,0,0,0,0,0,0,0,0,0,0,0,0,0,1,0,0,0,0,1,0,0,0,0,1,0,0,1,1,1,1,1,0,1,1,1,1,1,2,4…
33,1,57,63.8,1.55,22,114,66,96,36.8,DISTRITO METROPOLIT. DE QUITO,62,38,730,UIO,0,0,0,Vivo,0,0,0,1,0,0,0,0,0,0,0,0,0,1,0,0,0,0,0,0,0,1,0,0,0,19,.74,0,116,4.6,41,14.4,303,8.5,.5,57.8,30.5,47.99,7.4,378,14.9,27.2,.2,.332,0,26.365602,85,3,6.7,1.18,132.5,19.9,0,1,0,3,0,1,33,4,0,0,1,1,0,0,0,0,0,1,1,1,0,0,0,0,0,0,0,0,0,0,0,0,0,0,0,0,0,0,0,0,0,0,0,0,0,0,0,0,0,1,0,0,0,0,1,0,0,0,0,1,0,0,1,1,1,1,1,0,1,1,1,…
33,1,57,,,22,114,66,96,36.8,DISTRITO METROPOLIT. DE QUITO,,,,UIO,0,0,0,Vivo,0,0,0,1,0,0,0,0,0,0,0,0,0,1,0,0,0,0,0,0,0,1,0,0,0,19,.74,,116,4.6,41,14.4,,8.5,.5,57.8,30.5,,7.4,378,,,,,0,,85,3,,,,,,1,0,3,0,1,33,0,,,,,,,,,,,,,,,,,,,,,,,,,,,,,,,,,,,,,,,,,,,,,,,,,,,,,,,,,,,,,,,,,,2,,,,,3,1,3,2,1,2,1,4,1,3,1,,,,,3,0,,,2,0,,,3,1,2,2,2,1,2,1,,,3,1,1,2,1,2,3,2,,,2,1,,,,,,,,,1,82,2,1,1,,,0,0,1,1,2,1,,25.6756…
33,1,57,57.8,1.5,22,114,66,96,36.8,DISTRITO METROPOLIT. DE QUITO,43,21,463,UIO,0,0,0,Vivo,0,0,0,1,0,0,0,0,0,0,0,0,0,1,0,0,0,0,0,0,0,1,0,0,0,19,.74,1344,116,4.6,41,14.4,0,8.5,.5,57.8,30.5,54.81,7.4,378,13.1,27.5,140,.033,0,26.06168,85,3,5.5,.97,34.4,20,0,1,0,3,0,1,33,3,0,0,1,1,0,0,0,0,0,1,1,1,0,0,0,0,0,0,0,0,0,0,0,0,0,0,0,0,0,0,0,0,0,0,0,0,0,0,0,0,0,1,0,0,0,0,1,0,0,0,0,1,0,0,1,1,1,1,1,0,1,1,1,1,1,…
33,1,57,49,1.76,22,114,66,96,36.8,DISTRITO METROPOLIT. DE QUITO,239,169,79,UIO,0,0,0,Vivo,0,0,0,1,0,0,0,0,0,0,0,0,0,1,0,0,0,0,0,0,0,1,0,0,0,19,.74,584.9,116,4.6,41,14.4,372,8.5,.5,57.8,30.5,240.86,7.4,378,12.1,55.3,223,0,0,20.597858,85,3,2.5,0,35.3,15.2,1,1,0,3,0,1,33,10,0,0,1,1,0,0,0,0,0,1,1,1,0,0,0,0,0,0,0,0,0,0,0,0,0,0,0,0,0,0,0,0,0,0,0,0,0,0,0,0,0,1,0,0,0,0,1,0,0,0,0,1,0,0,1,1,1,1,1,0,1,1,1,1…
33,1,57,49,1.64,22,114,66,96,36.8,DISTRITO METROPOLIT. DE QUITO,93,31,225,UIO,0,0,0,Vivo,0,0,0,1,0,0,0,0,0,0,0,0,0,1,0,0,0,0,0,0,0,1,0,0,0,19,.74,1903,116,4.6,41,14.4,446,8.5,.5,57.8,30.5,278.54,7.4,378,24.9,32.2,0,.291,0,20.761246,85,3,2.5,1.33,59.6,19.7,0,1,0,3,0,1,33,1,0,0,1,1,0,0,0,0,0,1,1,1,0,0,0,0,0,0,0,0,0,0,0,0,0,0,0,0,0,0,0,0,0,0,0,0,0,0,0,0,0,1,0,0,0,0,1,0,0,0,0,1,0,0,1,1,1,1,1,0,1,1,1,…
33,1,57,53,1.62,22,114,66,96,36.8,DISTRITO METROPOLIT. DE QUITO,104,51,0,UIO,0,0,0,Vivo,0,0,0,1,0,0,0,0,0,0,0,0,0,1,0,0,0,0,0,0,0,1,0,0,0,19,.74,753.8200000000001,116,4.6,41,14.4,314,8.5,.5,57.8,30.5,49.33,7.4,378,13.6,32.4,.3,0,0,19.797979,85,3,6.8,1.34,172.5,20.1,0,1,0,3,0,1,33,8,0,0,1,1,0,0,0,0,0,1,1,1,0,0,0,0,0,0,0,0,0,0,0,0,0,0,0,0,0,0,0,0,0,0,0,0,0,0,0,0,0,1,0,0,0,0,1,0,0,0,0,1,0,0,1,1,1,1,…
34,0,61,95,1.55,22,99,58,95,36.7,DISTRITO METROPOLIT. DE QUITO,24,21,63,UIO,0,0,0,Vivo,0,0,0,1,0,0,0,0,0,0,0,0,0,0,0,0,0,0,0,0,0,0,0,0,0,11,.64,0,99,4.94,42.3,14.3,432,6.9,.6,93.09999999999999,30.7,84.58,7.4,214,12.6,28.4,.2,.02,0,34.842453,94,6,13.6,.99,75.8,19.2,0,1,0,6,0,0,34,3,0,0,1,1,0,0,0,0,0,0,0,1,0,0,0,0,0,0,0,0,0,0,0,0,0,0,0,0,0,0,0,0,0,0,0,0,0,0,0,0,0,1,0,0,0,0,1,0,0,0,0,1,0,0,1,1,1,1,1…
34,0,61,86,1.53,22,99,58,95,36.7,DISTRITO METROPOLIT. DE QUITO,24,21,339,UIO,0,0,0,Vivo,0,0,0,1,0,0,0,0,0,0,0,0,0,0,0,0,0,0,0,0,0,0,0,0,0,11,.64,659,99,4.94,42.3,14.3,326,6.9,.6,93.09999999999999,30.7,18.18,7.4,214,10.6,25,0,0,0,36.085403,94,6,27.4,0,68.5,20.7,0,1,0,6,0,0,34,2,0,0,1,1,0,0,0,0,0,0,0,1,0,0,0,0,0,0,0,0,0,0,0,0,0,0,0,0,0,0,0,0,0,0,0,0,0,0,0,0,0,1,0,0,0,0,1,0,0,0,0,1,0,0,1,1,1,1,1,0,1…
34,0,61,76,1.5,22,99,58,95,36.7,DISTRITO METROPOLIT. DE QUITO,24,21,40,UIO,0,0,0,Vivo,0,0,0,1,0,0,0,0,0,0,0,0,0,0,0,0,0,0,0,0,0,0,0,0,0,11,.64,0,99,4.94,42.3,14.3,0,6.9,.6,93.09999999999999,30.7,38.13,7.4,214,14.5,37.5,2,0,0,33.659298,94,6,10.1,1.21,9009999999999990,19.4,1,1,0,6,0,0,34,10,0,0,1,1,0,0,0,0,0,0,0,1,0,0,0,0,0,0,0,0,0,0,0,0,0,0,0,0,0,0,0,0,0,0,0,0,0,0,0,0,0,1,0,0,0,0,1,0,0,0,0,1,0,0,1…
34,0,61,65.09999999999999,1.55,22,99,58,95,36.7,DISTRITO METROPOLIT. DE QUITO,24,21,37,UIO,0,0,0,Vivo,0,0,0,1,0,0,0,0,0,0,0,0,0,0,0,0,0,0,0,0,0,0,0,0,0,11,.64,0,99,4.94,42.3,14.3,207,6.9,.6,93.09999999999999,30.7,8.23,7.4,214,12.7,25.5,8.5,.033,0,26.847034,94,6,38.7,0,62.2,19.6,1,1,0,6,0,0,34,8,0,0,1,1,0,0,0,0,0,0,0,1,0,0,0,0,0,0,0,0,0,0,0,0,0,0,0,0,0,0,0,0,0,0,0,0,0,0,0,0,0,1,0,0,0,0,1,0,0,0,0,1…
34,0,61,62.5,1.43,22,99,58,95,36.7,DISTRITO METROPOLIT. DE QUITO,24,21,277,UIO,0,0,0,Vivo,0,0,0,1,0,0,0,0,0,0,0,0,0,0,0,0,0,0,0,0,0,0,0,0,0,11,.64,615.2000000000001,99,4.94,42.3,14.3,425,6.9,.6,93.09999999999999,30.7,49.16,7.4,214,11,26.5,2.1,30.98,0,31.111111,94,6,22.5,0,73.7,20.5,0,1,0,6,0,0,34,4,0,0,1,1,0,0,0,0,0,0,0,1,0,0,0,0,0,0,0,0,0,0,0,0,0,0,0,0,0,0,0,0,0,0,0,0,0,0,0,0,0,1,0,0,0,0,1,0,0,0…
34,0,61,72,1.55,22,99,58,95,36.7,DISTRITO METROPOLIT. DE QUITO,24,21,319,UIO,0,0,0,Vivo,0,0,0,1,0,0,0,0,0,0,0,0,0,0,0,0,0,0,0,0,0,0,0,0,0,11,.64,1631,99,4.94,42.3,14.3,0,6.9,.6,93.09999999999999,30.7,13.79,7.4,214,15,41,1.7,.115,0,30.110279,94,6,8.6,1.26,110.4,20.9,0,1,0,6,0,0,34,1,0,0,1,1,0,0,0,0,0,0,0,1,0,0,0,0,0,0,0,0,0,0,0,0,0,0,0,0,0,0,0,0,0,0,0,0,0,0,0,0,0,1,0,0,0,0,1,0,0,0,0,1,0,0,1,1,1,1,…
34,0,61,,,22,99,58,95,36.7,DISTRITO METROPOLIT. DE QUITO,24,21,,UIO,0,0,0,Vivo,0,0,0,1,0,0,0,0,0,0,0,0,0,0,0,0,0,0,0,0,0,0,0,0,0,11,.64,,99,4.94,42.3,14.3,,6.9,.6,93.09999999999999,30.7,,7.4,214,,,,,0,,94,6,,,,,,1,0,6,0,0,34,0,,,,,,,,,,,,,,,,,,,,,,,,,,,,,,,,,,,,,,,,,,,,,,,,,,,,,,,,,,,,,,,,,,3,,,,,4,1,3,1,1,1,2,4,1,2,1,2,0,1,0,2,0,,,1,0,,,2,1,3,1,2,1,2,1,,,2,1,1,2,3,1,3,2,,,2,1,,,,,,,,,1,71.666664…
34,0,61,70,1.49,22,99,58,95,36.7,DISTRITO METROPOLIT. DE QUITO,24,21,538,UIO,0,0,0,Vivo,0,0,0,1,0,0,0,0,0,0,0,0,0,0,0,0,0,0,0,0,0,0,0,0,0,11,.64,692.5,99,4.94,42.3,14.3,228,6.9,.6,93.09999999999999,30.7,35.84,7.4,214,13.6,29.2,0,0,0,30.483158,94,6,28.2,.9300000000000001,51.4,19.9,0,1,0,6,0,0,34,9,0,0,1,1,0,0,0,0,0,0,0,1,0,0,0,0,0,0,0,0,0,0,0,0,0,0,0,0,0,0,0,0,0,0,0,0,0,0,0,0,0,1,0,0,0,0,1,0,0,0,0…
34,0,61,80,1.56,22,99,58,95,36.7,DISTRITO METROPOLIT. DE QUITO,24,21,51,UIO,0,0,0,Vivo,0,0,0,1,0,0,0,0,0,0,0,0,0,0,0,0,0,0,0,0,0,0,0,0,0,11,.64,1009,99,4.94,42.3,14.3,315,6.9,.6,93.09999999999999,30.7,63.31,7.4,214,13,28.3,0,1.4,0,32.591049,94,6,7.7,0,8859999999999990,20.7,1,1,0,6,0,0,34,7,0,0,1,1,0,0,0,0,0,0,0,1,0,0,0,0,0,0,0,0,0,0,0,0,0,0,0,0,0,0,0,0,0,0,0,0,0,0,0,0,0,1,0,0,0,0,1,0,0,0,0,1,0,0,…
34,0,61,74.2,1.52,22,99,58,95,36.7,DISTRITO METROPOLIT. DE QUITO,24,21,64,UIO,0,0,0,Vivo,0,0,0,1,0,0,0,0,0,0,0,0,0,0,0,0,0,0,0,0,0,0,0,0,0,11,.64,0,99,4.94,42.3,14.3,137,6.9,.6,93.09999999999999,30.7,1.38,7.4,214,12.6,40,0,8.359999999999999,0,31.217482,94,6,31.7,1.01,72.5,19.8,0,1,0,6,0,0,34,6,0,0,1,1,0,0,0,0,0,0,0,1,0,0,0,0,0,0,0,0,0,0,0,0,0,0,0,0,0,0,0,0,0,0,0,0,0,0,0,0,0,1,0,0,0,0,1,0,0,0,0,1,…
34,0,61,70,1.5,22,99,58,95,36.7,DISTRITO METROPOLIT. DE QUITO,24,21,170,UIO,0,0,0,Vivo,0,0,0,1,0,0,0,0,0,0,0,0,0,0,0,0,0,0,0,0,0,0,0,0,0,11,.64,0,99,4.94,42.3,14.3,194,6.9,.6,93.09999999999999,30.7,61.26,7.4,214,13.8,31.6,0,.635,0,30.110279,94,6,31.2,1.01,108.9,19.5,1,1,0,6,0,0,34,5,0,0,1,1,0,0,0,0,0,0,0,1,0,0,0,0,0,0,0,0,0,0,0,0,0,0,0,0,0,0,0,0,0,0,0,0,0,0,0,0,0,1,0,0,0,0,1,0,0,0,0,1,0,0,1,1,1,1…
35,0,67,67.09999999999999,1.5,24,143,89,95,36,DISTRITO METROPOLIT. DE QUITO,34,30,26,UIO,0,1,0,Vivo,0,0,0,1,0,0,0,0,0,0,0,0,0,0,0,0,0,0,0,0,0,1,0,0,0,36,1.62,662.3,100,5.52,51.2,17.1,183,4.3,1.2,91,24.6,12.21,7.4,307,11.9,30.7,5.7,0,0,29.384756,61,8,11.2,1.33,134.8,18.9,0,1,0,8,0,0,35,8,0,0,1,1,0,0,0,0,0,0,0,1,0,0,0,0,0,0,0,0,0,0,0,0,0,0,0,0,0,0,0,0,0,0,0,0,0,0,0,0,0,1,0,0,0,0,1,0,0,1,1,1,1,0,1,1…
35,0,67,50,1.53,24,143,89,95,36,DISTRITO METROPOLIT. DE QUITO,34,30,15,UIO,0,1,0,Vivo,0,0,0,1,0,0,0,0,0,0,0,0,0,0,0,0,0,0,0,0,0,1,0,0,0,36,1.62,1165,100,5.52,51.2,17.1,0,4.3,1.2,93,29.2,46.4,7.4,307,13.5,30.7,194,0,0,22.213678,61,8,24.9,0,173.6,17.9,0,1,0,8,0,0,35,5,0,0,1,1,0,0,0,0,0,0,0,1,0,0,0,0,0,0,0,0,0,0,0,0,0,0,0,0,0,0,0,0,0,0,0,0,0,0,0,0,0,1,0,0,0,0,1,0,0,1,1,1,1,0,1,1,1,1,1,0,1,1,1,1,1,3,…
35,0,67,,,24,143,89,95,36,DISTRITO METROPOLIT. DE QUITO,34,30,,UIO,0,1,0,Vivo,0,0,0,1,0,0,0,0,0,0,0,0,0,0,0,0,0,0,0,0,0,1,0,0,0,36,1.62,,100,5.52,51.2,17.1,,4.3,1.2,,,,,307,,,,,0,,61,8,,,,,,1,0,8,0,0,35,0,,,,,,,,,,,,,,,,,,,,,,,,,,,,,,,,,,,,,,,,,,,,,,,,,,,,,,,,,,,,,,,,,,3,,,,,1,1,3,4,3,4,1,4,1,1,1,2,0,2,0,4,1,,,4,1,,,2,1,4,1,4,2,4,2,,,1,2,3,1,,,,,,,,,,,,,,,,,1,107,4,3,1,0,0,0,0,1,1,2,1,.88235295,2…
35,0,67,72,1.55,24,143,89,95,36,DISTRITO METROPOLIT. DE QUITO,34,30,30,UIO,0,1,0,Vivo,0,0,0,1,0,0,0,0,0,0,0,0,0,0,0,0,0,0,0,0,0,1,0,0,0,36,1.62,0,100,5.52,51.2,17.1,95,4.3,1.2,95,34.2,24.59,7.3,307,13.6,20.7,1.7,0,0,29.384756,61,8,6.9,1.07,147.7,18,0,1,0,8,0,0,35,10,0,0,1,1,0,0,0,0,0,0,0,1,0,0,0,0,0,0,0,0,0,0,0,0,0,0,0,0,0,0,0,0,0,0,0,0,0,0,0,0,0,1,0,0,0,0,1,0,0,1,1,1,1,0,1,1,1,1,1,0,1,1,1,1,1,3,…
35,0,67,80,1.56,24,143,89,95,36,DISTRITO METROPOLIT. DE QUITO,34,30,46,UIO,0,1,0,Vivo,0,0,0,1,0,0,0,0,0,0,0,0,0,0,0,0,0,0,0,0,0,1,0,0,0,36,1.62,1179,100,5.52,51.2,17.1,213,4.3,1.2,96,28.6,3.81,7.38100004196167,307,13.3,28.9,0,15.01,0,33.05785,61,8,20,.87,168.2,18.9,0,1,0,8,0,0,35,6,0,0,1,1,0,0,0,0,0,0,0,1,0,0,0,0,0,0,0,0,0,0,0,0,0,0,0,0,0,0,0,0,0,0,0,0,0,0,0,0,0,1,0,0,0,0,1,0,0,1,1,1,1,0,1,1,1,1,…
35,0,67,90.2,1.55,24,143,89,95,36,DISTRITO METROPOLIT. DE QUITO,34,30,43,UIO,0,1,0,Vivo,0,0,0,1,0,0,0,0,0,0,0,0,0,0,0,0,0,0,0,0,0,1,0,0,0,36,1.62,1776,100,5.52,51.2,17.1,274,4.3,1.2,99,27,3.06,7.4,307,12.7,30.8,0,.14,0,34.626038,61,8,27.2,0,92.7,22.7,0,1,0,8,0,0,35,2,0,0,1,1,0,0,0,0,0,0,0,1,0,0,0,0,0,0,0,0,0,0,0,0,0,0,0,0,0,0,0,0,0,0,0,0,0,0,0,0,0,1,0,0,0,0,1,0,0,1,1,1,1,0,1,1,1,1,1,0,1,1,1,1,1,3…
35,0,67,52,1.52,24,143,89,95,36,DISTRITO METROPOLIT. DE QUITO,34,30,0,UIO,0,1,0,Vivo,0,0,0,1,0,0,0,0,0,0,0,0,0,0,0,0,0,0,0,0,0,1,0,0,0,36,1.62,0,100,5.52,51.2,17.1,0,4.3,1.2,53,32.4,9.99,7.5,307,12.9,39,0,3.23,0,23.233456,61,8,20.6,1.04,152.1,24.4,0,1,0,8,0,0,35,9,0,0,1,1,0,0,0,0,0,0,0,1,0,0,0,0,0,0,0,0,0,0,0,0,0,0,0,0,0,0,0,0,0,0,0,0,0,0,0,0,0,1,0,0,0,0,1,0,0,1,1,1,1,0,1,1,1,1,1,0,1,1,1,1,1,3,1,…
35,0,67,60,1.64,24,143,89,95,36,DISTRITO METROPOLIT. DE QUITO,34,30,30,UIO,0,1,0,Vivo,0,0,0,1,0,0,0,0,0,0,0,0,0,0,0,0,0,0,0,0,0,1,0,0,0,36,1.62,1528,100,5.52,51.2,17.1,0,4.3,1.2,93,29.1,35.93,7.337999820709229,307,12.9,24.4,1.8,0,0,22.675737,61,8,14.5,1.02,102.9,19.6,1,1,0,8,0,0,35,3,0,0,1,1,0,0,0,0,0,0,0,1,0,0,0,0,0,0,0,0,0,0,0,0,0,0,0,0,0,0,0,0,0,0,0,0,0,0,0,0,0,1,0,0,0,0,1,0,0,1,1,1,1,0,1,1,1,…
35,0,67,72,1.55,24,143,89,95,36,DISTRITO METROPOLIT. DE QUITO,34,30,56,UIO,0,1,0,Vivo,0,0,0,1,0,0,0,0,0,0,0,0,0,0,0,0,0,0,0,0,0,1,0,0,0,36,1.62,0,100,5.52,51.2,17.1,0,4.3,1.2,97,23.3,8.32,7.4,307,12.8,36.2,3.9,0,0,30.110279,61,8,19.6,.96,156.9,19.9,0,1,0,8,0,0,35,4,0,0,1,1,0,0,0,0,0,0,0,1,0,0,0,0,0,0,0,0,0,0,0,0,0,0,0,0,0,0,0,0,0,0,0,0,0,0,0,0,0,1,0,0,0,0,1,0,0,1,1,1,1,0,1,1,1,1,1,0,1,1,1,1,1,3,3…
35,0,67,55.4,1.68,24,143,89,95,36,DISTRITO METROPOLIT. DE QUITO,34,30,0,UIO,0,1,0,Vivo,0,0,0,1,0,0,0,0,0,0,0,0,0,0,0,0,0,0,0,0,0,1,0,0,0,36,1.62,0,100,5.52,51.2,17.1,0,4.3,1.2,98,26,48.81,7.39799976348877,307,17.3,50.8,4.5,.054,0,19.562956,61,8,26.9,1.11,183.3,17.6,1,1,0,8,0,0,35,7,0,0,1,1,0,0,0,0,0,0,0,1,0,0,0,0,0,0,0,0,0,0,0,0,0,0,0,0,0,0,0,0,0,0,0,0,0,0,0,0,0,1,0,0,0,0,1,0,0,1,1,1,1,0,1,1,1,1,…
35,0,67,71.5,1.55,24,143,89,95,36,DISTRITO METROPOLIT. DE QUITO,34,30,450,UIO,0,1,0,Vivo,0,0,0,1,0,0,0,0,0,0,0,0,0,0,0,0,0,0,0,0,0,1,0,0,0,36,1.62,0,100,5.52,51.2,17.1,308,4.3,1.2,98,29.2,49.83,7.4,307,16.5,22.3,0,0,0,29.126755,61,8,34.4,.91,41.8,21.3,0,1,0,8,0,0,35,1,0,0,1,1,0,0,0,0,0,0,0,1,0,0,0,0,0,0,0,0,0,0,0,0,0,0,0,0,0,0,0,0,0,0,0,0,0,0,0,0,0,1,0,0,0,0,1,0,0,1,1,1,1,0,1,1,1,1,1,0,1,1,1,1,1,…
36,0,76,60,1.57,20,138,80,94,36.5,DISTRITO METROPOLIT. DE QUITO,25,18,0,UIO,0,1,0,Vivo,0,0,0,0,0,0,0,0,0,0,0,0,0,0,0,0,0,0,0,0,0,0,0,0,0,27,1.13,1224,95,5.37,44.6,14.9,188,6.5,1,92.2,26.1,25.99,7.3,257,13.5,41.7,.1,.02,0,25.351542,85,3,14.3,.95,37.6,15.8,0,1,0,3,0,0,36,1,0,0,1,1,0,0,0,0,0,1,1,1,0,0,0,0,0,0,0,0,0,0,0,0,0,0,0,0,0,0,0,0,0,0,0,0,0,0,0,0,0,1,0,0,0,0,1,0,0,1,1,1,1,0,1,1,1,1,1,0,1,1,1,1…
36,0,76,63,1.5,20,138,80,94,36.5,DISTRITO METROPOLIT. DE QUITO,34,21,63,UIO,0,1,0,Vivo,0,0,0,0,0,0,0,0,0,0,0,0,0,0,0,0,0,0,0,0,0,0,0,0,0,27,1.13,0,95,5.37,44.6,14.9,391,6.5,1,93,37,10.73,7.453999996185303,257,15.7,50.2,.2,39.5,0,27.630367,85,3,25.4,.97,76,24.8,1,1,0,3,0,0,36,5,0,0,1,1,0,0,0,0,0,1,1,1,0,0,0,0,0,0,0,0,0,0,0,0,0,0,0,0,0,0,0,0,0,0,0,0,0,0,0,0,0,1,0,0,0,0,1,0,0,1,1,1,1,0,1,1,1,1,1,0,1…
36,0,76,,,20,138,80,94,36.5,DISTRITO METROPOLIT. DE QUITO,,,,UIO,0,1,0,Vivo,0,0,0,0,0,0,0,0,0,0,0,0,0,0,0,0,0,0,0,0,0,0,0,0,0,27,1.13,,95,5.37,44.6,14.9,,6.5,1,,,,,257,,,,,0,,85,3,,,,,,1,0,3,0,0,36,0,,,,,,,,,,,,,,,,,,,,,,,,,,,,,,,,,,,,,,,,,,,,,,,,,,,,,,,,,,,,,,,,,,4,,,,,3,1,1,4,1,4,1,4,2,2,1,,,,,4,1,,,4,1,,,1,1,3,1,3,1,3,1,,,2,1,2,2,,,,,,,,,,,,,,,,,1,99.333336,4,1,2,,,0,0,0,1,1,0,,23.893805,1,,0,…
36,0,76,55,1.6,20,138,80,94,36.5,DISTRITO METROPOLIT. DE QUITO,31,24,53,UIO,0,1,0,Vivo,0,0,0,0,0,0,0,0,0,0,0,0,0,0,0,0,0,0,0,0,0,0,0,0,0,27,1.13,1945.51,95,5.37,44.6,14.9,0,6.5,1,90,31.4,47.63,7.4,257,15.6,33.4,3.3,0,0,22.213678,85,3,10,1,114.9,19.5,1,1,0,3,0,0,36,7,0,0,1,1,0,0,0,0,0,1,1,1,0,0,0,0,0,0,0,0,0,0,0,0,0,0,0,0,0,0,0,0,0,0,0,0,0,0,0,0,0,1,0,0,0,0,1,0,0,1,1,1,1,0,1,1,1,1,1,0,1,1,1,1,1,4,…
36,0,76,80,1.47,20,138,80,94,36.5,DISTRITO METROPOLIT. DE QUITO,56,46,35,UIO,0,1,0,Vivo,0,0,0,0,0,0,0,0,0,0,0,0,0,0,0,0,0,0,0,0,0,0,0,0,0,27,1.13,0,95,5.37,44.6,14.9,0,6.5,1,93,24.3,23.6,7.500999927520752,257,14.5,33,0,0,0,37.463673,85,3,18.3,1.34,134,23.9,1,1,0,3,0,0,36,10,0,0,1,1,0,0,0,0,0,1,1,1,0,0,0,0,0,0,0,0,0,0,0,0,0,0,0,0,0,0,0,0,0,0,0,0,0,0,0,0,0,1,0,0,0,0,1,0,0,1,1,1,1,0,1,1,1,1,1,0,1,1,…
36,0,76,67,1.65,20,138,80,94,36.5,DISTRITO METROPOLIT. DE QUITO,11,23,0,UIO,0,1,0,Vivo,0,0,0,0,0,0,0,0,0,0,0,0,0,0,0,0,0,0,0,0,0,0,0,0,0,27,1.13,0,95,5.37,44.6,14.9,0,6.5,1,97,31,.04,7.4,257,12.6,31.2,0,.161,0,25.351542,85,3,27.8,1.03,121.2,20.3,1,1,0,3,0,0,36,8,0,0,1,1,0,0,0,0,0,1,1,1,0,0,0,0,0,0,0,0,0,0,0,0,0,0,0,0,0,0,0,0,0,0,0,0,0,0,0,0,0,1,0,0,0,0,1,0,0,1,1,1,1,0,1,1,1,1,1,0,1,1,1,1,1,4,2,3,…
36,0,76,67.40000000000001,1.52,20,138,80,94,36.5,DISTRITO METROPOLIT. DE QUITO,45,78,0,UIO,0,1,0,Vivo,0,0,0,0,0,0,0,0,0,0,0,0,0,0,0,0,0,0,0,0,0,0,0,0,0,27,1.13,943.7000000000001,95,5.37,44.6,14.9,0,6.5,1,91,26.1,18.33,7.47599983215332,257,13,32.7,10.1,0,0,28.721121,85,3,22,1,83.5,20.9,0,1,0,3,0,0,36,3,0,0,1,1,0,0,0,0,0,1,1,1,0,0,0,0,0,0,0,0,0,0,0,0,0,0,0,0,0,0,0,0,0,0,0,0,0,0,0,0,0,1,0,0,0,0,1,0,…
36,0,76,53,1.55,20,138,80,94,36.5,DISTRITO METROPOLIT. DE QUITO,24,20,348,UIO,0,1,0,Vivo,0,0,0,0,0,0,0,0,0,0,0,0,0,0,0,0,0,0,0,0,0,0,0,0,0,27,1.13,1224,95,5.37,44.6,14.9,463,6.5,1,88,31.9,48.48,7.5,257,11.7,32.7,.9,1.37,0,24.221453,85,3,26.9,1.14,22.1,24.7,1,1,0,3,0,0,36,4,0,0,1,1,0,0,0,0,0,1,1,1,0,0,0,0,0,0,0,0,0,0,0,0,0,0,0,0,0,0,0,0,0,0,0,0,0,0,0,0,0,1,0,0,0,0,1,0,0,1,1,1,1,0,1,1,1,1,1,0,1,1,1…
36,0,76,49,1.5,20,138,80,94,36.5,DISTRITO METROPOLIT. DE QUITO,27,31,45,UIO,0,1,0,Vivo,0,0,0,0,0,0,0,0,0,0,0,0,0,0,0,0,0,0,0,0,0,0,0,0,0,27,1.13,570.1,95,5.37,44.6,14.9,234,6.5,1,93,17.5,36.1,7.48799991607666,257,14.8,34,0,.175,0,23.233456,85,3,19.7,1.05,87.5,20.3,0,1,0,3,0,0,36,6,0,0,1,1,0,0,0,0,0,1,1,1,0,0,0,0,0,0,0,0,0,0,0,0,0,0,0,0,0,0,0,0,0,0,0,0,0,0,0,0,0,1,0,0,0,0,1,0,0,1,1,1,1,0,1,1,1,1,1…
36,0,76,77.59999999999999,1.52,20,138,80,94,36.5,DISTRITO METROPOLIT. DE QUITO,36,56,67,UIO,0,1,0,Vivo,0,0,0,0,0,0,0,0,0,0,0,0,0,0,0,0,0,0,0,0,0,0,0,0,0,27,1.13,2000,95,5.37,44.6,14.9,542,6.5,1,98,22.8,.98,7.433000087738037,257,12.6,29.7,0,0,0,32.871971,85,3,21.3,1.03,197.2,21.1,0,1,0,3,0,0,36,2,0,0,1,1,0,0,0,0,0,1,1,1,0,0,0,0,0,0,0,0,0,0,0,0,0,0,0,0,0,0,0,0,0,0,0,0,0,0,0,0,0,1,0,0,0,0,1,0,0,1,1,…
36,0,76,80,1.42,20,138,80,94,36.5,DISTRITO METROPOLIT. DE QUITO,12,41,0,UIO,0,1,0,Vivo,0,0,0,0,0,0,0,0,0,0,0,0,0,0,0,0,0,0,0,0,0,0,0,0,0,27,1.13,4078.53,95,5.37,44.6,14.9,311,6.5,1,96,29.8,49.64,7.427000045776367,257,14.8,30.6,6.5,0,0,35.555557,85,3,22.6,1.07,7590000000000000,19.5,1,1,0,3,0,0,36,9,0,0,1,1,0,0,0,0,0,1,1,1,0,0,0,0,0,0,0,0,0,0,0,0,0,0,0,0,0,0,0,0,0,0,0,0,0,0,0,0,0,1,0,0,0,0,1,0,0,1,…
37,0,50,74.3,1.43,22,123,83,91,36.8,DISTRITO METROPOLITANO ,42,48,349,UIO,0,0,0,Vivo,0,0,0,0,0,0,0,0,0,0,0,0,0,0,0,0,0,0,0,0,0,0,0,0,0,5,.5600000000000001,0,107,4.51,41.3,14.1,0,7.8,1.8,86.40000000000001,30.4,28.01,7.4,419,12.6,29.5,.5,2.41,0,34.765625,88,2,14.2,0,8990000000000000,21.3,0,1,0,2,0,0,37,6,0,0,1,1,0,0,0,0,0,1,1,1,0,0,0,0,0,0,0,0,0,0,0,0,0,0,0,0,0,0,0,0,0,0,0,0,0,0,0,0,0,1,0,0,0,0,1,0…
37,0,50,90,1.53,22,123,83,91,36.8,DISTRITO METROPOLITANO ,45,63,0,UIO,0,0,0,Vivo,0,0,0,0,0,0,0,0,0,0,0,0,0,0,0,0,0,0,0,0,0,0,0,0,0,5,.5600000000000001,0,107,4.51,41.3,14.1,372,7.8,1.8,86.40000000000001,30.4,19.34,7.4,419,13.8,29.4,0,.486,0,35.111111,88,2,29.8,0,166.2,20.1,0,1,0,2,0,0,37,8,0,0,1,1,0,0,0,0,0,1,1,1,0,0,0,0,0,0,0,0,0,0,0,0,0,0,0,0,0,0,0,0,0,0,0,0,0,0,0,0,0,1,0,0,0,0,1,0,0,0,0,1,0,0,1…
37,0,50,72.09999999999999,1.42,22,123,83,91,36.8,DISTRITO METROPOLITANO ,18,37,97,UIO,0,0,0,Vivo,0,0,0,0,0,0,0,0,0,0,0,0,0,0,0,0,0,0,0,0,0,0,0,0,0,5,.5600000000000001,1086,107,4.51,41.3,14.1,0,7.8,1.8,86.40000000000001,30.4,64.67,7.4,419,13.9,35.7,140,0,0,33.05785,88,2,8,1.03,61.5,16.9,1,1,0,2,0,0,37,1,0,0,1,1,0,0,0,0,0,1,1,1,0,0,0,0,0,0,0,0,0,0,0,0,0,0,0,0,0,0,0,0,0,0,0,0,0,0,0,0,0,1,0,0,0,0,1,0…
37,0,50,80,1.55,22,123,83,91,36.8,DISTRITO METROPOLITANO ,21,59,91,UIO,0,0,0,Vivo,0,0,0,0,0,0,0,0,0,0,0,0,0,0,0,0,0,0,0,0,0,0,0,0,0,5,.5600000000000001,1745,107,4.51,41.3,14.1,0,7.8,1.8,86.40000000000001,30.4,1.15,7.4,419,11.8,24,0,.155,0,32.591049,88,2,14.8,1.05,170,20.4,0,1,0,2,0,0,37,5,0,0,1,1,0,0,0,0,0,1,1,1,0,0,0,0,0,0,0,0,0,0,0,0,0,0,0,0,0,0,0,0,0,0,0,0,0,0,0,0,0,1,0,0,0,0,1,0,0,0,0,1,0,0,1…
37,0,50,81,1.5,22,123,83,91,36.8,DISTRITO METROPOLITANO ,0,28,77,UIO,0,0,0,Vivo,0,0,0,0,0,0,0,0,0,0,0,0,0,0,0,0,0,0,0,0,0,0,0,0,0,5,.5600000000000001,0,107,4.51,41.3,14.1,282,7.8,1.8,86.40000000000001,30.4,1.76,7.4,419,13.9,34.4,0,0,0,34.765625,88,2,43.1,1.17,56.5,19.6,1,1,0,2,0,0,37,9,0,0,1,1,0,0,0,0,0,1,1,1,0,0,0,0,0,0,0,0,0,0,0,0,0,0,0,0,0,0,0,0,0,0,0,0,0,0,0,0,0,1,0,0,0,0,1,0,0,0,0,1,0,0,1,1,…
37,0,50,74.3,1.45,22,123,83,91,36.8,DISTRITO METROPOLITANO ,35,23,72,UIO,0,0,0,Vivo,0,0,0,0,0,0,0,0,0,0,0,0,0,0,0,0,0,0,0,0,0,0,0,0,0,5,.5600000000000001,570.1,107,4.51,41.3,14.1,0,7.8,1.8,86.40000000000001,30.4,26.28,7.4,419,12.6,44.9,0,4.28,0,35.555557,88,2,12.8,1.08,94.5,18.4,1,1,0,2,0,0,37,7,0,0,1,1,0,0,0,0,0,1,1,1,0,0,0,0,0,0,0,0,0,0,0,0,0,0,0,0,0,0,0,0,0,0,0,0,0,0,0,0,0,1,0,0,0,0,1,0,0,0,0,…
37,0,50,62.7,1.67,22,123,83,91,36.8,DISTRITO METROPOLITANO ,17,27,38,UIO,0,0,0,Vivo,0,0,0,0,0,0,0,0,0,0,0,0,0,0,0,0,0,0,0,0,0,0,0,0,0,5,.5600000000000001,553.9,107,4.51,41.3,14.1,183,7.8,1.8,86.40000000000001,30.4,1.96,7.4,419,11.6,29.6,3.8,.07,0,22.213678,88,2,22.7,1.09,61,20,1,1,0,2,0,0,37,10,0,0,1,1,0,0,0,0,0,1,1,1,0,0,0,0,0,0,0,0,0,0,0,0,0,0,0,0,0,0,0,0,0,0,0,0,0,0,0,0,0,1,0,0,0,0,1,0,0,0,0,1…
37,0,50,52.3,1.55,22,123,83,91,36.8,DISTRITO METROPOLITANO ,42,31,26,UIO,0,0,0,Vivo,0,0,0,0,0,0,0,0,0,0,0,0,0,0,0,0,0,0,0,0,0,0,0,0,0,5,.5600000000000001,779.4,107,4.51,41.3,14.1,298,7.8,1.8,86.40000000000001,30.4,22.98,7.4,419,13.3,32.8,.3,.238,0,22.213678,88,2,36.6,1.13,67.3,20.9,0,1,0,2,0,0,37,3,0,0,1,1,0,0,0,0,0,1,1,1,0,0,0,0,0,0,0,0,0,0,0,0,0,0,0,0,0,0,0,0,0,0,0,0,0,0,0,0,0,1,0,0,0,0,1,0,0,0…
37,0,50,67.09999999999999,1.42,22,123,83,91,36.8,DISTRITO METROPOLITANO ,15,21,0,UIO,0,0,0,Vivo,0,0,0,0,0,0,0,0,0,0,0,0,0,0,0,0,0,0,0,0,0,0,0,0,0,5,.5600000000000001,1310,107,4.51,41.3,14.1,375,7.8,1.8,86.40000000000001,30.4,2.82,7.4,419,14.3,37,0,.235,0,33.418365,88,2,18.3,1.26,55.9,21.3,0,1,0,2,0,0,37,4,0,0,1,1,0,0,0,0,0,1,1,1,0,0,0,0,0,0,0,0,0,0,0,0,0,0,0,0,0,0,0,0,0,0,0,0,0,0,0,0,0,1,0,0,0,0,…
37,0,50,76.59999999999999,1.52,22,123,83,91,36.8,DISTRITO METROPOLITANO ,15,29,67,UIO,0,0,0,Vivo,0,0,0,0,0,0,0,0,0,0,0,0,0,0,0,0,0,0,0,0,0,0,0,0,0,5,.5600000000000001,0,107,4.51,41.3,14.1,462,7.8,1.8,86.40000000000001,30.4,1.57,7.4,419,12.9,35,2.6,0,0,33.327991,88,2,9.6,0,79.2,20.2,0,1,0,2,0,0,37,2,0,0,1,1,0,0,0,0,0,1,1,1,0,0,0,0,0,0,0,0,0,0,0,0,0,0,0,0,0,0,0,0,0,0,0,0,0,0,0,0,0,1,0,0,0,0,1,0,0,0…
37,0,50,,,22,123,83,91,36.8,DISTRITO METROPOLITANO ,,,,UIO,0,0,0,Vivo,0,0,0,0,0,0,0,0,0,0,0,0,0,0,0,0,0,0,0,0,0,0,0,0,0,5,.5600000000000001,,107,4.51,41.3,14.1,,7.8,1.8,86.40000000000001,30.4,,7.4,419,,,,,0,,88,2,,,,,,1,0,2,0,0,37,0,,,,,,,,,,,,,,,,,,,,,,,,,,,,,,,,,,,,,,,,,,,,,,,,,,,,,,,,,,,,,,,,,,2,,,,,3,1,3,3,1,4,1,2,2,3,1,,,,,1,0,,,1,0,,,2,1,2,2,2,1,2,1,,,2,1,4,1,1,2,3,2,,,2,1,,,,,,,,,1,96.3333…
38,0,36,50,1.44,25,127,68,92,36.8,MEJIA,39,0,0,UIO,0,0,1,Vivo,0,0,0,0,0,0,0,0,0,0,0,0,0,0,0,0,0,0,0,0,0,0,0,0,0,8,.6,421.1,148,4.54,38.3,13.1,320,9,.7,94.7,29.5,.25,7.4,437,13.2,32,0,.277,0,24.386526,109,3,30.4,1.15,180.6,18.7,0,1,0,3,0,0,38,8,0,0,1,1,0,0,0,0,0,1,1,1,0,0,0,0,0,0,0,0,0,0,0,0,0,0,0,0,0,0,0,0,0,0,0,0,0,0,0,0,0,1,0,0,0,0,1,0,0,0,0,1,0,0,1,1,1,1,1,0,1,1,1,1,1,1,1,1,2,1,4,3,4,3,1,2,1,3…
38,0,36,72,1.44,25,127,68,92,36.8,MEJIA,29,28,354,UIO,0,0,1,Vivo,0,0,0,0,0,0,0,0,0,0,0,0,0,0,0,0,0,0,0,0,0,0,0,0,0,8,.6,0,148,4.54,38.3,13.1,267,9,.7,94.7,29.5,12.01,7.4,437,16.1,27.1,1.2,0,0,35.555557,109,3,32,1.35,127.9,20.1,0,1,0,3,0,0,38,4,0,0,1,1,0,0,0,0,0,1,1,1,0,0,0,0,0,0,0,0,0,0,0,0,0,0,0,0,0,0,0,0,0,0,0,0,0,0,0,0,0,1,0,0,0,0,1,0,0,0,0,1,0,0,1,1,1,1,1,0,1,1,1,1,1,1,3,1,4,4,4,3,4,3,1,2,1,3…
38,0,36,72,1.41,25,127,68,92,36.8,MEJIA,38,61,0,UIO,0,0,1,Vivo,0,0,0,0,0,0,0,0,0,0,0,0,0,0,0,0,0,0,0,0,0,0,0,0,0,8,.6,1746,148,4.54,38.3,13.1,0,9,.7,94.7,29.5,36.59,7.4,437,12.4,54.6,0,0,0,34.842453,109,3,10.4,1.09,187.2,18.1,0,1,0,3,0,0,38,2,0,0,1,1,0,0,0,0,0,1,1,1,0,0,0,0,0,0,0,0,0,0,0,0,0,0,0,0,0,0,0,0,0,0,0,0,0,0,0,0,0,1,0,0,0,0,1,0,0,0,0,1,0,0,1,1,1,1,1,0,1,1,1,1,1,1,3,1,4,4,4,3,4,3,1,2,1,3,…
38,0,36,44,1.5,25,127,68,92,36.8,MEJIA,39,25,0,UIO,0,0,1,Vivo,0,0,0,0,0,0,0,0,0,0,0,0,0,0,0,0,0,0,0,0,0,0,0,0,0,8,.6,858.9,148,4.54,38.3,13.1,0,9,.7,94.7,29.5,6.8,7.4,437,13.3,22.6,0,0,0,20.832653,109,3,36.2,1.06,135.2,21.2,0,1,0,3,0,0,38,7,0,0,1,1,0,0,0,0,0,1,1,1,0,0,0,0,0,0,0,0,0,0,0,0,0,0,0,0,0,0,0,0,0,0,0,0,0,0,0,0,0,1,0,0,0,0,1,0,0,0,0,1,0,0,1,1,1,1,1,0,1,1,1,1,1,1,1,1,1,1,4,3,4,3,1,2,1,3,2,…
38,0,36,78,1.55,25,127,68,92,36.8,MEJIA,90,21,172,UIO,0,0,1,Vivo,0,0,0,0,0,0,0,0,0,0,0,0,0,0,0,0,0,0,0,0,0,0,0,0,0,8,.6,0,148,4.54,38.3,13.1,380,9,.7,94.7,29.5,45.48,7.4,437,12,25.3,0,0,0,32.46191,109,3,5.8,1.11,8709999999999990,19.8,1,1,0,3,0,0,38,5,0,0,1,1,0,0,0,0,0,1,1,1,0,0,0,0,0,0,0,0,0,0,0,0,0,0,0,0,0,0,0,0,0,0,0,0,0,0,0,0,0,1,0,0,0,0,1,0,0,0,0,1,0,0,1,1,1,1,1,0,1,1,1,1,1,1,3,2,3,4,4,3,4,3,…
38,0,36,71,1.45,25,127,68,92,36.8,MEJIA,9,24,0,UIO,0,0,1,Vivo,0,0,0,0,0,0,0,0,0,0,0,0,0,0,0,0,0,0,0,0,0,0,0,0,0,8,.6,336.1,148,4.54,38.3,13.1,460,9,.7,94.7,29.5,96.43000000000001,7.4,437,15.6,29.5,.5,1.07,0,33.05785,109,3,36.5,.939999999999999,6809999999999990,20,0,1,0,3,0,0,38,9,0,0,1,1,0,0,0,0,0,1,1,1,0,0,0,0,0,0,0,0,0,0,0,0,0,0,0,0,0,0,0,0,0,0,0,0,0,0,0,0,0,1,0,0,0,0,1,0,0,0,0,1,0,0,1,1,1,1,1,…
38,0,36,58,1.52,25,127,68,92,36.8,MEJIA,36,17,112,UIO,0,0,1,Vivo,0,0,0,0,0,0,0,0,0,0,0,0,0,0,0,0,0,0,0,0,0,0,0,0,0,8,.6,1088,148,4.54,38.3,13.1,300,9,.7,94.7,29.5,39.01,7.4,437,11.2,53.1,1.1,.147,0,25.556801,109,3,32,.92,149.6,20.5,0,1,0,3,0,0,38,10,0,0,1,1,0,0,0,0,0,1,1,1,0,0,0,0,0,0,0,0,0,0,0,0,0,0,0,0,0,0,0,0,0,0,0,0,0,0,0,0,0,1,0,0,0,0,1,0,0,0,0,1,0,0,1,1,1,1,1,0,1,1,1,1,1,1,2,1,2,3,4,3,4,3,1…
38,0,36,69.8,1.47,25,127,68,92,36.8,MEJIA,49,61,153,UIO,0,0,1,Vivo,0,0,0,0,0,0,0,0,0,0,0,0,0,0,0,0,0,0,0,0,0,0,0,0,0,8,.6,968.8,148,4.54,38.3,13.1,674,9,.7,94.7,29.5,0,7.4,437,11.8,25.2,.8,.01,0,30.470522,109,3,6.7,1.22,116.2,19.3,0,1,0,3,0,0,38,1,0,0,1,1,0,0,0,0,0,1,1,1,0,0,0,0,0,0,0,0,0,0,0,0,0,0,0,0,0,0,0,0,0,0,0,0,0,0,0,0,0,1,0,0,0,0,1,0,0,0,0,1,0,0,1,1,1,1,1,0,1,1,1,1,1,1,3,1,3,4,4,3,4,3,1,2…
38,0,36,,,25,127,68,92,36.8,MEJIA,,,,UIO,0,0,1,Vivo,0,0,0,0,0,0,0,0,0,0,0,0,0,0,0,0,0,0,0,0,0,0,0,0,0,8,.6,,148,4.54,38.3,13.1,,9,.7,94.7,29.5,,7.4,437,,,,,0,,109,3,,,,,,1,0,3,0,0,38,0,,,,,,,,,,,,,,,,,,,,,,,,,,,,,,,,,,,,,,,,,,,,,,,,,,,,,,,,,,,,,,,,,,1,,,,,4,3,4,3,1,2,1,3,2,3,1,,,,,1,0,,,1,0,,,4,3,2,2,1,1,1,1,,,3,1,1,2,4,1,2,2,,,2,1,,,,,,,,,1,87.666664,3,1,2,,,0,1,1,1,3,1,,13.333333,0,,0,,0,1,0,,,…
38,0,36,84.90000000000001,1.5,25,127,68,92,36.8,MEJIA,37,38,436,UIO,0,0,1,Vivo,0,0,0,0,0,0,0,0,0,0,0,0,0,0,0,0,0,0,0,0,0,0,0,0,0,8,.6,0,148,4.54,38.3,13.1,316,9,.7,94.7,29.5,31.97,7.4,437,14.3,32.5,0,0,0,34.626038,109,3,19.2,1.24,59.2,20.3,0,1,0,3,0,0,38,6,0,0,1,1,0,0,0,0,0,1,1,1,0,0,0,0,0,0,0,0,0,0,0,0,0,0,0,0,0,0,0,0,0,0,0,0,0,0,0,0,0,1,0,0,0,0,1,0,0,0,0,1,0,0,1,1,1,1,1,0,1,1,1,1,1,1,4,1,4,4,4,…
38,0,36,53,1.5,25,127,68,92,36.8,MEJIA,76,38,9,UIO,0,0,1,Vivo,0,0,0,0,0,0,0,0,0,0,0,0,0,0,0,0,0,0,0,0,0,0,0,0,0,8,.6,0,148,4.54,38.3,13.1,383,9,.7,94.7,29.5,8.609999999999999,7.4,437,11,26.7,0,.01,0,23.830448,109,3,9.9,.88,99.8,17.4,0,1,0,3,0,0,38,3,0,0,1,1,0,0,0,0,0,1,1,1,0,0,0,0,0,0,0,0,0,0,0,0,0,0,0,0,0,0,0,0,0,0,0,0,0,0,0,0,0,1,0,0,0,0,1,0,0,0,0,1,0,0,1,1,1,1,1,0,1,1,1,1,1,1,1,1,2,1,4,3,4,3,1…
39,1,72,65.40000000000001,,22,152,70,91,38.6,DISTRITO METROPOLIT. DE QUITO,,,,UIO,0,0,0,Vivo,0,0,0,1,0,0,0,0,0,0,0,0,0,1,0,0,0,0,0,0,0,1,0,0,0,16,.9,,117,5.71,45.9,15.1,,17.6,1.8,93,23.7,,7.5,538,,,,,0,,130,10,,,,,,1,0,10,0,1,39,0,,,,,,,,,,,,,,,,,,,,,,,,,,,,,,,,,,,,,,,,,,,,,,,,,,,,,,,,,,,,,,,,,,4,2,,,,4,3,3,4,3,2,1,2,2,4,4,,,,,3,0,,,3,0,,,3,1,4,1,3,1,3,1,,,4,3,4,1,3,1,1,2,,,4,3,,,,,,,,,3,97.33333…
39,1,72,65.40000000000001,1.63,22,152,70,91,38.6,DISTRITO METROPOLIT. DE QUITO,17,24,58,UIO,0,0,0,Vivo,0,0,0,1,0,0,0,0,0,0,0,0,0,1,0,0,0,0,0,0,0,1,0,0,0,16,.9,2000,117,5.71,45.9,15.1,368,17.6,1.8,93,23.7,4.59,7.5,538,15.1,34.1,0,0,0,22.222221,130,10,5.3,1.25,84.5,21.8,1,1,0,10,0,1,39,7,0,0,0,1,0,0,0,0,0,1,1,1,0,0,0,0,0,0,0,0,0,0,0,0,0,0,0,0,0,0,0,0,0,0,0,0,0,0,0,0,0,1,0,0,0,0,1,0,0,0,0,1,0,0,1,1,…
39,1,72,65.40000000000001,1.65,22,152,70,91,38.6,DISTRITO METROPOLIT. DE QUITO,19,17,95,UIO,0,0,0,Vivo,0,0,0,1,0,0,0,0,0,0,0,0,0,1,0,0,0,0,0,0,0,1,0,0,0,16,.9,328.2,117,5.71,45.9,15.1,0,17.6,1.8,93,23.7,47.9,7.5,538,10.9,27,0,0,0,22.213678,130,10,10,0,33.3,21.4,0,1,0,10,0,1,39,2,0,0,0,1,0,0,0,0,0,1,1,1,0,0,0,0,0,0,0,0,0,0,0,0,0,0,0,0,0,0,0,0,0,0,0,0,0,0,0,0,0,1,0,0,0,0,1,0,0,0,0,1,0,0,1,1,1,1,1,0…
39,1,72,65.40000000000001,1.55,22,152,70,91,38.6,DISTRITO METROPOLIT. DE QUITO,40,39,758,UIO,0,0,0,Vivo,0,0,0,1,0,0,0,0,0,0,0,0,0,1,0,0,0,0,0,0,0,1,0,0,0,16,.9,897.7000000000001,117,5.71,45.9,15.1,293,17.6,1.8,93,23.7,34.87,7.5,538,12.8,31.6,5.4,.105,0,26.210938,130,10,14.3,1.05,79.5,24.5,1,1,0,10,0,1,39,1,0,0,0,1,0,0,0,0,0,1,1,1,0,0,0,0,0,0,0,0,0,0,0,0,0,0,0,0,0,0,0,0,0,0,0,0,0,0,0,0,0,1,0,0,0,0…
39,1,72,65.40000000000001,1.8,22,152,70,91,38.6,DISTRITO METROPOLIT. DE QUITO,65,37,266,UIO,0,0,0,Vivo,0,0,0,1,0,0,0,0,0,0,0,0,0,1,0,0,0,0,0,0,0,1,0,0,0,16,.9,756.3,117,5.71,45.9,15.1,677,17.6,1.8,93,23.7,3.02,7.5,538,11.8,35.3,0,0,0,19.562956,130,10,10.6,1.06,126,22.9,0,1,0,10,0,1,39,3,0,0,0,1,0,0,0,0,0,1,1,1,0,0,0,0,0,0,0,0,0,0,0,0,0,0,0,0,0,0,0,0,0,0,0,0,0,0,0,0,0,1,0,0,0,0,1,0,0,0,0,1,0,0,1,1…
39,1,72,65.40000000000001,1.52,22,152,70,91,38.6,DISTRITO METROPOLIT. DE QUITO,64,24,0,UIO,0,0,0,Vivo,0,0,0,1,0,0,0,0,0,0,0,0,0,1,0,0,0,0,0,0,0,1,0,0,0,16,.9,0,117,5.71,45.9,15.1,178,17.6,1.8,93,23.7,213.68,7.5,538,13.8,39,154,0,0,26.784777,130,10,6.9,0,110,20.9,1,1,0,10,0,1,39,6,0,0,0,1,0,0,0,0,0,1,1,1,0,0,0,0,0,0,0,0,0,0,0,0,0,0,0,0,0,0,0,0,0,0,0,0,0,0,0,0,0,1,0,0,0,0,1,0,0,0,0,1,0,0,1,1,1,1,1,…
39,1,72,65.40000000000001,1.56,22,152,70,91,38.6,DISTRITO METROPOLIT. DE QUITO,38,31,108,UIO,0,0,0,Vivo,0,0,0,1,0,0,0,0,0,0,0,0,0,1,0,0,0,0,0,0,0,1,0,0,0,16,.9,0,117,5.71,45.9,15.1,0,17.6,1.8,93,23.7,4.92,7.5,538,13.3,28.9,.3,0,0,27.005131,130,10,6.5,0,147.6,22.1,0,1,0,10,0,1,39,4,0,0,0,1,0,0,0,0,0,1,1,1,0,0,0,0,0,0,0,0,0,0,0,0,0,0,0,0,0,0,0,0,0,0,0,0,0,0,0,0,0,1,0,0,0,0,1,0,0,0,0,1,0,0,1,1,1,1,1…
39,1,72,65.40000000000001,1.5,22,152,70,91,38.6,DISTRITO METROPOLIT. DE QUITO,91,23,390,UIO,0,0,0,Vivo,0,0,0,1,0,0,0,0,0,0,0,0,0,1,0,0,0,0,0,0,0,1,0,0,0,16,.9,1729,117,5.71,45.9,15.1,0,17.6,1.8,93,23.7,168.91,7.5,538,11.4,35.8,7.4,.096,0,28.934069,130,10,4.8,0,147.5,21.1,1,1,0,10,0,1,39,9,0,0,0,1,0,0,0,0,0,1,1,1,0,0,0,0,0,0,0,0,0,0,0,0,0,0,0,0,0,0,0,0,0,0,0,0,0,0,0,0,0,1,0,0,0,0,1,0,0,0,0,1,0,0,1…
39,1,72,65.40000000000001,1.43,22,152,70,91,38.6,DISTRITO METROPOLIT. DE QUITO,78,15,425,UIO,0,0,0,Vivo,0,0,0,1,0,0,0,0,0,0,0,0,0,1,0,0,0,0,0,0,0,1,0,0,0,16,.9,0,117,5.71,45.9,15.1,264,17.6,1.8,93,23.7,105.31,7.5,538,18.1,42.7,2.4,.391,0,31.111111,130,10,3.4,1.34,95.2,21.5,0,1,0,10,0,1,39,10,0,0,0,1,0,0,0,0,0,1,1,1,0,0,0,0,0,0,0,0,0,0,0,0,0,0,0,0,0,0,0,0,0,0,0,0,0,0,0,0,0,1,0,0,0,0,1,0,0,0,0,1,0,…
39,1,72,65.40000000000001,1.52,22,152,70,91,38.6,DISTRITO METROPOLIT. DE QUITO,43,28,102,UIO,0,0,0,Vivo,0,0,0,1,0,0,0,0,0,0,0,0,0,1,0,0,0,0,0,0,0,1,0,0,0,16,.9,0,117,5.71,45.9,15.1,295,17.6,1.8,93,23.7,193.22,7.5,538,14,28.5,1.4,.09,0,27.34375,130,10,7.7,0,9659999999999990,21.2,1,1,0,10,0,1,39,5,0,0,0,1,0,0,0,0,0,1,1,1,0,0,0,0,0,0,0,0,0,0,0,0,0,0,0,0,0,0,0,0,0,0,0,0,0,0,0,0,0,1,0,0,0,0,1,0,0,0,0,…
39,1,72,65.40000000000001,1.62,22,152,70,91,38.6,DISTRITO METROPOLIT. DE QUITO,14,56,53,UIO,0,0,0,Vivo,0,0,0,1,0,0,0,0,0,0,0,0,0,1,0,0,0,0,0,0,0,1,0,0,0,16,.9,296.6,117,5.71,45.9,15.1,484,17.6,1.8,93,23.7,53.76,7.5,538,11,32.8,.2,.332,0,24.444445,130,10,13,.99,144.3,21.4,0,1,0,10,0,1,39,8,0,0,0,1,0,0,0,0,0,1,1,1,0,0,0,0,0,0,0,0,0,0,0,0,0,0,0,0,0,0,0,0,0,0,0,0,0,0,0,0,0,1,0,0,0,0,1,0,0,0,0,1,0,0,1…
40,0,63,91,1.52,21,142,90,88,37.8,DISTRITO METROPOLIT. DE QUITO,18,37,0,UIO,0,0,0,Vivo,0,0,0,1,0,0,0,0,0,0,0,0,0,0,0,0,0,0,0,0,0,1,0,0,0,17,.79,477.7,131,5.5,46.4,15.9,448,5.1,1.1,85,40.5,5.7,7.4,197,12.5,41.6,0,1.22,0,35.111111,79,4,21.3,1.04,53.9,25.9,1,1,0,4,0,0,40,2,0,0,1,1,0,0,0,0,0,1,1,1,0,0,0,0,0,0,0,0,0,0,0,0,0,0,0,0,0,0,0,0,0,0,0,0,0,0,0,0,0,1,0,0,0,0,1,0,0,1,1,1,1,0,1,1,1,1,1,0,1,1,1,1,…
40,0,63,98.8,1.52,21,142,90,88,37.8,DISTRITO METROPOLIT. DE QUITO,22,28,45,UIO,0,0,0,Vivo,0,0,0,1,0,0,0,0,0,0,0,0,0,0,0,0,0,0,0,0,0,1,0,0,0,17,.79,439.3,131,5.5,46.4,15.9,0,5.1,1.1,91,27.1,2.6,7.4,197,14.5,33.6,0,1.92,0,37.463673,79,4,38.1,1.11,43.1,20.8,0,1,0,4,0,0,40,5,0,0,1,1,0,0,0,0,0,1,1,1,0,0,0,0,0,0,0,0,0,0,0,0,0,0,0,0,0,0,0,0,0,0,0,0,0,0,0,0,0,1,0,0,0,0,1,0,0,1,1,1,1,0,1,1,1,1,1,0,1,1,1,1…
40,0,63,85,1.52,21,142,90,88,37.8,DISTRITO METROPOLIT. DE QUITO,45,111,388,UIO,0,0,0,Vivo,0,0,0,1,0,0,0,0,0,0,0,0,0,0,0,0,0,0,0,0,0,1,0,0,0,17,.79,1291,131,5.5,46.4,15.9,399,5.1,1.1,95,23.6,4.79,7.4,197,10.9,28.5,1.1,0,0,34.602077,79,4,22.6,.96,198,19.2,0,1,0,4,0,0,40,4,0,0,1,1,0,0,0,0,0,1,1,1,0,0,0,0,0,0,0,0,0,0,0,0,0,0,0,0,0,0,0,0,0,0,0,0,0,0,0,0,0,1,0,0,0,0,1,0,0,1,1,1,1,0,1,1,1,1,1,0,1,1,1,1,…
40,0,63,68,1.55,21,142,90,88,37.8,DISTRITO METROPOLIT. DE QUITO,86,103,20,UIO,0,0,0,Vivo,0,0,0,1,0,0,0,0,0,0,0,0,0,0,0,0,0,0,0,0,0,1,0,0,0,17,.79,0,131,5.5,46.4,15.9,0,5.1,1.1,93,27,37.12,7.4,197,12.6,46.5,.2,.165,0,29.126755,79,4,36.5,.99,102.2,19.1,1,1,0,4,0,0,40,3,0,0,1,1,0,0,0,0,0,1,1,1,0,0,0,0,0,0,0,0,0,0,0,0,0,0,0,0,0,0,0,0,0,0,0,0,0,0,0,0,0,1,0,0,0,0,1,0,0,1,1,1,1,0,1,1,1,1,1,0,1,1,1,1,1,3…
40,0,63,55.2,1.52,21,142,90,88,37.8,DISTRITO METROPOLIT. DE QUITO,32,29,16,UIO,0,0,0,Vivo,0,0,0,1,0,0,0,0,0,0,0,0,0,0,0,0,0,0,0,0,0,1,0,0,0,17,.79,0,131,5.5,46.4,15.9,0,5.1,1.1,94,37.2,24.29,7.443999767303467,197,13.7,36.2,.4,0,0,25.103878,79,4,14.6,1.15,53.3,22.2,0,1,0,4,0,0,40,9,0,0,1,1,0,0,0,0,0,1,1,1,0,0,0,0,0,0,0,0,0,0,0,0,0,0,0,0,0,0,0,0,0,0,0,0,0,0,0,0,0,1,0,0,0,0,1,0,0,1,1,1,1,0,1,1,1,1,1…
40,0,63,67.2,1.5,21,142,90,88,37.8,DISTRITO METROPOLIT. DE QUITO,36,49,100,UIO,0,0,0,Vivo,0,0,0,1,0,0,0,0,0,0,0,0,0,0,0,0,0,0,0,0,0,1,0,0,0,17,.79,343.6,131,5.5,46.4,15.9,0,5.1,1.1,87,27.8,43.34,7.4,197,13.1,36.3,0,.383,0,30.470522,79,4,31.9,0,60.5,18.3,1,1,0,4,0,0,40,7,0,0,1,1,0,0,0,0,0,1,1,1,0,0,0,0,0,0,0,0,0,0,0,0,0,0,0,0,0,0,0,0,0,0,0,0,0,0,0,0,0,1,0,0,0,0,1,0,0,1,1,1,1,0,1,1,1,1,1,0,1,1,1,1,…
40,0,63,55,1.5,21,142,90,88,37.8,DISTRITO METROPOLIT. DE QUITO,38,25,85,UIO,0,0,0,Vivo,0,0,0,1,0,0,0,0,0,0,0,0,0,0,0,0,0,0,0,0,0,1,0,0,0,17,.79,0,131,5.5,46.4,15.9,160,5.1,1.1,93,28.1,0,7.415999889373779,197,15,38.2,.5,0,0,26.210938,79,4,62.6,1.03,147.1,21.1,0,1,0,4,0,0,40,6,0,0,1,1,0,0,0,0,0,1,1,1,0,0,0,0,0,0,0,0,0,0,0,0,0,0,0,0,0,0,0,0,0,0,0,0,0,0,0,0,0,1,0,0,0,0,1,0,0,1,1,1,1,0,1,1,1,1,1,0,1,1…
40,0,63,78.5,1.5,21,142,90,88,37.8,DISTRITO METROPOLIT. DE QUITO,24,51,45,UIO,0,0,0,Vivo,0,0,0,1,0,0,0,0,0,0,0,0,0,0,0,0,0,0,0,0,0,1,0,0,0,17,.79,0,131,5.5,46.4,15.9,0,5.1,1.1,97,21.7,.85,7.537000179290772,197,15.2,33.5,1.5,0,0,34.602077,79,4,34.7,1.39,115.2,23.8,0,1,0,4,0,0,40,10,0,0,1,1,0,0,0,0,0,1,1,1,0,0,0,0,0,0,0,0,0,0,0,0,0,0,0,0,0,0,0,0,0,0,0,0,0,0,0,0,0,1,0,0,0,0,1,0,0,1,1,1,1,0,1,1,1,1,1…
40,0,63,64,1.53,21,142,90,88,37.8,DISTRITO METROPOLIT. DE QUITO,30,33,135,UIO,0,0,0,Vivo,0,0,0,1,0,0,0,0,0,0,0,0,0,0,0,0,0,0,0,0,0,1,0,0,0,17,.79,682,131,5.5,46.4,15.9,0,5.1,1.1,91,17,15.58,7.455999851226807,197,13.5,37.2,0,0,0,27.942142,79,4,18.6,0,143.6,19.9,0,1,0,4,0,0,40,8,0,0,1,1,0,0,0,0,0,1,1,1,0,0,0,0,0,0,0,0,0,0,0,0,0,0,0,0,0,0,0,0,0,0,0,0,0,0,0,0,0,1,0,0,0,0,1,0,0,1,1,1,1,0,1,1,1,1,1,0,1…
40,0,63,80,1.53,21,142,90,88,37.8,DISTRITO METROPOLIT. DE QUITO,27,46,239,UIO,0,0,0,Vivo,0,0,0,1,0,0,0,0,0,0,0,0,0,0,0,0,0,0,0,0,0,1,0,0,0,17,.79,607.3,131,5.5,46.4,15.9,0,5.1,1.1,93,33.8,49.1,7.3,197,13.2,35.4,0,0,0,34.842453,79,4,47,1.03,9290000000000000,16.9,0,1,0,4,0,0,40,1,0,0,1,1,0,0,0,0,0,1,1,1,0,0,0,0,0,0,0,0,0,0,0,0,0,0,0,0,0,0,0,0,0,0,0,0,0,0,0,0,0,1,0,0,0,0,1,0,0,1,1,1,1,0,1,1,1,1,1,0,…
40,0,63,,,21,142,90,88,37.8,DISTRITO METROPOLIT. DE QUITO,,,,UIO,0,0,0,Vivo,0,0,0,1,0,0,0,0,0,0,0,0,0,0,0,0,0,0,0,0,0,1,0,0,0,17,.79,,131,5.5,46.4,15.9,,5.1,1.1,,,,,197,,,,,0,,79,4,,,,,,1,0,4,0,0,40,0,,,,,,,,,,,,,,,,,,,,,,,,,,,,,,,,,,,,,,,,,,,,,,,,,,,,,,,,,,,,,,,,,,3,,,,,2,1,2,4,3,4,3,1,3,4,3,,,,,3,0,,,2,0,,,3,3,4,1,3,1,3,2,,,1,1,2,1,,,,,,,,,,,,,,,,,1,107.33334,4,3,2,,,0,0,1,1,2,1,,21.518988,1,,0…
41,0,79,75,1.4,22,110,62,90,36.5,DISTRITO METROPOLIT. DE QUITO,25,42,39,UIO,0,0,0,Vivo,0,0,0,1,0,0,0,0,0,0,0,0,0,0,0,0,0,0,0,0,0,1,0,0,0,49,1.51,0,94,4.35,40,14,376,8.199999999999999,1.4,90.90000000000001,23.6,14.5,7.4,418,14.6,52.7,3.6,.701,0,34.765625,87,11,13.6,1.26,58.9,17.2,1,1,0,11,0,0,41,9,0,0,1,1,0,0,0,0,0,0,0,1,0,0,0,0,0,0,0,0,0,0,0,0,0,0,0,0,0,0,0,0,0,0,0,0,0,0,0,0,0,1,0,0,0,0,1,0,0,0,0…
41,0,79,82.09999999999999,1.5,22,110,62,90,36.5,DISTRITO METROPOLIT. DE QUITO,25,42,541,UIO,0,0,0,Vivo,0,0,0,1,0,0,0,0,0,0,0,0,0,0,0,0,0,0,0,0,0,1,0,0,0,49,1.51,0,94,4.35,40,14,0,8.199999999999999,1.4,90.90000000000001,23.6,46.12,7.4,418,13.5,46.5,0,.182,0,34.842453,87,11,10.9,1.18,312.1,18.1,0,1,0,11,0,0,41,6,0,0,1,1,0,0,0,0,0,0,0,1,0,0,0,0,0,0,0,0,0,0,0,0,0,0,0,0,0,0,0,0,0,0,0,0,0,0,0,0,0,1,0,0…
41,0,79,74.3,1.56,22,110,62,90,36.5,DISTRITO METROPOLIT. DE QUITO,25,42,155,UIO,0,0,0,Vivo,0,0,0,1,0,0,0,0,0,0,0,0,0,0,0,0,0,0,0,0,0,1,0,0,0,49,1.51,0,94,4.35,40,14,224,8.199999999999999,1.4,90.90000000000001,23.6,28.77,7.4,418,14.2,38.2,0,.037,0,30.110279,87,11,11.4,1.09,181.5,18.1,1,1,0,11,0,0,41,8,0,0,1,1,0,0,0,0,0,0,0,1,0,0,0,0,0,0,0,0,0,0,0,0,0,0,0,0,0,0,0,0,0,0,0,0,0,0,0,0,0,1,0,0,0,0,1,0,0…
41,0,79,64.5,1.43,22,110,62,90,36.5,DISTRITO METROPOLIT. DE QUITO,25,42,80,UIO,0,0,0,Vivo,0,0,0,1,0,0,0,0,0,0,0,0,0,0,0,0,0,0,0,0,0,1,0,0,0,49,1.51,1209,94,4.35,40,14,0,8.199999999999999,1.4,90.90000000000001,23.6,57.67,7.4,418,12,23.5,1.4,.057,0,31.588614,87,11,8,.97,6609999999999990,17.3,0,1,0,11,0,0,41,3,0,0,1,1,0,0,0,0,0,0,0,1,0,0,0,0,0,0,0,0,0,0,0,0,0,0,0,0,0,0,0,0,0,0,0,0,0,0,0,0,0,1,0,0,0,…
41,0,79,86,1.42,22,110,62,90,36.5,DISTRITO METROPOLIT. DE QUITO,25,42,0,UIO,0,0,0,Vivo,0,0,0,1,0,0,0,0,0,0,0,0,0,0,0,0,0,0,0,0,0,1,0,0,0,49,1.51,100.71,94,4.35,40,14,387,8.199999999999999,1.4,90.90000000000001,23.6,32.91,7.4,418,13.2,32.4,0,.119,0,35.555557,87,11,11.8,1.15,190.4,17,0,1,0,11,0,0,41,7,0,0,1,1,0,0,0,0,0,0,0,1,0,0,0,0,0,0,0,0,0,0,0,0,0,0,0,0,0,0,0,0,0,0,0,0,0,0,0,0,0,1,0,0,0,0,1,0,0,…
41,0,79,74,1.44,22,110,62,90,36.5,DISTRITO METROPOLIT. DE QUITO,25,42,112,UIO,0,0,0,Vivo,0,0,0,1,0,0,0,0,0,0,0,0,0,0,0,0,0,0,0,0,0,1,0,0,0,49,1.51,370.6,94,4.35,40,14,487,8.199999999999999,1.4,90.90000000000001,23.6,5.22,7.4,418,13.1,32,1.2,.84,0,36.085403,87,11,36.4,1.18,60.1,15.1,0,1,0,11,0,0,41,4,0,0,1,1,0,0,0,0,0,0,0,1,0,0,0,0,0,0,0,0,0,0,0,0,0,0,0,0,0,0,0,0,0,0,0,0,0,0,0,0,0,1,0,0,0,0,1,0,0,…
41,0,79,74.8,1.52,22,110,62,90,36.5,DISTRITO METROPOLIT. DE QUITO,25,42,0,UIO,0,0,0,Vivo,0,0,0,1,0,0,0,0,0,0,0,0,0,0,0,0,0,0,0,0,0,1,0,0,0,49,1.51,0,94,4.35,40,14,0,8.199999999999999,1.4,90.90000000000001,23.6,41.38,7.4,418,13.8,30.3,.5,.362,0,33.333332,87,11,39.8,1.12,7509999999999990,18.1,0,1,0,11,0,0,41,10,0,0,1,1,0,0,0,0,0,0,0,1,0,0,0,0,0,0,0,0,0,0,0,0,0,0,0,0,0,0,0,0,0,0,0,0,0,0,0,0,0,1,0,0,…
41,0,79,,,22,110,62,90,36.5,DISTRITO METROPOLIT. DE QUITO,25,42,,UIO,0,0,0,Vivo,0,0,0,1,0,0,0,0,0,0,0,0,0,0,0,0,0,0,0,0,0,1,0,0,0,49,1.51,,94,4.35,40,14,,8.199999999999999,1.4,90.90000000000001,23.6,,7.4,418,,,,,0,,87,11,,,,,,1,0,11,0,0,41,0,,,,,,,,,,,,,,,,,,,,,,,,,,,,,,,,,,,,,,,,,,,,,,,,,,,,,,,,,,,,,,,,,,4,,,,,3,1,3,2,1,1,1,1,2,2,1,2,0,3,0,4,1,,,4,1,,,1,1,1,2,2,1,2,1,,,3,1,3,1,2,1,1,2,,,2,1,,,,,…
41,0,79,62.6,1.52,22,110,62,90,36.5,DISTRITO METROPOLIT. DE QUITO,25,42,76,UIO,0,0,0,Vivo,0,0,0,1,0,0,0,0,0,0,0,0,0,0,0,0,0,0,0,0,0,1,0,0,0,49,1.51,0,94,4.35,40,14,0,8.199999999999999,1.4,90.90000000000001,23.6,48.59,7.4,418,13.7,31.4,.6,.132,0,26.57313,87,11,20.9,.96,80.2,18.1,0,1,0,11,0,0,41,5,0,0,1,1,0,0,0,0,0,0,0,1,0,0,0,0,0,0,0,0,0,0,0,0,0,0,0,0,0,0,0,0,0,0,0,0,0,0,0,0,0,1,0,0,0,0,1,0,0,0,0,…
41,0,79,58.6,1.64,22,110,62,90,36.5,DISTRITO METROPOLIT. DE QUITO,25,42,74,UIO,0,0,0,Vivo,0,0,0,1,0,0,0,0,0,0,0,0,0,0,0,0,0,0,0,0,0,1,0,0,0,49,1.51,704.6,94,4.35,40,14,216,8.199999999999999,1.4,90.90000000000001,23.6,49.65,7.4,418,12.3,26.5,.3,.174,0,22.052191,87,11,6.2,0,70.5,19.2,0,1,0,11,0,0,41,1,0,0,1,1,0,0,0,0,0,0,0,1,0,0,0,0,0,0,0,0,0,0,0,0,0,0,0,0,0,0,0,0,0,0,0,0,0,0,0,0,0,1,0,0,0,0,1,0,0,…
41,0,79,80,1.5,22,110,62,90,36.5,DISTRITO METROPOLIT. DE QUITO,25,42,0,UIO,0,0,0,Vivo,0,0,0,1,0,0,0,0,0,0,0,0,0,0,0,0,0,0,0,0,0,1,0,0,0,49,1.51,2000,94,4.35,40,14,255,8.199999999999999,1.4,90.90000000000001,23.6,19.03,7.4,418,12.9,39.2,.2,.137,0,33.984375,87,11,13.9,0,161.9,17.1,0,1,0,11,0,0,41,2,0,0,1,1,0,0,0,0,0,0,0,1,0,0,0,0,0,0,0,0,0,0,0,0,0,0,0,0,0,0,0,0,0,0,0,0,0,0,0,0,0,1,0,0,0,0,1,0,0,0,0…
42,1,36,108,1.55,30,111,73,91,36.7,DISTRITO METROPOLIT. DE QUITO,4,18,117,UIO,0,0,0,Vivo,0,0,0,1,0,0,0,0,0,0,0,0,0,0,0,0,0,0,0,0,0,0,0,0,0,10,.71,0,86,4.42,41.2,1,567,5,1.2,85,23.4,31.37,7.468999862670898,446,12.4,36.3,7.9,3.3,0,37.180248,75,3,18.6,0,53.1,21.8,1,1,0,3,0,1,42,5,0,0,1,1,0,0,0,0,0,1,1,1,0,0,0,0,0,0,0,0,0,0,0,0,0,0,0,0,0,0,0,0,0,0,0,0,0,0,0,1,1,1,1,0,0,0,1,0,0,1,1,1,1,0,1,1,1,1,1,0,1…
42,1,36,72,1.53,30,111,73,91,36.7,DISTRITO METROPOLIT. DE QUITO,76,44,247,UIO,0,0,0,Vivo,0,0,0,1,0,0,0,0,0,0,0,0,0,0,0,0,0,0,0,0,0,0,0,0,0,61.2149543762207,5.18,0,179,4.42,41.2,1,0,5,1.2,9,76,11.22,7,446,12.1,39.7,.4,.086,0,26.918762,75,3,62.6,.98,107.1,17.8,1,1,0,3,0,1,42,10,0,0,1,1,0,0,0,0,0,1,1,1,0,0,0,0,0,0,0,0,0,0,0,0,0,0,0,0,0,0,0,0,0,0,0,0,0,0,0,1,1,1,1,0,0,0,1,0,0,1,1,1,1,0,1,1,1,1,1,0,1,…
42,1,36,98.8,1.57,30,111,73,91,36.7,DISTRITO METROPOLIT. DE QUITO,18,20,47,UIO,0,0,0,Vivo,0,0,0,1,0,0,0,0,0,0,0,0,0,0,0,0,0,0,0,0,0,0,0,0,0,20,1.65,668.5,146,4.42,41.2,1,0,5,1.2,89,30.3,37.16,7.3,446,19.4,29.1,216,.223,0,35.111111,75,3,5.2,2.03,33.3,19.1,1,1,0,3,0,1,42,4,0,0,1,1,0,0,0,0,0,1,1,1,0,0,0,0,0,0,0,0,0,0,0,0,0,0,0,0,0,0,0,0,0,0,0,0,0,0,0,1,1,1,1,0,0,0,1,0,0,1,1,1,1,0,1,1,1,1,1,0,1,1,1,1…
42,1,36,99.2,1.77,30,111,73,91,36.7,DISTRITO METROPOLIT. DE QUITO,28,30,127,UIO,0,0,0,Vivo,0,0,0,1,0,0,0,0,0,0,0,0,0,0,0,0,0,0,0,0,0,0,0,0,0,15.42056083679199,.87,1520,134,4.42,41.2,1,242,5,1.2,90,27.5,48.04,7.3,446,15.1,35.3,5.6,12.35,0,32.46191,75,3,32.7,1.03,8540000000000000,17.2,0,1,0,3,0,1,42,6,0,0,1,1,0,0,0,0,0,1,1,1,0,0,0,0,0,0,0,0,0,0,0,0,0,0,0,0,0,0,0,0,0,0,0,0,0,0,0,1,1,1,1,0,0,0,1,0,0,…
42,1,36,90,1.5,30,111,73,91,36.7,DISTRITO METROPOLIT. DE QUITO,21,21,170,UIO,0,0,0,Vivo,0,0,0,1,0,0,0,0,0,0,0,0,0,0,0,0,0,0,0,0,0,0,0,0,0,32.24299240112305,7.34,989.31,256,4.42,41.2,1,0,5,1.2,88,32.2,6.97,7.40500020980835,446,14,43.2,0,1.7,0,34.842453,75,3,38.6,1.14,76.8,24.5,1,1,0,3,0,1,42,2,0,0,1,1,0,0,0,0,0,1,1,1,0,0,0,0,0,0,0,0,0,0,0,0,0,0,0,0,0,0,0,0,0,0,0,0,0,0,0,1,1,1,1,0,0,0,1,0,0,1,1,1,1…
42,1,36,100,1.75,30,111,73,91,36.7,DISTRITO METROPOLIT. DE QUITO,11,57,272,UIO,0,0,0,Vivo,0,0,0,1,0,0,0,0,0,0,0,0,0,0,0,0,0,0,0,0,0,0,0,0,0,62.14953231811523,3.08,0,376,4.42,41.2,1,322,5,1.2,97,33.3,24.02,7.059999942779541,446,15.7,22.4,2.6,.122,0,33.05785,75,3,10.5,1.01,6559999999999990,13,1,1,0,3,0,1,42,3,0,0,1,1,0,0,0,0,0,1,1,1,0,0,0,0,0,0,0,0,0,0,0,0,0,0,0,0,0,0,0,0,0,0,0,0,0,0,0,1,1,1,1,0,0,…
42,1,36,90,1.47,30,111,73,91,36.7,DISTRITO METROPOLIT. DE QUITO,27,50,214,UIO,0,0,0,Vivo,0,0,0,1,0,0,0,0,0,0,0,0,0,0,0,0,0,0,0,0,0,0,0,0,0,114.4859848022461,23.33,0,74,4.42,41.2,1,0,5,1.2,82,32.7,8.07,7.132999897003174,446,15.8,42.9,0,.061,0,34.626038,75,3,33.3,1.27,187.2,10.2,1,1,0,3,0,1,42,8,0,0,1,1,0,0,0,0,0,1,1,1,0,0,0,0,0,0,0,0,0,0,0,0,0,0,0,0,0,0,0,0,0,0,0,0,0,0,0,1,1,1,1,0,0,0,1,0,0,1,1,1,…
42,1,36,125,1.78,30,111,73,91,36.7,DISTRITO METROPOLIT. DE QUITO,49,23,0,UIO,0,0,0,Vivo,0,0,0,1,0,0,0,0,0,0,0,0,0,0,0,0,0,0,0,0,0,0,0,0,0,12,1,478.72,101,4.42,41.2,1,0,5,1.2,93,21.4,25.03,7.4,446,12,19.9,9.6,.506,0,34.842453,75,3,17.5,1.26,50.5,20.9,1,1,0,3,0,1,42,9,0,0,1,1,0,0,0,0,0,1,1,1,0,0,0,0,0,0,0,0,0,0,0,0,0,0,0,0,0,0,0,0,0,0,0,0,0,0,0,1,1,1,1,0,0,0,1,0,0,1,1,1,1,0,1,1,1,1,1,0,1,1,1,1,1,1,…
42,1,36,86,1.78,30,111,73,91,36.7,DISTRITO METROPOLIT. DE QUITO,30,75,658,UIO,0,0,0,Vivo,0,0,0,1,0,0,0,0,0,0,0,0,0,0,0,0,0,0,0,0,0,0,0,0,0,14.95327091217041,2.64,0,91,4.42,41.2,1,293,5,1.2,94,35.4,8.82,7.381999969482422,446,14.7,35,2.3,.074,0,26.298489,75,3,36.4,1.32,8259999999999990,24,1,1,0,3,0,1,42,7,0,0,1,1,0,0,0,0,0,1,1,1,0,0,0,0,0,0,0,0,0,0,0,0,0,0,0,0,0,0,0,0,0,0,0,0,0,0,0,1,1,1,1,0,0,0,1,…
42,1,36,,,30,111,73,91,36.7,DISTRITO METROPOLIT. DE QUITO,,,,UIO,0,0,0,Vivo,0,0,0,1,0,0,0,0,0,0,0,0,0,0,0,0,0,0,0,0,0,0,0,0,0,,,,,4.42,41.2,1,,5,1.2,,,,,446,,,,,0,,75,3,,,,,,1,0,3,0,1,42,0,,,,,,,,,,,,,,,,,,,,,,,,,,,,,,,,,,,,,,,,,,,,,,,,,,,,,,,,,,,,,,,,,,1,,,,,1,1,4,2,1,3,1,2,2,2,1,,,,,,,,,,0,,,,,1,2,2,1,1,3,,,1,1,3,1,,,,,,,,,,,,,,,,,1,85.666664,2,1,1,,,0,0,1,1,2,1,,,,,0,,0,,0,,,0,,,2,1,,1,2,3,0,1…
42,1,36,100,1.68,30,111,73,91,36.7,DISTRITO METROPOLIT. DE QUITO,98,65,110,UIO,0,0,0,Vivo,0,0,0,1,0,0,0,0,0,0,0,0,0,0,0,0,0,0,0,0,0,0,0,0,0,16,.7,0,233,4.42,41.2,1,0,5,1.2,75,46.2,51.11,7.044000148773193,446,11,23.2,0,30.95,0,34.626038,75,3,20.3,1.04,9559999999999990,13.3,1,1,0,3,0,1,42,1,0,0,1,1,0,0,0,0,0,1,1,1,0,0,0,0,0,0,0,0,0,0,0,0,0,0,0,0,0,0,0,0,0,0,0,0,0,0,0,1,1,1,1,0,0,0,1,0,0,1,1,1,1,0,1…
43,1,38,64,1.58,20,118,60,91,36,DISTRITO METROPOLIT. DE QUITO,97,40,0,UIO,0,0,0,Vivo,0,0,0,0,0,0,0,0,0,0,0,0,0,0,0,0,0,0,0,0,0,0,0,0,0,11,.75,785.8,91,5.38,44.6,15.6,0,9.300000000000001,.8,93.3,22,20.33,7.4,531,13.1,35.8,.4,.01,0,26.037495,75,8,17.8,1.02,143.1,18.6,0,1,0,8,0,1,43,2,0,0,1,1,0,0,0,0,0,0,0,1,0,0,0,0,0,0,0,0,0,0,0,0,0,0,0,0,0,0,0,0,0,0,0,0,0,0,0,0,0,1,0,0,0,0,1,0,0,0,0,1,0,0,0,0,1,1,…
43,1,38,,,20,118,60,91,36,DISTRITO METROPOLIT. DE QUITO,97,40,,UIO,0,0,0,Vivo,0,0,0,0,0,0,0,0,0,0,0,0,0,0,0,0,0,0,0,0,0,0,0,0,0,11,.75,,91,5.38,44.6,15.6,,9.300000000000001,.8,93.3,22,,7.4,531,13.1,35.8,,,0,,75,8,,,,,,1,0,8,0,1,43,0,,,,,,,,,,,,,,,,,,,,,,,,,,,,,,,,,,,,,,,,,,,,,,,,,,,,,,,,,,,,,,,,,,1,,,,,1,1,1,2,1,1,1,2,2,1,1,4,1,3,0,2,0,,,2,0,,,1,1,3,1,3,1,3,1,,,3,1,1,2,3,1,1,2,,,2,1,3,1,3,3,,,,,3…
43,1,38,63,1.58,20,118,60,91,36,DISTRITO METROPOLIT. DE QUITO,97,40,230,UIO,0,0,0,Vivo,0,0,0,0,0,0,0,0,0,0,0,0,0,0,0,0,0,0,0,0,0,0,0,0,0,11,.75,673.6,91,5.38,44.6,15.6,0,9.300000000000001,.8,93.3,22,3.63,7.4,531,13.1,35.8,.2,0,0,25.37533,75,8,9.9,1.08,9659999999999990,18.3,0,1,0,8,0,1,43,1,0,0,1,1,0,0,0,0,0,0,0,1,0,0,0,0,0,0,0,0,0,0,0,0,0,0,0,0,0,0,0,0,0,0,0,0,0,0,0,0,0,1,0,0,0,0,1,0,0,0,0,1,0,0,…
43,1,38,60,1.68,20,118,60,91,36,DISTRITO METROPOLIT. DE QUITO,97,40,113,UIO,0,0,0,Vivo,0,0,0,0,0,0,0,0,0,0,0,0,0,0,0,0,0,0,0,0,0,0,0,0,0,11,.75,0,91,5.38,44.6,15.6,197,9.300000000000001,.8,93.3,22,3.72,7.4,531,13.1,35.8,.7,0,0,21.258503,75,8,11.6,1.14,115.8,17.2,0,1,0,8,0,1,43,4,0,0,1,1,0,0,0,0,0,0,0,1,0,0,0,0,0,0,0,0,0,0,0,0,0,0,0,0,0,0,0,0,0,0,0,0,0,0,0,0,0,1,0,0,0,0,1,0,0,0,0,1,0,0,0,0,1,1,1,0…
43,1,38,49,1.52,20,118,60,91,36,DISTRITO METROPOLIT. DE QUITO,97,40,115,UIO,0,0,0,Vivo,0,0,0,0,0,0,0,0,0,0,0,0,0,0,0,0,0,0,0,0,0,0,0,0,0,11,.75,545.6,91,5.38,44.6,15.6,0,9.300000000000001,.8,93.3,22,151.71,7.4,531,13.1,35.8,0,.263,0,21.773842,75,8,10.6,0,116.2,15.7,0,1,0,8,0,1,43,7,0,0,1,1,0,0,0,0,0,0,0,1,0,0,0,0,0,0,0,0,0,0,0,0,0,0,0,0,0,0,0,0,0,0,0,0,0,0,0,0,0,1,0,0,0,0,1,0,0,0,0,1,0,0,0,0,1,1,…
43,1,38,67.09999999999999,1.67,20,118,60,91,36,DISTRITO METROPOLIT. DE QUITO,97,40,50,UIO,0,0,0,Vivo,0,0,0,0,0,0,0,0,0,0,0,0,0,0,0,0,0,0,0,0,0,0,0,0,0,11,.75,2000,91,5.38,44.6,15.6,358,9.300000000000001,.8,93.3,22,31.11,7.4,531,13.1,35.8,5.6,.02,0,22.222221,75,8,8.5,1.02,91.7,22.2,0,1,0,8,0,1,43,9,0,0,1,1,0,0,0,0,0,0,0,1,0,0,0,0,0,0,0,0,0,0,0,0,0,0,0,0,0,0,0,0,0,0,0,0,0,0,0,0,0,1,0,0,0,0,1,0,0,0,…
43,1,38,55,1.5,20,118,60,91,36,DISTRITO METROPOLIT. DE QUITO,97,40,0,UIO,0,0,0,Vivo,0,0,0,0,0,0,0,0,0,0,0,0,0,0,0,0,0,0,0,0,0,0,0,0,0,11,.75,0,91,5.38,44.6,15.6,357,9.300000000000001,.8,93.3,22,45.82,7.4,531,13.1,35.8,0,.217,0,24.256838,75,8,17.4,0,177.7,16.6,0,1,0,8,0,1,43,10,0,0,1,1,0,0,0,0,0,0,0,1,0,0,0,0,0,0,0,0,0,0,0,0,0,0,0,0,0,0,0,0,0,0,0,0,0,0,0,0,0,1,0,0,0,0,1,0,0,0,0,1,0,0,0,0,1,1,1,0,1…
43,1,38,80.09999999999999,1.57,20,118,60,91,36,DISTRITO METROPOLIT. DE QUITO,97,40,29,UIO,0,0,0,Vivo,0,0,0,0,0,0,0,0,0,0,0,0,0,0,0,0,0,0,0,0,0,0,0,0,0,11,.75,0,91,5.38,44.6,15.6,185,9.300000000000001,.8,93.3,22,4.86,7.4,531,13.1,35.8,0,0,0,32.591049,75,8,8,1.14,124.5,16.4,0,1,0,8,0,1,43,6,0,0,1,1,0,0,0,0,0,0,0,1,0,0,0,0,0,0,0,0,0,0,0,0,0,0,0,0,0,0,0,0,0,0,0,0,0,0,0,0,0,1,0,0,0,0,1,0,0,0,0,1,0,0,0…
43,1,38,48,1.69,20,118,60,91,36,DISTRITO METROPOLIT. DE QUITO,97,40,56,UIO,0,0,0,Vivo,0,0,0,0,0,0,0,0,0,0,0,0,0,0,0,0,0,0,0,0,0,0,0,0,0,11,.75,0,91,5.38,44.6,15.6,554,9.300000000000001,.8,93.3,22,1.73,7.4,531,13.1,35.8,0,0,0,18.938776,75,8,10,1.29,7640000000000000,17.8,0,1,0,8,0,1,43,3,0,0,1,1,0,0,0,0,0,0,0,1,0,0,0,0,0,0,0,0,0,0,0,0,0,0,0,0,0,0,0,0,0,0,0,0,0,0,0,0,0,1,0,0,0,0,1,0,0,0,0,1,0,0,0,0,…
43,1,38,52.5,1.45,20,118,60,91,36,DISTRITO METROPOLIT. DE QUITO,97,40,211,UIO,0,0,0,Vivo,0,0,0,0,0,0,0,0,0,0,0,0,0,0,0,0,0,0,0,0,0,0,0,0,0,11,.75,119.04,91,5.38,44.6,15.6,356,9.300000000000001,.8,93.3,22,49.18,7.4,531,13.1,35.8,.7,0,0,25.826447,75,8,3.2,1.06,8459999999999990,17.4,0,1,0,8,0,1,43,8,0,0,1,1,0,0,0,0,0,0,0,1,0,0,0,0,0,0,0,0,0,0,0,0,0,0,0,0,0,0,0,0,0,0,0,0,0,0,0,0,0,1,0,0,0,0,1,0,0,0,0…
43,1,38,53,1.55,20,118,60,91,36,DISTRITO METROPOLIT. DE QUITO,97,40,0,UIO,0,0,0,Vivo,0,0,0,0,0,0,0,0,0,0,0,0,0,0,0,0,0,0,0,0,0,0,0,0,0,11,.75,0,91,5.38,44.6,15.6,270,9.300000000000001,.8,93.3,22,24.5,7.4,531,13.1,35.8,7.2,0,0,22.052191,75,8,16.4,1.07,47.5,18.8,0,1,0,8,0,1,43,5,0,0,1,1,0,0,0,0,0,0,0,1,0,0,0,0,0,0,0,0,0,0,0,0,0,0,0,0,0,0,0,0,0,0,0,0,0,0,0,0,0,1,0,0,0,0,1,0,0,0,0,1,0,0,0,0,1,1,1,0,1…
44,1,71,55.4,1.57,20,110,75,94,36.7,DISTRITO METROPOLIT. DE QUITO,35,50,128,UIO,0,0,0,Vivo,0,0,0,1,0,0,0,0,0,0,0,0,0,0,0,0,0,0,0,0,0,0,0,0,0,11,.85,0,249,4.95,42.7,14.9,313,7,.5,80,26.8,115.08,7.5,217,12.9,49.8,4.3,.184,0,22.222221,75,10,8,1.08,31.3,24.2,0,1,0,10,0,1,44,2,0,0,1,1,0,0,0,0,0,0,0,1,0,0,0,0,0,0,0,0,0,0,0,0,0,0,0,0,0,0,0,0,0,0,0,0,0,0,0,0,0,1,0,0,0,0,1,0,0,0,0,1,0,0,0,0,1,1,1,0,1,1,1,…
44,1,71,67.8,1.74,20,110,75,94,36.7,DISTRITO METROPOLIT. DE QUITO,35,50,84,UIO,0,0,0,Vivo,0,0,0,1,0,0,0,0,0,0,0,0,0,0,0,0,0,0,0,0,0,0,0,0,0,11,.85,92.83,249,4.95,42.7,14.9,287,7,.5,80,26.8,29.32,7.5,217,12.9,49.8,.8,0,0,22.212967,75,10,29.5,.97,128.4,24,0,1,0,10,0,1,44,6,0,0,1,1,0,0,0,0,0,0,0,1,0,0,0,0,0,0,0,0,0,0,0,0,0,0,0,0,0,0,0,0,0,0,0,0,0,0,0,0,0,1,0,0,0,0,1,0,0,0,0,1,0,0,0,0,1,1,1,0,1,1,1,1…
44,1,71,67,1.76,20,110,75,94,36.7,DISTRITO METROPOLIT. DE QUITO,35,50,458,UIO,0,0,0,Vivo,0,0,0,1,0,0,0,0,0,0,0,0,0,0,0,0,0,0,0,0,0,0,0,0,0,11,.85,0,249,4.95,42.7,14.9,197,7,.5,80,26.8,83.49,7.5,217,12.9,49.8,0,4.93,0,22.49135,75,10,9.9,0,58.3,22.3,1,1,0,10,0,1,44,10,0,0,1,1,0,0,0,0,0,0,0,1,0,0,0,0,0,0,0,0,0,0,0,0,0,0,0,0,0,0,0,0,0,0,0,0,0,0,0,0,0,1,0,0,0,0,1,0,0,0,0,1,0,0,0,0,1,1,1,0,1,1,1,1,1,4,…
44,1,71,67.8,1.76,20,110,75,94,36.7,DISTRITO METROPOLIT. DE QUITO,35,50,83,UIO,0,0,0,Vivo,0,0,0,1,0,0,0,0,0,0,0,0,0,0,0,0,0,0,0,0,0,0,0,0,0,11,.85,0,249,4.95,42.7,14.9,560,7,.5,80,26.8,46.47,7.5,217,12.9,49.8,.1,0,0,20.202021,75,10,13.3,1.2,28.2,23.7,0,1,0,10,0,1,44,8,0,0,1,1,0,0,0,0,0,0,0,1,0,0,0,0,0,0,0,0,0,0,0,0,0,0,0,0,0,0,0,0,0,0,0,0,0,0,0,0,0,1,0,0,0,0,1,0,0,0,0,1,0,0,0,0,1,1,1,0,1,1,1,1,1,…
44,1,71,56.4,1.68,20,110,75,94,36.7,DISTRITO METROPOLIT. DE QUITO,35,50,0,UIO,0,0,0,Vivo,0,0,0,1,0,0,0,0,0,0,0,0,0,0,0,0,0,0,0,0,0,0,0,0,0,11,.85,0,249,4.95,42.7,14.9,212,7,.5,80,26.8,54.23,7.5,217,12.9,49.8,0,.175,0,20.761246,75,10,24.2,1.24,117,22.5,0,1,0,10,0,1,44,7,0,0,1,1,0,0,0,0,0,0,0,1,0,0,0,0,0,0,0,0,0,0,0,0,0,0,0,0,0,0,0,0,0,0,0,0,0,0,0,0,0,1,0,0,0,0,1,0,0,0,0,1,0,0,0,0,1,1,1,0,1,1,1,1,1…
44,1,71,50,1.71,20,110,75,94,36.7,DISTRITO METROPOLIT. DE QUITO,35,50,67,UIO,0,0,0,Vivo,0,0,0,1,0,0,0,0,0,0,0,0,0,0,0,0,0,0,0,0,0,0,0,0,0,11,.85,0,249,4.95,42.7,14.9,0,7,.5,80,26.8,50.08,7.5,217,12.9,49.8,0,0,0,20.0853,75,10,10.5,1.17,198.9,24,0,1,0,10,0,1,44,1,0,0,1,1,0,0,0,0,0,0,0,1,0,0,0,0,0,0,0,0,0,0,0,0,0,0,0,0,0,0,0,0,0,0,0,0,0,0,0,0,0,1,0,0,0,0,1,0,0,0,0,1,0,0,0,0,1,1,1,0,1,1,1,1,1,4,1,4,1…
44,1,71,,,20,110,75,94,36.7,DISTRITO METROPOLIT. DE QUITO,35,50,,UIO,0,0,0,Vivo,0,0,0,1,0,0,0,0,0,0,0,0,0,0,0,0,0,0,0,0,0,0,0,0,0,11,.85,,249,4.95,42.7,14.9,,7,.5,80,26.8,,7.5,217,12.9,49.8,,,0,,75,10,,,,,,1,0,10,0,1,44,0,,,,,,,,,,,,,,,,,,,,,,,,,,,,,,,,,,,,,,,,,,,,,,,,,,,,,,,,,,,,,,,,,,4,,,,,1,1,1,2,1,3,1,4,2,2,1,2,0,3,0,2,0,,,3,0,,,4,3,3,1,2,1,3,1,,,2,1,1,2,1,2,2,2,,,4,3,2,1,4,3,,,,,1,86.666664,…
44,1,71,49,1.66,20,110,75,94,36.7,DISTRITO METROPOLIT. DE QUITO,35,50,0,UIO,0,0,0,Vivo,0,0,0,1,0,0,0,0,0,0,0,0,0,0,0,0,0,0,0,0,0,0,0,0,0,11,.85,0,249,4.95,42.7,14.9,264,7,.5,80,26.8,22.52,7.5,217,12.9,49.8,0,0,0,20.597858,75,10,18.5,1.01,137.6,23.9,0,1,0,10,0,1,44,9,0,0,1,1,0,0,0,0,0,0,0,1,0,0,0,0,0,0,0,0,0,0,0,0,0,0,0,0,0,0,0,0,0,0,0,0,0,0,0,0,0,1,0,0,0,0,1,0,0,0,0,1,0,0,0,0,1,1,1,0,1,1,1,1,1,4,…
44,1,71,55,1.75,20,110,75,94,36.7,DISTRITO METROPOLIT. DE QUITO,35,50,0,UIO,0,0,0,Vivo,0,0,0,1,0,0,0,0,0,0,0,0,0,0,0,0,0,0,0,0,0,0,0,0,0,11,.85,0,249,4.95,42.7,14.9,0,7,.5,80,26.8,7.31,7.5,217,12.9,49.8,0,.045,0,20.028841,75,10,11.5,1.09,126.7,24.5,1,1,0,10,0,1,44,3,0,0,1,1,0,0,0,0,0,0,0,1,0,0,0,0,0,0,0,0,0,0,0,0,0,0,0,0,0,0,0,0,0,0,0,0,0,0,0,0,0,1,0,0,0,0,1,0,0,0,0,1,0,0,0,0,1,1,1,0,1,1,1,1,1,4,…
44,1,71,67,1.75,20,110,75,94,36.7,DISTRITO METROPOLIT. DE QUITO,35,50,52,UIO,0,0,0,Vivo,0,0,0,1,0,0,0,0,0,0,0,0,0,0,0,0,0,0,0,0,0,0,0,0,0,11,.85,1162,249,4.95,42.7,14.9,0,7,.5,80,26.8,36.79,7.5,217,12.9,49.8,0,2.79,0,22.052191,75,10,10.6,1.05,89.7,24.5,0,1,0,10,0,1,44,5,0,0,1,1,0,0,0,0,0,0,0,1,0,0,0,0,0,0,0,0,0,0,0,0,0,0,0,0,0,0,0,0,0,0,0,0,0,0,0,0,0,1,0,0,0,0,1,0,0,0,0,1,0,0,0,0,1,1,1,0,1,1,1,1,…
44,1,71,63,1.7,20,110,75,94,36.7,DISTRITO METROPOLIT. DE QUITO,35,50,626,UIO,0,0,0,Vivo,0,0,0,1,0,0,0,0,0,0,0,0,0,0,0,0,0,0,0,0,0,0,0,0,0,11,.85,1247,249,4.95,42.7,14.9,387,7,.5,80,26.8,48.3,7.5,217,12.9,49.8,.3,0,0,21.773842,75,10,8.6,.939999999999999,147,25.4,0,1,0,10,0,1,44,4,0,0,1,1,0,0,0,0,0,0,0,1,0,0,0,0,0,0,0,0,0,0,0,0,0,0,0,0,0,0,0,0,0,0,0,0,0,0,0,0,0,1,0,0,0,0,1,0,0,0,0,1,0,0,0,0,1,1,1,0…
45,0,55,99.40000000000001,1.53,24,95,53,85,37,DISTRITO METROPOLIT. DE QUITO,22,25,458,UIO,0,0,0,Vivo,0,0,0,0,0,0,0,0,0,0,0,0,0,0,0,0,0,0,0,0,0,0,0,0,0,18,.79,966.2000000000001,87,4.44,38.5,13.1,388,5.9,1.4,79.59999999999999,34.1,36.99,7.4,268,11.2,30.6,2.2,0,0,34.765625,101,8,21.6,1.15,134.8,22.1,1,1,0,8,0,0,45,7,0,0,1,1,0,0,0,0,0,0,0,1,0,0,0,0,0,0,0,0,0,0,0,0,0,0,0,0,0,0,0,0,0,0,0,0,0,0,0,0,0,1,…
45,0,55,58,1.45,24,95,53,85,37,DISTRITO METROPOLIT. DE QUITO,22,25,0,UIO,0,0,0,Vivo,0,0,0,0,0,0,0,0,0,0,0,0,0,0,0,0,0,0,0,0,0,0,0,0,0,18,.79,0,87,4.44,38.5,13.1,218,5.9,1.4,79.59999999999999,34.1,.22,7.4,268,11.2,30.6,5.4,.114,0,28.040379,101,8,17.8,0,82.3,20.6,0,1,0,8,0,0,45,4,0,0,1,1,0,0,0,0,0,0,0,1,0,0,0,0,0,0,0,0,0,0,0,0,0,0,0,0,0,0,0,0,0,0,0,0,0,0,0,0,0,1,0,0,0,0,1,0,0,0,0,1,0,0,0,0,1,1,1,0,…
45,0,55,98.8,1.52,24,95,53,85,37,DISTRITO METROPOLIT. DE QUITO,22,25,44,UIO,0,0,0,Vivo,0,0,0,0,0,0,0,0,0,0,0,0,0,0,0,0,0,0,0,0,0,0,0,0,0,18,.79,0,87,4.44,38.5,13.1,177,5.9,1.4,79.59999999999999,34.1,.25,7.4,268,11.2,30.6,23.1,2.22,0,34.602077,101,8,27.4,0,109.6,21.3,0,1,0,8,0,0,45,1,0,0,1,1,0,0,0,0,0,0,0,1,0,0,0,0,0,0,0,0,0,0,0,0,0,0,0,0,0,0,0,0,0,0,0,0,0,0,0,0,0,1,0,0,0,0,1,0,0,0,0,1,0,0,0,0,1,1…
45,0,55,75,1.55,24,95,53,85,37,DISTRITO METROPOLIT. DE QUITO,22,25,393,UIO,0,0,0,Vivo,0,0,0,0,0,0,0,0,0,0,0,0,0,0,0,0,0,0,0,0,0,0,0,0,0,18,.79,0,87,4.44,38.5,13.1,404,5.9,1.4,79.59999999999999,34.1,34.27,7.4,268,11.2,30.6,0,0,0,30.489454,101,8,12.6,0,59.4,20.7,1,1,0,8,0,0,45,6,0,0,1,1,0,0,0,0,0,0,0,1,0,0,0,0,0,0,0,0,0,0,0,0,0,0,0,0,0,0,0,0,0,0,0,0,0,0,0,0,0,1,0,0,0,0,1,0,0,0,0,1,0,0,0,0,1,1,1,0,1…
45,0,55,86,1.44,24,95,53,85,37,DISTRITO METROPOLIT. DE QUITO,22,25,0,UIO,0,0,0,Vivo,0,0,0,0,0,0,0,0,0,0,0,0,0,0,0,0,0,0,0,0,0,0,0,0,0,18,.79,0,87,4.44,38.5,13.1,311,5.9,1.4,79.59999999999999,34.1,5.25,7.4,268,11.2,30.6,.8,.487,0,35.295551,101,8,34.8,1.09,133.2,22.5,0,1,0,8,0,0,45,3,0,0,1,1,0,0,0,0,0,0,0,1,0,0,0,0,0,0,0,0,0,0,0,0,0,0,0,0,0,0,0,0,0,0,0,0,0,0,0,0,0,1,0,0,0,0,1,0,0,0,0,1,0,0,0,0,1,1,…
45,0,55,70,1.49,24,95,53,85,37,DISTRITO METROPOLIT. DE QUITO,22,25,0,UIO,0,0,0,Vivo,0,0,0,0,0,0,0,0,0,0,0,0,0,0,0,0,0,0,0,0,0,0,0,0,0,18,.79,785.8,87,4.44,38.5,13.1,229,5.9,1.4,79.59999999999999,34.1,39.06,7.4,268,11.2,30.6,0,0,0,31.217482,101,8,16.9,0,158.9,20.9,0,1,0,8,0,0,45,2,0,0,1,1,0,0,0,0,0,0,0,1,0,0,0,0,0,0,0,0,0,0,0,0,0,0,0,0,0,0,0,0,0,0,0,0,0,0,0,0,0,1,0,0,0,0,1,0,0,0,0,1,0,0,0,0,1,1,1,…
45,0,55,72.5,1.42,24,95,53,85,37,DISTRITO METROPOLIT. DE QUITO,22,25,0,UIO,0,0,0,Vivo,0,0,0,0,0,0,0,0,0,0,0,0,0,0,0,0,0,0,0,0,0,0,0,0,0,18,.79,0,87,4.44,38.5,13.1,0,5.9,1.4,79.59999999999999,34.1,.88,7.4,268,11.2,30.6,.5,.072,0,33.984375,101,8,22,.95,71.2,20.3,0,1,0,8,0,0,45,8,0,0,1,1,0,0,0,0,0,0,0,1,0,0,0,0,0,0,0,0,0,0,0,0,0,0,0,0,0,0,0,0,0,0,0,0,0,0,0,0,0,1,0,0,0,0,1,0,0,0,0,1,0,0,0,0,1,1,1,0,1…
45,0,55,61.1,1.57,24,95,53,85,37,DISTRITO METROPOLIT. DE QUITO,22,25,40,UIO,0,0,0,Vivo,0,0,0,0,0,0,0,0,0,0,0,0,0,0,0,0,0,0,0,0,0,0,0,0,0,18,.79,0,87,4.44,38.5,13.1,373,5.9,1.4,79.59999999999999,34.1,1.05,7.4,268,11.2,30.6,.2,0,0,25.306932,101,8,26.6,.98,106.6,18.9,0,1,0,8,0,0,45,10,0,0,1,1,0,0,0,0,0,0,0,1,0,0,0,0,0,0,0,0,0,0,0,0,0,0,0,0,0,0,0,0,0,0,0,0,0,0,0,0,0,1,0,0,0,0,1,0,0,0,0,1,0,0,0,0,1,1,…
45,0,55,81.09999999999999,1.52,24,95,53,85,37,DISTRITO METROPOLIT. DE QUITO,22,25,0,UIO,0,0,0,Vivo,0,0,0,0,0,0,0,0,0,0,0,0,0,0,0,0,0,0,0,0,0,0,0,0,0,18,.79,1958,87,4.44,38.5,13.1,0,5.9,1.4,79.59999999999999,34.1,21.39,7.4,268,11.2,30.6,.4,.372,0,34.626038,101,8,27.6,0,38.9,20.1,1,1,0,8,0,0,45,5,0,0,1,1,0,0,0,0,0,0,0,1,0,0,0,0,0,0,0,0,0,0,0,0,0,0,0,0,0,0,0,0,0,0,0,0,0,0,0,0,0,1,0,0,0,0,1,0,0,0,0,1…
45,0,55,,,24,95,53,85,37,DISTRITO METROPOLIT. DE QUITO,22,25,,UIO,0,0,0,Vivo,0,0,0,0,0,0,0,0,0,0,0,0,0,0,0,0,0,0,0,0,0,0,0,0,0,18,.79,,87,4.44,38.5,13.1,,5.9,1.4,79.59999999999999,34.1,,7.4,268,11.2,30.6,,,0,,101,8,,,,,,1,0,8,0,0,45,0,,,,,,,,,,,,,,,,,,,,,,,,,,,,,,,,,,,,,,,,,,,,,,,,,,,,,,,,,,,,,,,,,,2,,,,,4,3,3,1,1,1,2,1,3,3,1,1,0,1,0,3,0,,,2,0,,,1,1,2,2,1,1,1,1,,,2,1,3,1,1,2,4,2,,,2,1,1,1,2,1,,,,…
45,0,55,82,1.47,24,95,53,85,37,DISTRITO METROPOLIT. DE QUITO,22,25,0,UIO,0,0,0,Vivo,0,0,0,0,0,0,0,0,0,0,0,0,0,0,0,0,0,0,0,0,0,0,0,0,0,18,.79,805.9,87,4.44,38.5,13.1,703,5.9,1.4,79.59999999999999,34.1,.12,7.4,268,11.2,30.6,0,3.01,0,37.463673,101,8,38.2,1.01,49.4,20.6,0,1,0,8,0,0,45,9,0,0,1,1,0,0,0,0,0,0,0,1,0,0,0,0,0,0,0,0,0,0,0,0,0,0,0,0,0,0,0,0,0,0,0,0,0,0,0,0,0,1,0,0,0,0,1,0,0,0,0,1,0,0,0,0,1,1…
46,1,65,,,20,124,61,86,36.3,DISTRITO METROPOLIT. DE QUITO,,,,UIO,0,0,0,+48H,0,0,0,0,0,0,0,0,0,0,0,0,0,1,0,0,0,0,0,0,0,0,0,1,0,25,1.22,,93,5.48,48.8,16.4,,10.7,1.2,90.40000000000001,25.9,,7.4,227,,,,,1,,68,3,,,,,,1,1,3,0,1,46,0,,,,,,,,,,,,,,,,,,,,,,,,,,,,,,,,,,,,,,,,,,,,,,,,,,,,,,,,,,,,,,,,,,3,,,,,1,1,1,3,1,1,1,1,3,1,1,,,,,4,0,,,4,0,,,1,1,4,1,4,1,4,1,,,3,3,3,1,2,1,1,2,,,2,1,,,,,,,,,1,82,2,1,2,,,0,…
46,1,65,70,1.68,20,124,61,86,36.3,DISTRITO METROPOLIT. DE QUITO,101,70,0,UIO,0,0,0,+48H,0,0,0,0,0,0,0,0,0,0,0,0,0,1,0,0,0,0,0,0,0,0,0,1,0,25,1.22,1602,93,5.48,48.8,16.4,453,10.7,1.2,90.40000000000001,25.9,65.61,7.4,227,10.5,29.6,.2,0,1,24.256838,68,3,3,0,150.8,18.8,0,1,1,3,0,1,46,2,0,0,1,1,0,0,0,0,0,1,1,1,0,0,0,0,0,0,0,0,0,0,0,0,0,0,0,0,0,0,0,0,0,0,0,0,0,0,0,0,0,1,0,0,0,0,1,0,0,0,0,1,0,0,1,1,1,1,…
46,1,65,58.8,1.7,20,124,61,86,36.3,DISTRITO METROPOLIT. DE QUITO,70,41,0,UIO,0,0,0,+48H,0,0,0,0,0,0,0,0,0,0,0,0,0,1,0,0,0,0,0,0,0,0,0,1,0,25,1.22,1569,93,5.48,48.8,16.4,406,10.7,1.2,90.40000000000001,25.9,51.61,7.4,227,11.2,34.5,0,0,1,20.0853,68,3,9.5,0,77.7,19.5,1,1,1,3,0,1,46,6,0,0,1,1,0,0,0,0,0,1,1,1,0,0,0,0,0,0,0,0,0,0,0,0,0,0,0,0,0,0,0,0,0,0,0,0,0,0,0,0,0,1,0,0,0,0,1,0,0,0,0,1,0,0,1,1,1,1,1,…
46,1,65,60.9,1.61,20,124,61,86,36.3,DISTRITO METROPOLIT. DE QUITO,28,34,33,UIO,0,0,0,+48H,0,0,0,0,0,0,0,0,0,0,0,0,0,1,0,0,0,0,0,0,0,0,0,1,0,25,1.22,2000,93,5.48,48.8,16.4,754,10.7,1.2,90.40000000000001,25.9,6.52,7.4,227,14.5,28.1,2.2,.1,1,22.49135,68,3,24.2,1.03,90.8,22.5,0,1,1,3,0,1,46,10,0,0,1,1,0,0,0,0,0,1,1,1,0,0,0,0,0,0,0,0,0,0,0,0,0,0,0,0,0,0,0,0,0,0,0,0,0,0,0,0,0,1,0,0,0,0,1,0,0,0,0,1,0,0,…
46,1,65,67.09999999999999,1.56,20,124,61,86,36.3,DISTRITO METROPOLIT. DE QUITO,235,148,32,UIO,0,0,0,+48H,0,0,0,0,0,0,0,0,0,0,0,0,0,1,0,0,0,0,0,0,0,0,0,1,0,25,1.22,1849,93,5.48,48.8,16.4,440,10.7,1.2,90.40000000000001,25.9,96.43000000000001,7.4,227,12.4,31.5,0,.481,1,26.918762,68,3,2.2,0,68,18.1,1,1,1,3,0,1,46,4,0,0,1,1,0,0,0,0,0,1,1,1,0,0,0,0,0,0,0,0,0,0,0,0,0,0,0,0,0,0,0,0,0,0,0,0,0,0,0,0,0,1,0,…
46,1,65,83.2,1.59,20,124,61,86,36.3,DISTRITO METROPOLIT. DE QUITO,36,16,0,UIO,0,0,0,+48H,0,0,0,0,0,0,0,0,0,0,0,0,0,1,0,0,0,0,0,0,0,0,0,1,0,25,1.22,0,93,5.48,48.8,16.4,246,10.7,1.2,90.40000000000001,25.9,8.73,7.4,227,13.8,42.2,.4,.9270000000000001,1,32.46191,68,3,14.2,1.05,145.3,19.4,0,1,1,3,0,1,46,5,0,0,1,1,0,0,0,0,0,1,1,1,0,0,0,0,0,0,0,0,0,0,0,0,0,0,0,0,0,0,0,0,0,0,0,0,0,0,0,0,0,1,0,0,0,0,1,0,0,…
46,1,65,69.8,1.5,20,124,61,86,36.3,DISTRITO METROPOLIT. DE QUITO,146,103,417,UIO,0,0,0,+48H,0,0,0,0,0,0,0,0,0,0,0,0,0,1,0,0,0,0,0,0,0,0,0,1,0,25,1.22,0,93,5.48,48.8,16.4,269,10.7,1.2,90.40000000000001,25.9,78.38,7.4,227,17.7,41.2,.7,.121,1,30.120481,68,3,8.6,1.16,41.8,20.2,1,1,1,3,0,1,46,9,0,0,1,1,0,0,0,0,0,1,1,1,0,0,0,0,0,0,0,0,0,0,0,0,0,0,0,0,0,0,0,0,0,0,0,0,0,0,0,0,0,1,0,0,0,0,1,0,0,0,0,1,0,0,…
46,1,65,82,1.51,20,124,61,86,36.3,DISTRITO METROPOLIT. DE QUITO,77,98,89,UIO,0,0,0,+48H,0,0,0,0,0,0,0,0,0,0,0,0,0,1,0,0,0,0,0,0,0,0,0,1,0,25,1.22,696.12,93,5.48,48.8,16.4,171,10.7,1.2,90.40000000000001,25.9,110.92,7.4,227,12.1,28.9,.9,0,1,34.842453,68,3,2.3,0,59.6,18.6,0,1,1,3,0,1,46,1,0,0,1,1,0,0,0,0,0,1,1,1,0,0,0,0,0,0,0,0,0,0,0,0,0,0,0,0,0,0,0,0,0,0,0,0,0,0,0,0,0,1,0,0,0,0,1,0,0,0,0,1,0,0,1,1,…
46,1,65,65,1.5,20,124,61,86,36.3,DISTRITO METROPOLIT. DE QUITO,98,86,39,UIO,0,0,0,+48H,0,0,0,0,0,0,0,0,0,0,0,0,0,1,0,0,0,0,0,0,0,0,0,1,0,25,1.22,0,93,5.48,48.8,16.4,0,10.7,1.2,90.40000000000001,25.9,12.2,7.4,227,14,32.2,2.9,0,1,27.91552,68,3,13.1,1.1,84.7,18.6,1,1,1,3,0,1,46,7,0,0,1,1,0,0,0,0,0,1,1,1,0,0,0,0,0,0,0,0,0,0,0,0,0,0,0,0,0,0,0,0,0,0,0,0,0,0,0,0,0,1,0,0,0,0,1,0,0,0,0,1,0,0,1,1,1,1,1,0,1…
46,1,65,55,1.65,20,124,61,86,36.3,DISTRITO METROPOLIT. DE QUITO,164,53,549,UIO,0,0,0,+48H,0,0,0,0,0,0,0,0,0,0,0,0,0,1,0,0,0,0,0,0,0,0,0,1,0,25,1.22,897.7000000000001,93,5.48,48.8,16.4,376,10.7,1.2,90.40000000000001,25.9,48.95,7.4,227,12,37.9,0,1.88,1,20.761246,68,3,14.4,1.08,73.5,19.6,0,1,1,3,0,1,46,8,0,0,1,1,0,0,0,0,0,1,1,1,0,0,0,0,0,0,0,0,0,0,0,0,0,0,0,0,0,0,0,0,0,0,0,0,0,0,0,0,0,1,0,0,0,0,1,0,…
46,1,65,51,1.65,20,124,61,86,36.3,DISTRITO METROPOLIT. DE QUITO,58,22,417,UIO,0,0,0,+48H,0,0,0,0,0,0,0,0,0,0,0,0,0,1,0,0,0,0,0,0,0,0,0,1,0,25,1.22,861.8,93,5.48,48.8,16.4,0,10.7,1.2,90.40000000000001,25.9,13.65,7.4,227,13.4,35.5,0,0,1,19.562956,68,3,5.9,1.15,9940000000000000,18.7,0,1,1,3,0,1,46,3,0,0,1,1,0,0,0,0,0,1,1,1,0,0,0,0,0,0,0,0,0,0,0,0,0,0,0,0,0,0,0,0,0,0,0,0,0,0,0,0,0,1,0,0,0,0,1,0,0,0,0…
47,1,38,55,1.53,20,122,90,92,36.3,DISTRITO METROPOLIT. DE QUITO,116,63,31,UIO,0,0,0,Vivo,0,0,0,0,0,0,0,0,0,0,0,0,0,0,0,0,0,0,0,0,0,0,0,0,0,12,.98,997.9,90,5.22,47.5,16.5,0,5,1.4,91.3,26,8.17,7.4,169,12.4,30.3,9.6,.403,0,24.221453,91,2,26.8,1.02,54.4,19.1,0,1,0,2,0,1,47,2,0,0,1,1,0,0,0,0,0,1,1,1,0,0,0,0,0,0,0,0,0,0,0,0,0,0,0,0,0,0,0,0,0,0,0,0,0,0,0,0,0,1,0,0,0,0,1,0,0,0,0,1,0,0,0,0,1,1,1,0,1,1,1,1…
47,1,38,60,1.7,20,122,90,92,36.3,DISTRITO METROPOLIT. DE QUITO,21,27,163,UIO,0,0,0,Vivo,0,0,0,0,0,0,0,0,0,0,0,0,0,0,0,0,0,0,0,0,0,0,0,0,0,12,.98,0,90,5.22,47.5,16.5,284,5,1.4,91.3,26,33.27,7.4,169,12.4,30.3,.3,.105,0,21.773842,91,2,22.8,0,46.4,17.4,0,1,0,2,0,1,47,7,0,0,1,1,0,0,0,0,0,1,1,1,0,0,0,0,0,0,0,0,0,0,0,0,0,0,0,0,0,0,0,0,0,0,0,0,0,0,0,0,0,1,0,0,0,0,1,0,0,0,0,1,0,0,0,0,1,1,1,0,1,1,1,1,1,1,2…
47,1,38,60,1.69,20,122,90,92,36.3,DISTRITO METROPOLIT. DE QUITO,105,193,0,UIO,0,0,0,Vivo,0,0,0,0,0,0,0,0,0,0,0,0,0,0,0,0,0,0,0,0,0,0,0,0,0,12,.98,0,90,5.22,47.5,16.5,0,5,1.4,91.3,26,7.96,7.4,169,12.4,30.3,0,.908,0,20.202021,91,2,24.8,.97,64.3,18.8,0,1,0,2,0,1,47,5,0,0,1,1,0,0,0,0,0,1,1,1,0,0,0,0,0,0,0,0,0,0,0,0,0,0,0,0,0,0,0,0,0,0,0,0,0,0,0,0,0,1,0,0,0,0,1,0,0,0,0,1,0,0,0,0,1,1,1,0,1,1,1,1,1,1,2,…
47,1,38,100,1.62,20,122,90,92,36.3,DISTRITO METROPOLIT. DE QUITO,29,21,107,UIO,0,0,0,Vivo,0,0,0,0,0,0,0,0,0,0,0,0,0,0,0,0,0,0,0,0,0,0,0,0,0,12,.98,1247,90,5.22,47.5,16.5,0,5,1.4,91.3,26,37.75,7.4,169,12.4,30.3,0,1.63,0,37.463673,91,2,24.8,0,51.4,20.3,1,1,0,2,0,1,47,1,0,0,1,1,0,0,0,0,0,1,1,1,0,0,0,0,0,0,0,0,0,0,0,0,0,0,0,0,0,0,0,0,0,0,0,0,0,0,0,0,0,1,0,0,0,0,1,0,0,0,0,1,0,0,0,0,1,1,1,0,1,1,1,1,1,1…
47,1,38,61.3,1.6,20,122,90,92,36.3,DISTRITO METROPOLIT. DE QUITO,16,20,63,UIO,0,0,0,Vivo,0,0,0,0,0,0,0,0,0,0,0,0,0,0,0,0,0,0,0,0,0,0,0,0,0,12,.98,0,90,5.22,47.5,16.5,0,5,1.4,91.3,26,35.45,7.4,169,12.4,30.3,0,.144,0,24.280975,91,2,27,.97,7740000000000000,19.5,1,1,0,2,0,1,47,3,0,0,1,1,0,0,0,0,0,1,1,1,0,0,0,0,0,0,0,0,0,0,0,0,0,0,0,0,0,0,0,0,0,0,0,0,0,0,0,0,0,1,0,0,0,0,1,0,0,0,0,1,0,0,0,0,1,1,1,0,1,1…
47,1,38,55,1.64,20,122,90,92,36.3,DISTRITO METROPOLIT. DE QUITO,49,24,0,UIO,0,0,0,Vivo,0,0,0,0,0,0,0,0,0,0,0,0,0,0,0,0,0,0,0,0,0,0,0,0,0,12,.98,0,90,5.22,47.5,16.5,0,5,1.4,91.3,26,4.26,7.4,169,12.4,30.3,7.7,0,0,20.597858,91,2,38.7,1.09,78.2,19.8,0,1,0,2,0,1,47,4,0,0,1,1,0,0,0,0,0,1,1,1,0,0,0,0,0,0,0,0,0,0,0,0,0,0,0,0,0,0,0,0,0,0,0,0,0,0,0,0,0,1,0,0,0,0,1,0,0,0,0,1,0,0,0,0,1,1,1,0,1,1,1,1,1,1,1,3,…
47,1,38,68,1.53,20,122,90,92,36.3,DISTRITO METROPOLIT. DE QUITO,16,14,393,UIO,0,0,0,Vivo,0,0,0,0,0,0,0,0,0,0,0,0,0,0,0,0,0,0,0,0,0,0,0,0,0,12,.98,0,90,5.22,47.5,16.5,0,5,1.4,91.3,26,3.78,7.4,169,12.4,30.3,6.3,0,0,28.850342,91,2,30.3,1.1,72.8,17.6,0,1,0,2,0,1,47,8,0,0,1,1,0,0,0,0,0,1,1,1,0,0,0,0,0,0,0,0,0,0,0,0,0,0,0,0,0,0,0,0,0,0,0,0,0,0,0,0,0,1,0,0,0,0,1,0,0,0,0,1,0,0,0,0,1,1,1,0,1,1,1,1,1,1,3,2…
47,1,38,50,1.58,20,122,90,92,36.3,DISTRITO METROPOLIT. DE QUITO,72,41,79,UIO,0,0,0,Vivo,0,0,0,0,0,0,0,0,0,0,0,0,0,0,0,0,0,0,0,0,0,0,0,0,0,12,.98,0,90,5.22,47.5,16.5,0,5,1.4,91.3,26,6.87,7.4,169,12.4,30.3,0,1.64,0,20.832653,91,2,27.4,0,67.2,18.6,0,1,0,2,0,1,47,10,0,0,1,1,0,0,0,0,0,1,1,1,0,0,0,0,0,0,0,0,0,0,0,0,0,0,0,0,0,0,0,0,0,0,0,0,0,0,0,0,0,1,0,0,0,0,1,0,0,0,0,1,0,0,0,0,1,1,1,0,1,1,1,1,1,1,1,2,…
47,1,38,47,1.65,20,122,90,92,36.3,DISTRITO METROPOLIT. DE QUITO,25,49,0,UIO,0,0,0,Vivo,0,0,0,0,0,0,0,0,0,0,0,0,0,0,0,0,0,0,0,0,0,0,0,0,0,12,.98,0,90,5.22,47.5,16.5,0,5,1.4,91.3,26,4.39,7.4,169,12.4,30.3,6.8,0,0,20.832653,91,2,20.3,.96,134.4,21.3,1,1,0,2,0,1,47,6,0,0,1,1,0,0,0,0,0,1,1,1,0,0,0,0,0,0,0,0,0,0,0,0,0,0,0,0,0,0,0,0,0,0,0,0,0,0,0,0,0,1,0,0,0,0,1,0,0,0,0,1,0,0,0,0,1,1,1,0,1,1,1,1,1,1,1,3,…
47,1,38,,,20,122,90,92,36.3,DISTRITO METROPOLIT. DE QUITO,,,,UIO,0,0,0,Vivo,0,0,0,0,0,0,0,0,0,0,0,0,0,0,0,0,0,0,0,0,0,0,0,0,0,12,.98,,90,5.22,47.5,16.5,,5,1.4,91.3,26,,7.4,169,12.4,30.3,,,0,,91,2,,,,,,1,0,2,0,1,47,0,,,,,,,,,,,,,,,,,,,,,,,,,,,,,,,,,,,,,,,,,,,,,,,,,,,,,,,,,,,,,,,,,,1,,,,,3,1,1,3,1,4,3,3,2,1,1,,,,,2,0,,,3,0,,,1,1,3,1,4,1,4,1,,,1,1,3,1,2,1,1,2,,,2,1,2,1,2,1,,,,,1,100.66666,4,3,2,,,0,…
47,1,38,58,1.64,20,122,90,92,36.3,DISTRITO METROPOLIT. DE QUITO,22,66,48,UIO,0,0,0,Vivo,0,0,0,0,0,0,0,0,0,0,0,0,0,0,0,0,0,0,0,0,0,0,0,0,0,12,.98,721,90,5.22,47.5,16.5,306,5,1.4,91.3,26,1.53,7.4,169,12.4,30.3,0,.199,0,21.258503,91,2,30.5,1.06,111.2,17.8,0,1,0,2,0,1,47,9,0,0,1,1,0,0,0,0,0,1,1,1,0,0,0,0,0,0,0,0,0,0,0,0,0,0,0,0,0,0,0,0,0,0,0,0,0,0,0,0,0,1,0,0,0,0,1,0,0,0,0,1,0,0,0,0,1,1,1,0,1,1,1,1,1…
48,1,47,56.4,1.69,26,122,78,95,36.7,DISTRITO METROPOLIT. DE QUITO,123,34,59,UIO,0,0,1,Vivo,0,0,0,1,0,0,0,0,0,0,0,0,0,0,0,0,0,0,0,0,0,0,0,0,0,12,1.35,1305,92,5.14,47.3,16.6,458,8.6,.9,96.59999999999999,29.4,1.44,7.4,274,12,20.4,10.1,.198,0,20.761246,110,8,38,1,52.2,18.9,0,1,0,8,0,1,48,9,0,0,1,1,0,0,0,0,0,1,1,1,0,0,0,0,0,0,0,0,0,0,0,0,0,0,0,0,0,0,0,0,0,0,0,0,0,0,0,0,0,1,0,0,0,0,1,0,0,0,0,1,0,0,1,1,…
48,1,47,79,1.56,26,122,78,95,36.7,DISTRITO METROPOLIT. DE QUITO,31,75,483,UIO,0,0,1,Vivo,0,0,0,1,0,0,0,0,0,0,0,0,0,0,0,0,0,0,0,0,0,0,0,0,0,12,1.35,1886,92,5.14,47.3,16.6,409,8.6,.9,96.59999999999999,29.4,12.92,7.4,274,15.8,47,4.3,.73,0,33.327991,110,8,28.6,1.3,78,19.8,0,1,0,8,0,1,48,10,0,0,1,1,0,0,0,0,0,1,1,1,0,0,0,0,0,0,0,0,0,0,0,0,0,0,0,0,0,0,0,0,0,0,0,0,0,0,0,0,0,1,0,0,0,0,1,0,0,0,0,1,0,0,1,1,…
48,1,47,55.3,1.58,26,122,78,95,36.7,DISTRITO METROPOLIT. DE QUITO,37,44,0,UIO,0,0,1,Vivo,0,0,0,1,0,0,0,0,0,0,0,0,0,0,0,0,0,0,0,0,0,0,0,0,0,12,1.35,1614,92,5.14,47.3,16.6,363,8.6,.9,96.59999999999999,29.4,47.59,7.4,274,15.3,41.6,0,0,0,22.212967,110,8,16.6,1.12,91.7,20.1,0,1,0,8,0,1,48,8,0,0,1,1,0,0,0,0,0,1,1,1,0,0,0,0,0,0,0,0,0,0,0,0,0,0,0,0,0,0,0,0,0,0,0,0,0,0,0,0,0,1,0,0,0,0,1,0,0,0,0,1,0,0,1,1,…
48,1,47,75.90000000000001,1.8,26,122,78,95,36.7,DISTRITO METROPOLIT. DE QUITO,30,41,141,UIO,0,0,1,Vivo,0,0,0,1,0,0,0,0,0,0,0,0,0,0,0,0,0,0,0,0,0,0,0,0,0,12,1.35,0,92,5.14,47.3,16.6,217,8.6,.9,96.59999999999999,29.4,24.15,7.4,274,12.7,29.7,1.2,0,0,22.212967,110,8,13.6,.97,122.7,18.1,0,1,0,8,0,1,48,2,0,0,1,1,0,0,0,0,0,1,1,1,0,0,0,0,0,0,0,0,0,0,0,0,0,0,0,0,0,0,0,0,0,0,0,0,0,0,0,0,0,1,0,0,0,0,1,0,0,0…
48,1,47,52.7,1.73,26,122,78,95,36.7,DISTRITO METROPOLIT. DE QUITO,17,43,0,UIO,0,0,1,Vivo,0,0,0,1,0,0,0,0,0,0,0,0,0,0,0,0,0,0,0,0,0,0,0,0,0,12,1.35,0,92,5.14,47.3,16.6,346,8.6,.9,96.59999999999999,29.4,2.7,7.4,274,14.1,38.4,.6,.962,0,20.597858,110,8,13.7,1.17,93.8,18.9,0,1,0,8,0,1,48,3,0,0,1,1,0,0,0,0,0,1,1,1,0,0,0,0,0,0,0,0,0,0,0,0,0,0,0,0,0,0,0,0,0,0,0,0,0,0,0,0,0,1,0,0,0,0,1,0,0,0,0,1,0,0,1,1,1…
48,1,47,44.9,1.58,26,122,78,95,36.7,DISTRITO METROPOLIT. DE QUITO,80,53,129,UIO,0,0,1,Vivo,0,0,0,1,0,0,0,0,0,0,0,0,0,0,0,0,0,0,0,0,0,0,0,0,0,12,1.35,4041.49,92,5.14,47.3,16.6,492,8.6,.9,96.59999999999999,29.4,12.69,7.4,274,11,39.7,0,18.81,0,20.832653,110,8,17.1,0,139.8,19.6,0,1,0,8,0,1,48,4,0,0,1,1,0,0,0,0,0,1,1,1,0,0,0,0,0,0,0,0,0,0,0,0,0,0,0,0,0,0,0,0,0,0,0,0,0,0,0,0,0,1,0,0,0,0,1,0,0,0,0,1,0,0…
48,1,47,50,1.64,26,122,78,95,36.7,DISTRITO METROPOLIT. DE QUITO,46,40,65,UIO,0,0,1,Vivo,0,0,0,1,0,0,0,0,0,0,0,0,0,0,0,0,0,0,0,0,0,0,0,0,0,12,1.35,0,92,5.14,47.3,16.6,335,8.6,.9,96.59999999999999,29.4,48.38,7.4,274,12.9,39.1,0,.107,0,19.797979,110,8,22,1,115,17.8,1,1,0,8,0,1,48,6,0,0,1,1,0,0,0,0,0,1,1,1,0,0,0,0,0,0,0,0,0,0,0,0,0,0,0,0,0,0,0,0,0,0,0,0,0,0,0,0,0,1,0,0,0,0,1,0,0,0,0,1,0,0,1,1,1,1,1,0…
48,1,47,51.4,1.6,26,122,78,95,36.7,DISTRITO METROPOLIT. DE QUITO,24,19,204,UIO,0,0,1,Vivo,0,0,0,1,0,0,0,0,0,0,0,0,0,0,0,0,0,0,0,0,0,0,0,0,0,12,1.35,0,92,5.14,47.3,16.6,267,8.6,.9,96.59999999999999,29.4,7.68,7.4,274,11.8,23.6,.7,.224,0,20.0853,110,8,36.4,.92,27.9,19.2,1,1,0,8,0,1,48,7,0,0,1,1,0,0,0,0,0,1,1,1,0,0,0,0,0,0,0,0,0,0,0,0,0,0,0,0,0,0,0,0,0,0,0,0,0,0,0,0,0,1,0,0,0,0,1,0,0,0,0,1,0,0,1,1,1,…
48,1,47,56.4,1.65,26,122,78,95,36.7,DISTRITO METROPOLIT. DE QUITO,241,169,47,UIO,0,0,1,Vivo,0,0,0,1,0,0,0,0,0,0,0,0,0,0,0,0,0,0,0,0,0,0,0,0,0,12,1.35,0,92,5.14,47.3,16.6,220,8.6,.9,96.59999999999999,29.4,7.08,7.4,274,12.4,33.8,7.2,.181,0,20.0853,110,8,9,1,195.2,21.6,0,1,0,8,0,1,48,1,0,0,1,1,0,0,0,0,0,1,1,1,0,0,0,0,0,0,0,0,0,0,0,0,0,0,0,0,0,0,0,0,0,0,0,0,0,0,0,0,0,1,0,0,0,0,1,0,0,0,0,1,0,0,1,1,1,1…
48,1,47,,,26,122,78,95,36.7,DISTRITO METROPOLIT. DE QUITO,,,,UIO,0,0,1,Vivo,0,0,0,1,0,0,0,0,0,0,0,0,0,0,0,0,0,0,0,0,0,0,0,0,0,12,1.35,,92,5.14,47.3,16.6,,8.6,.9,96.59999999999999,29.4,,7.4,274,,,,,0,,110,8,,,,,,1,0,8,0,1,48,0,,,,,,,,,,,,,,,,,,,,,,,,,,,,,,,,,,,,,,,,,,,,,,,,,,,,,,,,,,,,,,,,,,2,,,,,4,3,4,3,1,3,1,4,1,2,1,,,,,2,0,,,4,0,,,1,1,3,1,4,1,4,1,,,3,1,2,2,4,3,2,2,,,2,1,,,,,,,,,1,92.666664,3,1,…
48,1,47,58.3,1.75,26,122,78,95,36.7,DISTRITO METROPOLIT. DE QUITO,47,111,63,UIO,0,0,1,Vivo,0,0,0,1,0,0,0,0,0,0,0,0,0,0,0,0,0,0,0,0,0,0,0,0,0,12,1.35,0,92,5.14,47.3,16.6,512,8.6,.9,96.59999999999999,29.4,18.14,7.4,274,13.5,35,.6,0,0,20.202021,110,8,35.5,1.05,134.2,19,0,1,0,8,0,1,48,5,0,0,1,1,0,0,0,0,0,1,1,1,0,0,0,0,0,0,0,0,0,0,0,0,0,0,0,0,0,0,0,0,0,0,0,0,0,0,0,0,0,1,0,0,0,0,1,0,0,0,0,1,0,0,1,1,1,1…
49,1,36,,,20,107,72,93,37,DISTRITO METROPOLITANO,,,,UIO,0,0,0,Vivo,0,0,0,1,0,0,0,0,0,0,0,0,0,0,0,0,0,0,0,0,0,0,0,0,0,17,.98,,92,5.75,46.8,15.5,,13.3,1.4,87.2,30,,7.4,223,,,,,0,,96,6,,,,,,1,0,6,0,1,49,0,,,,,,,,,,,,,,,,,,,,,,,,,,,,,,,,,,,,,,,,,,,,,,,,,,,,,,,,,,,,,,,,,,1,,,,,4,1,1,1,1,3,1,3,2,3,1,,,,,3,0,,,3,0,,,1,1,4,1,4,1,3,1,,,4,3,3,1,2,2,3,2,,,2,1,,,,,,,,,1,83.666664,2,1,1,,,0,1,1,1,3,1,,17.3469…
49,1,36,67.09999999999999,1.57,20,107,72,93,37,DISTRITO METROPOLITANO,24,32,70,UIO,0,0,0,Vivo,0,0,0,1,0,0,0,0,0,0,0,0,0,0,0,0,0,0,0,0,0,0,0,0,0,17,.98,0,92,5.75,46.8,15.5,0,13.3,1.4,87.2,30,49.33,7.4,223,13.1,23.3,0,.34,0,26.298489,96,6,36.5,1.07,104.9,18.9,1,1,0,6,0,1,49,8,0,0,1,1,0,0,0,0,0,1,1,1,0,0,0,0,0,0,0,0,0,0,0,0,0,0,0,0,0,0,0,0,0,0,0,0,0,0,0,0,0,1,0,0,0,0,1,0,0,0,0,1,0,0,1,1,1,1,1,0,1,1,…
49,1,36,50,1.65,20,107,72,93,37,DISTRITO METROPOLITANO,71,34,64,UIO,0,0,0,Vivo,0,0,0,1,0,0,0,0,0,0,0,0,0,0,0,0,0,0,0,0,0,0,0,0,0,17,.98,966.2000000000001,92,5.75,46.8,15.5,0,13.3,1.4,87.2,30,46.25,7.4,223,13.5,43.1,1,.245,0,20.0853,96,6,23.9,0,9609999999999990,20.2,0,1,0,6,0,1,49,2,0,0,1,1,0,0,0,0,0,1,1,1,0,0,0,0,0,0,0,0,0,0,0,0,0,0,0,0,0,0,0,0,0,0,0,0,0,0,0,0,0,1,0,0,0,0,1,0,0,0,0,1,0,0,1,1,1,1,…
49,1,36,58,1.77,20,107,72,93,37,DISTRITO METROPOLITANO,27,40,62,UIO,0,0,0,Vivo,0,0,0,1,0,0,0,0,0,0,0,0,0,0,0,0,0,0,0,0,0,0,0,0,0,17,.98,0,92,5.75,46.8,15.5,567,13.3,1.4,87.2,30,40.94,7.4,223,13.5,33.5,0,.17,0,20.028841,96,6,39.7,1.02,163.6,20.4,0,1,0,6,0,1,49,5,0,0,1,1,0,0,0,0,0,1,1,1,0,0,0,0,0,0,0,0,0,0,0,0,0,0,0,0,0,0,0,0,0,0,0,0,0,0,0,0,0,1,0,0,0,0,1,0,0,0,0,1,0,0,1,1,1,1,1,0,1,1,1,1,1,1,2,4,1…
49,1,36,50,1.58,20,107,72,93,37,DISTRITO METROPOLITANO,130,51,56,UIO,0,0,0,Vivo,0,0,0,1,0,0,0,0,0,0,0,0,0,0,0,0,0,0,0,0,0,0,0,0,0,17,.98,312.7,92,5.75,46.8,15.5,0,13.3,1.4,87.2,30,8.82,7.4,223,11.2,30.7,.7,1.95,0,19.797979,96,6,11.7,0,139.5,21.9,0,1,0,6,0,1,49,1,0,0,1,1,0,0,0,0,0,1,1,1,0,0,0,0,0,0,0,0,0,0,0,0,0,0,0,0,0,0,0,0,0,0,0,0,0,0,0,0,0,1,0,0,0,0,1,0,0,0,0,1,0,0,1,1,1,1,1,0,1,1,1,1,1,1,1,2,…
49,1,36,91,1.52,20,107,72,93,37,DISTRITO METROPOLITANO,38,31,0,UIO,0,0,0,Vivo,0,0,0,1,0,0,0,0,0,0,0,0,0,0,0,0,0,0,0,0,0,0,0,0,0,17,.98,566.8,92,5.75,46.8,15.5,242,13.3,1.4,87.2,30,50.72,7.4,223,14.3,38.5,.2,.09,0,34.602077,96,6,17.8,1.06,61.9,20.1,1,1,0,6,0,1,49,9,0,0,1,1,0,0,0,0,0,1,1,1,0,0,0,0,0,0,0,0,0,0,0,0,0,0,0,0,0,0,0,0,0,0,0,0,0,0,0,0,0,1,0,0,0,0,1,0,0,0,0,1,0,0,1,1,1,1,1,0,1,1,1,1,1,1,4,…
49,1,36,54,1.67,20,107,72,93,37,DISTRITO METROPOLITANO,41,40,240,UIO,0,0,0,Vivo,0,0,0,1,0,0,0,0,0,0,0,0,0,0,0,0,0,0,0,0,0,0,0,0,0,17,.98,0,92,5.75,46.8,15.5,248,13.3,1.4,87.2,30,48,7.4,223,11,34.7,2,0,0,19.797979,96,6,13,0,135.2,20.5,0,1,0,6,0,1,49,10,0,0,1,1,0,0,0,0,0,1,1,1,0,0,0,0,0,0,0,0,0,0,0,0,0,0,0,0,0,0,0,0,0,0,0,0,0,0,0,0,0,1,0,0,0,0,1,0,0,0,0,1,0,0,1,1,1,1,1,0,1,1,1,1,1,1,1,3,1,1,4,1,1,1…
49,1,36,55.4,1.7,20,107,72,93,37,DISTRITO METROPOLITANO,105,31,0,UIO,0,0,0,Vivo,0,0,0,1,0,0,0,0,0,0,0,0,0,0,0,0,0,0,0,0,0,0,0,0,0,17,.98,2000,92,5.75,46.8,15.5,466,13.3,1.4,87.2,30,37.21,7.4,223,11.4,48.3,0,.128,0,20.202021,96,6,5.3,0,55.9,21.5,1,1,0,6,0,1,49,6,0,0,1,1,0,0,0,0,0,1,1,1,0,0,0,0,0,0,0,0,0,0,0,0,0,0,0,0,0,0,0,0,0,0,0,0,0,0,0,0,0,1,0,0,0,0,1,0,0,0,0,1,0,0,1,1,1,1,1,0,1,1,1,1,1,1,1,4,1…
49,1,36,60,1.58,20,107,72,93,37,DISTRITO METROPOLITANO,40,43,0,UIO,0,0,0,Vivo,0,0,0,1,0,0,0,0,0,0,0,0,0,0,0,0,0,0,0,0,0,0,0,0,0,17,.98,1768,92,5.75,46.8,15.5,0,13.3,1.4,87.2,30,54.82,7.4,223,13,31.7,148,.08,0,24.386526,96,6,4.1,0,130.8,17.1,0,1,0,6,0,1,49,3,0,0,1,1,0,0,0,0,0,1,1,1,0,0,0,0,0,0,0,0,0,0,0,0,0,0,0,0,0,0,0,0,0,0,0,0,0,0,0,0,0,1,0,0,0,0,1,0,0,0,0,1,0,0,1,1,1,1,1,0,1,1,1,1,1,1,2,2,2,1,4…
49,1,36,75,1.61,20,107,72,93,37,DISTRITO METROPOLITANO,38,29,0,UIO,0,0,0,Vivo,0,0,0,1,0,0,0,0,0,0,0,0,0,0,0,0,0,0,0,0,0,0,0,0,0,17,.98,0,92,5.75,46.8,15.5,423,13.3,1.4,87.2,30,54.05,7.4,223,12.4,30.7,9.1,.361,0,28.763971,96,6,9.1,1.09,151.4,20.1,0,1,0,6,0,1,49,7,0,0,1,1,0,0,0,0,0,1,1,1,0,0,0,0,0,0,0,0,0,0,0,0,0,0,0,0,0,0,0,0,0,0,0,0,0,0,0,0,0,1,0,0,0,0,1,0,0,0,0,1,0,0,1,1,1,1,1,0,1,1,1,1,1,1,3,3,…
49,1,36,58.4,1.72,20,107,72,93,37,DISTRITO METROPOLITANO,110,60,89,UIO,0,0,0,Vivo,0,0,0,1,0,0,0,0,0,0,0,0,0,0,0,0,0,0,0,0,0,0,0,0,0,17,.98,0,92,5.75,46.8,15.5,0,13.3,1.4,87.2,30,51.59,7.4,223,13.5,35.3,0,2.6,0,20.028841,96,6,10.5,1.02,89.5,20.6,1,1,0,6,0,1,49,4,0,0,1,1,0,0,0,0,0,1,1,1,0,0,0,0,0,0,0,0,0,0,0,0,0,0,0,0,0,0,0,0,0,0,0,0,0,0,0,0,0,1,0,0,0,0,1,0,0,0,0,1,0,0,1,1,1,1,1,0,1,1,1,1,1,1,2,4,1…
50,1,61,58,1.6,20,120,85,89,38.6,DISTRITO METROPOLIT. DE QUITO,29,12,874,UIO,0,1,0,Vivo,0,0,0,0,0,0,0,0,0,0,0,0,0,0,0,0,0,0,0,0,0,0,0,0,0,20,1.54,0,114,4.66,42.7,14.7,270,6.1,1,93,21.8,41.16,7.4,217,14.7,40.9,22.7,.312,0,24.221453,107,7,8.1,1.1,112.4,19.8,0,1,0,7,0,1,50,4,0,0,1,1,0,0,0,0,0,1,1,1,0,0,0,0,0,0,0,0,0,0,0,0,0,0,0,0,0,0,0,0,0,0,0,0,0,0,0,0,0,1,0,0,0,0,1,0,0,0,0,1,0,0,1,1,1,1,1,0,1,1,1,…
50,1,61,,,20,120,85,89,38.6,DISTRITO METROPOLIT. DE QUITO,,,,UIO,0,1,0,Vivo,0,0,0,0,0,0,0,0,0,0,0,0,0,0,0,0,0,0,0,0,0,0,0,0,0,20,1.54,,114,4.66,42.7,14.7,,6.1,1,93,21.8,,7.4,217,,,,,0,,107,7,,,,,,1,0,7,0,1,50,0,,,,,,,,,,,,,,,,,,,,,,,,,,,,,,,,,,,,,,,,,,,,,,,,,,,,,,,,,,,,,,,,,,3,,,,,4,3,1,3,1,4,1,1,3,4,4,,,,,3,0,,,4,1,,,3,1,2,2,2,1,2,1,,,2,1,2,2,3,1,1,2,,,2,1,,,,,,,,,1,96.666664,4,1,1,,,1,1,1,1,4,1…
50,1,61,76.8,1.43,20,120,85,89,38.6,DISTRITO METROPOLIT. DE QUITO,20,29,50,UIO,0,1,0,Vivo,0,0,0,0,0,0,0,0,0,0,0,0,0,0,0,0,0,0,0,0,0,0,0,0,0,20,1.54,482.6,114,4.66,42.7,14.7,0,6.1,1,93,21.8,12.81,7.4,217,12.2,25.2,4.9,.095,0,34.842453,107,7,12.5,.97,9709999999999990,18.4,1,1,0,7,0,1,50,10,0,0,1,1,0,0,0,0,0,1,1,1,0,0,0,0,0,0,0,0,0,0,0,0,0,0,0,0,0,0,0,0,0,0,0,0,0,0,0,0,0,1,0,0,0,0,1,0,0,0,0,1,0,0,1,…
50,1,61,51,1.55,20,120,85,89,38.6,DISTRITO METROPOLIT. DE QUITO,24,30,74,UIO,0,1,0,Vivo,0,0,0,0,0,0,0,0,0,0,0,0,0,0,0,0,0,0,0,0,0,0,0,0,0,20,1.54,0,114,4.66,42.7,14.7,254,6.1,1,93,21.8,23.72,7.4,217,9.5,30.6,.5,.43,0,22.886145,107,7,12.5,0,85.3,18.2,0,1,0,7,0,1,50,6,0,0,1,1,0,0,0,0,0,1,1,1,0,0,0,0,0,0,0,0,0,0,0,0,0,0,0,0,0,0,0,0,0,0,0,0,0,0,0,0,0,1,0,0,0,0,1,0,0,0,0,1,0,0,1,1,1,1,1,0,1,1,1,1,1,3,…
50,1,61,65.5,1.51,20,120,85,89,38.6,DISTRITO METROPOLIT. DE QUITO,19,52,40,UIO,0,1,0,Vivo,0,0,0,0,0,0,0,0,0,0,0,0,0,0,0,0,0,0,0,0,0,0,0,0,0,20,1.54,0,114,4.66,42.7,14.7,0,6.1,1,93,21.8,3.87,7.4,217,14.7,24.5,4.8,0,0,28.040379,107,7,16.7,.97,77.7,17.8,0,1,0,7,0,1,50,1,0,0,1,1,0,0,0,0,0,1,1,1,0,0,0,0,0,0,0,0,0,0,0,0,0,0,0,0,0,0,0,0,0,0,0,0,0,0,0,0,0,1,0,0,0,0,1,0,0,0,0,1,0,0,1,1,1,1,1,0,1,1,1,1,1,3…
50,1,61,75,1.42,20,120,85,89,38.6,DISTRITO METROPOLIT. DE QUITO,9,16,256,UIO,0,1,0,Vivo,0,0,0,0,0,0,0,0,0,0,0,0,0,0,0,0,0,0,0,0,0,0,0,0,0,20,1.54,0,114,4.66,42.7,14.7,0,6.1,1,93,21.8,47.86,7.4,217,12.5,35.6,.4,.355,0,35.295551,107,7,28.4,1.06,7109999999999990,18.2,0,1,0,7,0,1,50,8,0,0,1,1,0,0,0,0,0,1,1,1,0,0,0,0,0,0,0,0,0,0,0,0,0,0,0,0,0,0,0,0,0,0,0,0,0,0,0,0,0,1,0,0,0,0,1,0,0,0,0,1,0,0,1,1,1,1,1…
50,1,61,69,1.5,20,120,85,89,38.6,DISTRITO METROPOLIT. DE QUITO,40,46,0,UIO,0,1,0,Vivo,0,0,0,0,0,0,0,0,0,0,0,0,0,0,0,0,0,0,0,0,0,0,0,0,0,20,1.54,0,114,4.66,42.7,14.7,0,6.1,1,93,21.8,49.89,7.4,217,11.1,28,.2,.169,0,30.120481,107,7,27.8,0,35.5,16.4,0,1,0,7,0,1,50,5,0,0,1,1,0,0,0,0,0,1,1,1,0,0,0,0,0,0,0,0,0,0,0,0,0,0,0,0,0,0,0,0,0,0,0,0,0,0,0,0,0,1,0,0,0,0,1,0,0,0,0,1,0,0,1,1,1,1,1,0,1,1,1,1,1,3,3,1,…
50,1,61,74,1.78,20,120,85,89,38.6,DISTRITO METROPOLIT. DE QUITO,112,67,79,UIO,0,1,0,Vivo,0,0,0,0,0,0,0,0,0,0,0,0,0,0,0,0,0,0,0,0,0,0,0,0,0,20,1.54,0,114,4.66,42.7,14.7,0,6.1,1,93,21.8,35.44,7.4,217,14.8,22.4,9.6,.089,0,23.183392,107,7,4.5,1.04,8390000000000000,17.9,1,1,0,7,0,1,50,7,0,0,1,1,0,0,0,0,0,1,1,1,0,0,0,0,0,0,0,0,0,0,0,0,0,0,0,0,0,0,0,0,0,0,0,0,0,0,0,0,0,1,0,0,0,0,1,0,0,0,0,1,0,0,1,1,1,1,…
50,1,61,55,1.64,20,120,85,89,38.6,DISTRITO METROPOLIT. DE QUITO,5,26,44,UIO,0,1,0,Vivo,0,0,0,0,0,0,0,0,0,0,0,0,0,0,0,0,0,0,0,0,0,0,0,0,0,20,1.54,1086,114,4.66,42.7,14.7,330,6.1,1,93,21.8,6.84,7.4,217,13.6,30.2,1.2,.31,0,20.202021,107,7,27.4,1.1,51.8,18.8,0,1,0,7,0,1,50,2,0,0,1,1,0,0,0,0,0,1,1,1,0,0,0,0,0,0,0,0,0,0,0,0,0,0,0,0,0,0,0,0,0,0,0,0,0,0,0,0,0,1,0,0,0,0,1,0,0,0,0,1,0,0,1,1,1,1,1,0,1,1,1,1…
50,1,61,57,1.65,20,120,85,89,38.6,DISTRITO METROPOLIT. DE QUITO,34,94,41,UIO,0,1,0,Vivo,0,0,0,0,0,0,0,0,0,0,0,0,0,0,0,0,0,0,0,0,0,0,0,0,0,20,1.54,0,114,4.66,42.7,14.7,0,6.1,1,93,21.8,47.45,7.4,217,13.8,35.1,652,0,0,19.797979,107,7,16.3,0,34,14.5,0,1,0,7,0,1,50,9,0,0,1,1,0,0,0,0,0,1,1,1,0,0,0,0,0,0,0,0,0,0,0,0,0,0,0,0,0,0,0,0,0,0,0,0,0,0,0,0,0,1,0,0,0,0,1,0,0,0,0,1,0,0,1,1,1,1,1,0,1,1,1,1,1,3,1,3,…
50,1,61,49,1.57,20,120,85,89,38.6,DISTRITO METROPOLIT. DE QUITO,44,36,81,UIO,0,1,0,Vivo,0,0,0,0,0,0,0,0,0,0,0,0,0,0,0,0,0,0,0,0,0,0,0,0,0,20,1.54,0,114,4.66,42.7,14.7,0,6.1,1,93,21.8,.42,7.4,217,15.3,38.8,.6,4.15,0,19.562956,107,7,17.7,1.16,73.8,16.9,0,1,0,7,0,1,50,3,0,0,1,1,0,0,0,0,0,1,1,1,0,0,0,0,0,0,0,0,0,0,0,0,0,0,0,0,0,0,0,0,0,0,0,0,0,0,0,0,0,1,0,0,0,0,1,0,0,0,0,1,0,0,1,1,1,1,1,0,1,1,1,1,1,3…
51,0,64,86,1.34,28,112,64,87,38,DISTRITO METROPOLIT. DE QUITO,7,13,175,UIO,0,0,1,Vivo,0,0,0,0,0,0,0,0,0,0,0,0,0,0,0,0,0,0,0,0,0,1,0,0,0,26,1.82,0,96,4.8,37.5,11.9,222,6.8,1.4,98.2,26.9,13.51,7.3,303,11,30.9,0,0,0,34.626038,97,9,13.1,0,45.8,16,0,1,0,9,0,0,51,7,0,0,1,1,0,0,0,0,0,0,0,1,0,0,0,0,0,0,0,0,0,0,0,0,0,0,0,0,0,0,0,0,0,0,0,0,0,0,0,0,0,1,0,0,0,0,1,0,0,0,0,1,0,0,0,0,1,1,1,0,1,1,1,1,1,3,4,1,4,4…
51,0,64,87.8,1.48,28,112,64,87,38,DISTRITO METROPOLIT. DE QUITO,7,13,313,UIO,0,0,1,Vivo,0,0,0,0,0,0,0,0,0,0,0,0,0,0,0,0,0,0,0,0,0,1,0,0,0,26,1.82,0,96,4.8,37.5,11.9,372,6.8,1.4,98.2,26.9,48.13,7.3,303,11,30.9,0,1.25,0,35.295551,97,9,24.8,.91,143.3,14,0,1,0,9,0,0,51,6,0,0,1,1,0,0,0,0,0,0,0,1,0,0,0,0,0,0,0,0,0,0,0,0,0,0,0,0,0,0,0,0,0,0,0,0,0,0,0,0,0,1,0,0,0,0,1,0,0,0,0,1,0,0,0,0,1,1,1,0,1,1,1,1,1,3…
51,0,64,81,1.53,28,112,64,87,38,DISTRITO METROPOLIT. DE QUITO,7,13,102,UIO,0,0,1,Vivo,0,0,0,0,0,0,0,0,0,0,0,0,0,0,0,0,0,0,0,0,0,1,0,0,0,26,1.82,142.9,96,4.8,37.5,11.9,226,6.8,1.4,98.2,26.9,61.07,7.3,303,11,30.9,.8,.326,0,33.659298,97,9,19.1,.91,67,14.6,0,1,0,9,0,0,51,3,0,0,1,1,0,0,0,0,0,0,0,1,0,0,0,0,0,0,0,0,0,0,0,0,0,0,0,0,0,0,0,0,0,0,0,0,0,0,0,0,0,1,0,0,0,0,1,0,0,0,0,1,0,0,0,0,1,1,1,0,1,1,1,1,1…
51,0,64,95,1.44,28,112,64,87,38,DISTRITO METROPOLIT. DE QUITO,7,13,297,UIO,0,0,1,Vivo,0,0,0,0,0,0,0,0,0,0,0,0,0,0,0,0,0,0,0,0,0,1,0,0,0,26,1.82,0,96,4.8,37.5,11.9,438,6.8,1.4,98.2,26.9,13.28,7.3,303,11,30.9,.6,0,0,35.295551,97,9,25.8,0,158.6,13.5,1,1,0,9,0,0,51,5,0,0,1,1,0,0,0,0,0,0,0,1,0,0,0,0,0,0,0,0,0,0,0,0,0,0,0,0,0,0,0,0,0,0,0,0,0,0,0,0,0,1,0,0,0,0,1,0,0,0,0,1,0,0,0,0,1,1,1,0,1,1,1,1,1,3,4,1…
51,0,64,65.40000000000001,1.45,28,112,64,87,38,DISTRITO METROPOLIT. DE QUITO,7,13,67,UIO,0,0,1,Vivo,0,0,0,0,0,0,0,0,0,0,0,0,0,0,0,0,0,0,0,0,0,1,0,0,0,26,1.82,0,96,4.8,37.5,11.9,227,6.8,1.4,98.2,26.9,2.81,7.3,303,11,30.9,0,.04,0,31.111111,97,9,32.6,.96,73.8,16.6,0,1,0,9,0,0,51,9,0,0,1,1,0,0,0,0,0,0,0,1,0,0,0,0,0,0,0,0,0,0,0,0,0,0,0,0,0,0,0,0,0,0,0,0,0,0,0,0,0,1,0,0,0,0,1,0,0,0,0,1,0,0,0,0,1,1,1,0,…
51,0,64,87.8,1.45,28,112,64,87,38,DISTRITO METROPOLIT. DE QUITO,7,13,217,UIO,0,0,1,Vivo,0,0,0,0,0,0,0,0,0,0,0,0,0,0,0,0,0,0,0,0,0,1,0,0,0,26,1.82,0,96,4.8,37.5,11.9,0,6.8,1.4,98.2,26.9,1.45,7.3,303,11,30.9,.2,0,0,35.111111,97,9,21.4,1.09,7740000000000000,15,0,1,0,9,0,0,51,4,0,0,1,1,0,0,0,0,0,0,0,1,0,0,0,0,0,0,0,0,0,0,0,0,0,0,0,0,0,0,0,0,0,0,0,0,0,0,0,0,0,1,0,0,0,0,1,0,0,0,0,1,0,0,0,0,1,1,1,0,1,1,…
51,0,64,78,1.47,28,112,64,87,38,DISTRITO METROPOLIT. DE QUITO,7,13,330,UIO,0,0,1,Vivo,0,0,0,0,0,0,0,0,0,0,0,0,0,0,0,0,0,0,0,0,0,1,0,0,0,26,1.82,607.3,96,4.8,37.5,11.9,315,6.8,1.4,98.2,26.9,15.13,7.3,303,11,30.9,0,0,0,33.659298,97,9,24.1,.97,112.5,16.8,1,1,0,9,0,0,51,8,0,0,1,1,0,0,0,0,0,0,0,1,0,0,0,0,0,0,0,0,0,0,0,0,0,0,0,0,0,0,0,0,0,0,0,0,0,0,0,0,0,1,0,0,0,0,1,0,0,0,0,1,0,0,0,0,1,1,1,0,1,1,1,1,1,…
51,0,64,,,28,112,64,87,38,DISTRITO METROPOLIT. DE QUITO,7,13,,UIO,0,0,1,Vivo,0,0,0,0,0,0,0,0,0,0,0,0,0,0,0,0,0,0,0,0,0,1,0,0,0,26,1.82,,96,4.8,37.5,11.9,,6.8,1.4,98.2,26.9,,7.3,303,11,30.9,,,0,,97,9,,,,,,1,0,9,0,0,51,0,,,,,,,,,,,,,,,,,,,,,,,,,,,,,,,,,,,,,,,,,,,,,,,,,,,,,,,,,,,,,,,,,,3,,,,,4,1,4,2,1,2,1,1,3,4,4,1,0,1,0,4,1,,,4,1,,,2,1,2,1,1,1,1,3,,,2,1,3,1,4,3,2,2,,,1,2,1,1,2,1,,,,,1,80,2,1,2,0,0,…
51,0,64,80.09999999999999,1.42,28,112,64,87,38,DISTRITO METROPOLIT. DE QUITO,7,13,396,UIO,0,0,1,Vivo,0,0,0,0,0,0,0,0,0,0,0,0,0,0,0,0,0,0,0,0,0,1,0,0,0,26,1.82,0,96,4.8,37.5,11.9,199,6.8,1.4,98.2,26.9,24.32,7.3,303,11,30.9,.1,0,0,37.463673,97,9,12.9,1.08,103.3,15.2,0,1,0,9,0,0,51,2,0,0,1,1,0,0,0,0,0,0,0,1,0,0,0,0,0,0,0,0,0,0,0,0,0,0,0,0,0,0,0,0,0,0,0,0,0,0,0,0,0,1,0,0,0,0,1,0,0,0,0,1,0,0,0,0,1,1,1…
51,0,64,78,1.52,28,112,64,87,38,DISTRITO METROPOLIT. DE QUITO,7,13,470,UIO,0,0,1,Vivo,0,0,0,0,0,0,0,0,0,0,0,0,0,0,0,0,0,0,0,0,0,1,0,0,0,26,1.82,0,96,4.8,37.5,11.9,199,6.8,1.4,98.2,26.9,3.67,7.3,303,11,30.9,.5,0,0,34.765625,97,9,31.1,0,9309999999999990,15.5,0,1,0,9,0,0,51,10,0,0,1,1,0,0,0,0,0,0,0,1,0,0,0,0,0,0,0,0,0,0,0,0,0,0,0,0,0,0,0,0,0,0,0,0,0,0,0,0,0,1,0,0,0,0,1,0,0,0,0,1,0,0,0,0,1,1,1,0,1,1,…
51,0,64,73,1.44,28,112,64,87,38,DISTRITO METROPOLIT. DE QUITO,7,13,71,UIO,0,0,1,Vivo,0,0,0,0,0,0,0,0,0,0,0,0,0,0,0,0,0,0,0,0,0,1,0,0,0,26,1.82,148.9,96,4.8,37.5,11.9,170,6.8,1.4,98.2,26.9,.54,7.3,303,11,30.9,.1,.174,0,34.765625,97,9,35.5,1.1,79.2,14.8,0,1,0,9,0,0,51,1,0,0,1,1,0,0,0,0,0,0,0,1,0,0,0,0,0,0,0,0,0,0,0,0,0,0,0,0,0,0,0,0,0,0,0,0,0,0,0,0,0,1,0,0,0,0,1,0,0,0,0,1,0,0,0,0,1,1,1,0,1,1,1,1,1,…
52,1,60,82,1.55,30,118,52,80,36.8,DISTRITO METROPOLIT. DE QUITO,44,28,874,UIO,1,0,0,Vivo,0,0,0,1,0,0,0,0,0,0,0,0,0,0,1,0,0,0,0,0,0,0,0,1,0,15,.95,0,75,8.119999999999999,56,17.7,538,5.8,1.3,73,34.1,54.91,7.4,180,13,37.5,.4,2.05,0,33.333332,78,9,9.9,1.15,59.1,22,1,1,0,9,0,1,52,6,0,0,1,1,0,0,0,0,0,0,0,1,0,0,0,0,0,0,0,0,0,0,0,0,0,0,0,0,0,0,0,0,0,0,0,0,0,0,0,0,0,1,0,0,0,0,1,0,0,1,1,1,1,0,0,0,1,1,1,0,1…
52,1,60,90,1.65,30,118,52,80,36.8,DISTRITO METROPOLIT. DE QUITO,44,28,395,UIO,1,0,0,Vivo,0,0,0,1,0,0,0,0,0,0,0,0,0,0,1,0,0,0,0,0,0,0,0,1,0,15,.95,1418.79,75,8.119999999999999,56,17.7,225,5.8,1.3,92,26.1,291.79,7.283999919891357,180,13,37.5,3794,0,0,33.984375,78,9,2.5,0,7040000000000000,0,1,1,0,9,0,1,52,1,0,0,1,1,0,0,0,0,0,0,0,1,0,0,0,0,0,0,0,0,0,0,0,0,0,0,0,0,0,0,0,0,0,0,0,0,0,0,0,0,0,1,0,0,0,0,1…
52,1,60,87,1.52,30,118,52,80,36.8,DISTRITO METROPOLIT. DE QUITO,44,28,1674,UIO,1,0,0,Vivo,0,0,0,1,0,0,0,0,0,0,0,0,0,0,1,0,0,0,0,0,0,0,0,1,0,15,.95,0,75,8.119999999999999,56,17.7,158,5.8,1.3,91,25.9,158.99,7.3,180,13,37.5,2.2,0,0,34.626038,78,9,17,0,9740000000000000,13.9,1,1,0,9,0,1,52,2,0,0,1,1,0,0,0,0,0,0,0,1,0,0,0,0,0,0,0,0,0,0,0,0,0,0,0,0,0,0,0,0,0,0,0,0,0,0,0,0,0,1,0,0,0,0,1,0,0,1,1,1,1,0,0,0…
52,1,60,90,1.5,30,118,52,80,36.8,DISTRITO METROPOLIT. DE QUITO,44,28,335,UIO,1,0,0,Vivo,0,0,0,1,0,0,0,0,0,0,0,0,0,0,1,0,0,0,0,0,0,0,0,1,0,15,.95,0,75,8.119999999999999,56,17.7,0,5.8,1.3,93,34,90.97,7.5,180,13,37.5,7.5,.76,0,35.295551,78,9,25.5,1,8109999999999990,25.3,1,1,0,9,0,1,52,8,0,0,1,1,0,0,0,0,0,0,0,1,0,0,0,0,0,0,0,0,0,0,0,0,0,0,0,0,0,0,0,0,0,0,0,0,0,0,0,0,0,1,0,0,0,0,1,0,0,1,1,1,1,0,0,0,1,…
52,1,60,68,1.44,30,118,52,80,36.8,DISTRITO METROPOLIT. DE QUITO,44,28,62,UIO,1,0,0,Vivo,0,0,0,1,0,0,0,0,0,0,0,0,0,0,1,0,0,0,0,0,0,0,0,1,0,15,.95,992.7000000000001,75,8.119999999999999,56,17.7,324,5.8,1.3,96,21,194.9,7.4,180,13,37.5,223,1.43,0,31.111111,78,9,7.9,1.03,35.3,12.7,1,1,0,9,0,1,52,7,0,0,1,1,0,0,0,0,0,0,0,1,0,0,0,0,0,0,0,0,0,0,0,0,0,0,0,0,0,0,0,0,0,0,0,0,0,0,0,0,0,1,0,0,0,0,1,0,0,1,1,1,1…
52,1,60,86,1.44,30,118,52,80,36.8,DISTRITO METROPOLIT. DE QUITO,44,28,396,UIO,1,0,0,Vivo,0,0,0,1,0,0,0,0,0,0,0,0,0,0,1,0,0,0,0,0,0,0,0,1,0,15,.95,1467,75,8.119999999999999,56,17.7,318,5.8,1.3,88,32.9,45.97,7.186999797821045,180,13,37.5,0,7.67,0,37.180248,78,9,30.6,0,7690000000000000,12.9,0,1,0,9,0,1,52,5,0,0,1,1,0,0,0,0,0,0,0,1,0,0,0,0,0,0,0,0,0,0,0,0,0,0,0,0,0,0,0,0,0,0,0,0,0,0,0,0,0,1,0,0,0,0,1…
52,1,60,,,30,118,52,80,36.8,DISTRITO METROPOLIT. DE QUITO,44,28,,UIO,1,0,0,Vivo,0,0,0,1,0,0,0,0,0,0,0,0,0,0,1,0,0,0,0,0,0,0,0,1,0,15,.95,,75,8.119999999999999,56,17.7,,5.8,1.3,,,,,180,13,37.5,,,0,,78,9,,,,,,1,0,9,0,1,52,0,,,,,,,,,,,,,,,,,,,,,,,,,,,,,,,,,,,,,,,,,,,,,,,,,,,,,,,,,,,,,,,,,,3,,,,,2,1,4,2,1,1,2,1,3,3,1,3,0,2,0,3,0,,,3,0,,,1,1,4,3,4,2,4,2,,,2,1,3,1,,,,,,,,,2,1,3,3,,,,,1,74,1,1,2,1,0,0,0…
52,1,60,83,1.5,30,118,52,80,36.8,DISTRITO METROPOLIT. DE QUITO,44,28,637,UIO,1,0,0,Vivo,0,0,0,1,0,0,0,0,0,0,0,0,0,0,1,0,0,0,0,0,0,0,0,1,0,15,.95,885.8,75,8.119999999999999,56,17.7,219,5.8,1.3,93,0,96.54000000000001,7.3,180,13,37.5,220,0,0,35.111111,78,9,14.7,.97,9740000000000000,8.6,0,1,0,9,0,1,52,3,0,0,1,1,0,0,0,0,0,0,0,1,0,0,0,0,0,0,0,0,0,0,0,0,0,0,0,0,0,0,0,0,0,0,0,0,0,0,0,0,0,1,0,0,0,0,1,0,0,…
52,1,60,66.8,1.71,30,118,52,80,36.8,DISTRITO METROPOLIT. DE QUITO,44,28,626,UIO,1,0,0,Vivo,0,0,0,1,0,0,0,0,0,0,0,0,0,0,1,0,0,0,0,0,0,0,0,1,0,15,.95,0,75,8.119999999999999,56,17.7,0,5.8,1.3,65,40,143.44,7.316999912261963,180,13,37.5,288,0,0,22.49135,78,9,5,1.77,7690000000000000,16.4,0,1,0,9,0,1,52,4,0,0,1,1,0,0,0,0,0,0,0,1,0,0,0,0,0,0,0,0,0,0,0,0,0,0,0,0,0,0,0,0,0,0,0,0,0,0,0,0,0,1,0,0,0,0,1,0,0,1…
52,1,60,86,1.5,30,118,52,80,36.8,DISTRITO METROPOLIT. DE QUITO,44,28,96,UIO,1,0,0,Vivo,0,0,0,1,0,0,0,0,0,0,0,0,0,0,1,0,0,0,0,0,0,0,0,1,0,15,.95,2000,75,8.119999999999999,56,17.7,615,5.8,1.3,92,46,96.63,7.132999897003174,180,13,37.5,.7,1.79,0,34.602077,78,9,4.8,0,8240000000000000,14.6,1,1,0,9,0,1,52,10,0,0,1,1,0,0,0,0,0,0,0,1,0,0,0,0,0,0,0,0,0,0,0,0,0,0,0,0,0,0,0,0,0,0,0,0,0,0,0,0,0,1,0,0,0,0,1,0,…
52,1,60,125,1.65,30,118,52,80,36.8,DISTRITO METROPOLIT. DE QUITO,44,28,56,UIO,1,0,0,Vivo,0,0,0,1,0,0,0,0,0,0,0,0,0,0,1,0,0,0,0,0,0,0,0,1,0,15,.95,2000,75,8.119999999999999,56,17.7,388,5.8,1.3,98,29,60.87,7.255000114440918,180,13,37.5,1.5,0,0,34.626038,78,9,6.7,1.09,93.7,15.6,1,1,0,9,0,1,52,9,0,0,1,1,0,0,0,0,0,0,0,1,0,0,0,0,0,0,0,0,0,0,0,0,0,0,0,0,0,0,0,0,0,0,0,0,0,0,0,0,0,1,0,0,0,0,1,0,0,1,1,1,1,…
53,0,70,,,21,125,75,90,36.4,DISTRITO METROPOLIT. DE QUITO,16,23,,UIO,0,0,0,Vivo,0,0,0,0,0,0,0,0,0,0,1,0,0,0,0,0,0,0,0,0,0,1,0,0,0,11,.86,,225,3.77,39.2,14.1,,3.7,.4,94.40000000000001,29.2,,7.4,117,,,,,0,,65,7,,,,,,1,0,7,0,0,53,0,,,,,,,,,,,,,,,,,,,,,,,,,,,,,,,,,,,,,,,,,,,,,,,,,,,,,,,,,,,,,,,,,,4,,,,,1,1,2,3,1,3,1,1,2,1,1,1,0,1,0,2,0,,,3,0,,,4,3,1,2,2,1,2,1,,,1,2,1,2,4,1,2,2,,,2,1,,,,,,,,,2,91.6666…
53,0,70,82,1.6,21,125,75,90,36.4,DISTRITO METROPOLIT. DE QUITO,16,23,80,UIO,0,0,0,Vivo,0,0,0,0,0,0,0,0,0,0,1,0,0,0,0,0,0,0,0,0,0,1,0,0,0,11,.86,0,225,3.77,39.2,14.1,0,3.7,.4,94.40000000000001,29.2,2.59,7.4,117,12.3,27.2,10,.962,0,34.626038,65,7,21,1.13,143.1,27.1,1,1,0,7,0,0,53,6,0,0,1,1,0,0,0,0,0,0,0,1,0,0,0,0,0,0,0,0,0,0,0,0,0,0,0,0,0,0,0,0,0,0,0,0,0,0,0,0,0,1,0,0,0,0,1,0,0,0,0,1,0,0,1,1,1,1,1,…
53,0,70,125,1.72,21,125,75,90,36.4,DISTRITO METROPOLIT. DE QUITO,16,23,0,UIO,0,0,0,Vivo,0,0,0,0,0,0,0,0,0,0,1,0,0,0,0,0,0,0,0,0,0,1,0,0,0,11,.86,0,225,3.77,39.2,14.1,0,3.7,.4,94.40000000000001,29.2,48.97,7.4,117,13.3,28,4.8,.285,0,34.842453,65,7,13.8,0,49,19.7,0,1,0,7,0,0,53,4,0,0,1,1,0,0,0,0,0,0,0,1,0,0,0,0,0,0,0,0,0,0,0,0,0,0,0,0,0,0,0,0,0,0,0,0,0,0,0,0,0,1,0,0,0,0,1,0,0,0,0,1,0,0,1,1,1,1,1,0,1…
53,0,70,80.5,1.5,21,125,75,90,36.4,DISTRITO METROPOLIT. DE QUITO,16,23,56,UIO,0,0,0,Vivo,0,0,0,0,0,0,0,0,0,0,1,0,0,0,0,0,0,0,0,0,0,1,0,0,0,11,.86,0,225,3.77,39.2,14.1,0,3.7,.4,94.40000000000001,29.2,28.77,7.4,117,13,27.1,0,.09,0,35.555557,65,7,13.3,1.14,0,20,0,1,0,7,0,0,53,8,0,0,1,1,0,0,0,0,0,0,0,1,0,0,0,0,0,0,0,0,0,0,0,0,0,0,0,0,0,0,0,0,0,0,0,0,0,0,0,0,0,1,0,0,0,0,1,0,0,0,0,1,0,0,1,1,1,1,1,0,1,1…
53,0,70,99.40000000000001,1.66,21,125,75,90,36.4,DISTRITO METROPOLIT. DE QUITO,16,23,275,UIO,0,0,0,Vivo,0,0,0,0,0,0,0,0,0,0,1,0,0,0,0,0,0,0,0,0,0,1,0,0,0,11,.86,553.91,225,3.77,39.2,14.1,782,3.7,.4,94.40000000000001,29.2,1.05,7.4,117,15.3,32.7,.4,.15,0,37.463673,65,7,14.3,1.21,70.5,22.4,0,1,0,7,0,0,53,2,0,0,1,1,0,0,0,0,0,0,0,1,0,0,0,0,0,0,0,0,0,0,0,0,0,0,0,0,0,0,0,0,0,0,0,0,0,0,0,0,0,1,0,0,0,0,1,…
53,0,70,78,1.47,21,125,75,90,36.4,DISTRITO METROPOLIT. DE QUITO,16,23,29,UIO,0,0,0,Vivo,0,0,0,0,0,0,0,0,0,0,1,0,0,0,0,0,0,0,0,0,0,1,0,0,0,11,.86,1189,225,3.77,39.2,14.1,0,3.7,.4,94.40000000000001,29.2,49.22,7.4,117,16.3,32.5,1,.147,0,34.765625,65,7,16.8,1.12,37.6,19,0,1,0,7,0,0,53,1,0,0,1,1,0,0,0,0,0,0,0,1,0,0,0,0,0,0,0,0,0,0,0,0,0,0,0,0,0,0,0,0,0,0,0,0,0,0,0,0,0,1,0,0,0,0,1,0,0,0,0,1,0,0,1,1,1,1…
53,0,70,73,1.59,21,125,75,90,36.4,DISTRITO METROPOLIT. DE QUITO,16,23,27,UIO,0,0,0,Vivo,0,0,0,0,0,0,0,0,0,0,1,0,0,0,0,0,0,0,0,0,0,1,0,0,0,11,.86,0,225,3.77,39.2,14.1,0,3.7,.4,94.40000000000001,29.2,78.84999999999999,7.4,117,11.5,21.3,8.4,.91,0,29.238777,65,7,4.7,0,140.5,21.2,0,1,0,7,0,0,53,5,0,0,1,1,0,0,0,0,0,0,0,1,0,0,0,0,0,0,0,0,0,0,0,0,0,0,0,0,0,0,0,0,0,0,0,0,0,0,0,0,0,1,0,0,0,0,1,0,0,0,0,1,0,…
53,0,70,78,1.57,21,125,75,90,36.4,DISTRITO METROPOLIT. DE QUITO,16,23,63,UIO,0,0,0,Vivo,0,0,0,0,0,0,0,0,0,0,1,0,0,0,0,0,0,0,0,0,0,1,0,0,0,11,.86,1002,225,3.77,39.2,14.1,0,3.7,.4,94.40000000000001,29.2,.6,7.4,117,12.9,31.7,1.8,.081,0,31.588614,65,7,13.1,.92,33.4,20.2,0,1,0,7,0,0,53,3,0,0,1,1,0,0,0,0,0,0,0,1,0,0,0,0,0,0,0,0,0,0,0,0,0,0,0,0,0,0,0,0,0,0,0,0,0,0,0,0,0,1,0,0,0,0,1,0,0,0,0,1,0,0,1,1,1,1…
53,0,70,92.59999999999999,1.6,21,125,75,90,36.4,DISTRITO METROPOLIT. DE QUITO,16,23,281,UIO,0,0,0,Vivo,0,0,0,0,0,0,0,0,0,0,1,0,0,0,0,0,0,0,0,0,0,1,0,0,0,11,.86,1253,225,3.77,39.2,14.1,388,3.7,.4,94.40000000000001,29.2,48.22,7.4,117,12.9,27,0,.07,0,34.626038,65,7,12.9,1.09,99.7,20.1,0,1,0,7,0,0,53,9,0,0,1,1,0,0,0,0,0,0,0,1,0,0,0,0,0,0,0,0,0,0,0,0,0,0,0,0,0,0,0,0,0,0,0,0,0,0,0,0,0,1,0,0,0,0,1,0,0,0…
53,0,70,92.59999999999999,1.65,21,125,75,90,36.4,DISTRITO METROPOLIT. DE QUITO,16,23,0,UIO,0,0,0,Vivo,0,0,0,0,0,0,0,0,0,0,1,0,0,0,0,0,0,0,0,0,0,1,0,0,0,11,.86,1224,225,3.77,39.2,14.1,217,3.7,.4,94.40000000000001,29.2,48.49,7.4,117,12.5,35.5,1.6,.16,0,34.626038,65,7,22.9,.99,134.4,20.7,0,1,0,7,0,0,53,10,0,0,1,1,0,0,0,0,0,0,0,1,0,0,0,0,0,0,0,0,0,0,0,0,0,0,0,0,0,0,0,0,0,0,0,0,0,0,0,0,0,1,0,0,0,0,1,0…
53,0,70,51.4,1.55,21,125,75,90,36.4,DISTRITO METROPOLIT. DE QUITO,16,23,160,UIO,0,0,0,Vivo,0,0,0,0,0,0,0,0,0,0,1,0,0,0,0,0,0,0,0,0,0,1,0,0,0,11,.86,0,225,3.77,39.2,14.1,0,3.7,.4,94.40000000000001,29.2,50.72,7.4,117,13.5,41.6,1.7,0,0,22.222221,65,7,11.8,1.07,56.2,20.5,1,1,0,7,0,0,53,7,0,0,1,1,0,0,0,0,0,0,0,1,0,0,0,0,0,0,0,0,0,0,0,0,0,0,0,0,0,0,0,0,0,0,0,0,0,0,0,0,0,1,0,0,0,0,1,0,0,0,0,1,0,0,1,1,1,…
54,1,57,87,1.62,30,103,62,84,38.7,DISTRITO METROPOLIT. DE QUITO,24,25,288,UIO,0,0,0,Vivo,0,0,0,0,0,0,0,0,0,0,0,0,0,0,0,0,0,0,0,0,0,0,0,0,0,16.35514068603516,.8,478.2,123,7.24,60.6,20.4,216,6.7,1.4,91.40000000000001,30.9,51.27,7.4,253,11.8,34,0,1.25,0,33.418365,111,11,17.3,0,9759999999999990,19.8,1,1,0,11,0,1,54,3,0,0,1,1,0,0,0,0,0,1,1,1,0,0,0,0,0,0,0,0,0,0,0,0,0,0,0,0,0,0,0,0,0,0,0,0,0,0,0,1,1,1,…
54,1,57,55,1.64,30,103,62,84,38.7,DISTRITO METROPOLIT. DE QUITO,44,43,341,UIO,0,0,0,Vivo,0,0,0,0,0,0,0,0,0,0,0,0,0,0,0,0,0,0,0,0,0,0,0,0,0,21,.78,1088,111,7.24,60.6,20.4,263,6.7,1.4,91.40000000000001,30.9,33.86,7.4,253,12.5,25.2,0,.081,0,20.761246,111,11,21.2,1.13,0,20.4,1,1,0,11,0,1,54,2,0,0,1,1,0,0,0,0,0,1,1,1,0,0,0,0,0,0,0,0,0,0,0,0,0,0,0,0,0,0,0,0,0,0,0,0,0,0,0,1,1,1,1,0,0,0,1,0,0,0,0,1,0,0,1…
54,1,57,73,1.55,30,103,62,84,38.7,DISTRITO METROPOLIT. DE QUITO,21,42,1250,UIO,0,0,0,Vivo,0,0,0,0,0,0,0,0,0,0,0,0,0,0,0,0,0,0,0,0,0,0,0,0,0,12,.8100000000000001,0,116,7.24,60.6,20.4,280,6.7,1.4,91.40000000000001,30.9,29.59,7.4,253,14.4,35.6,0,0,0,30.30303,111,11,11.6,1.09,120.5,18.7,0,1,0,11,0,1,54,4,0,0,1,1,0,0,0,0,0,1,1,1,0,0,0,0,0,0,0,0,0,0,0,0,0,0,0,0,0,0,0,0,0,0,0,0,0,0,0,1,1,1,1,0,0,0,1,0,0…
54,1,57,,,30,103,62,84,38.7,DISTRITO METROPOLIT. DE QUITO,,,,UIO,0,0,0,Vivo,0,0,0,0,0,0,0,0,0,0,0,0,0,0,0,0,0,0,0,0,0,0,0,0,0,,,,,7.24,60.6,20.4,,6.7,1.4,91.40000000000001,30.9,,7.4,253,,,,,0,,111,11,,,,,,1,0,11,0,1,54,0,,,,,,,,,,,,,,,,,,,,,,,,,,,,,,,,,,,,,,,,,,,,,,,,,,,,,,,,,,,,,,,,,,2,,,,,4,3,4,1,1,1,1,1,3,4,4,,,,,,,,,,0,,,,,4,3,4,2,4,2,,,2,1,3,1,2,1,3,2,,,2,1,,,,,,,,,1,75.666664,1,1,1,,,1,1,1,…
54,1,57,78,1.6,30,103,62,84,38.7,DISTRITO METROPOLIT. DE QUITO,49,32,163,UIO,0,0,0,Vivo,0,0,0,0,0,0,0,0,0,0,0,0,0,0,0,0,0,0,0,0,0,0,0,0,0,18.22429847717285,.73,1908,74,7.24,60.6,20.4,674,6.7,1.4,91.40000000000001,30.9,49.32,7.4,253,12.6,21.1,9.4,.04,0,29.410759,111,11,7.4,0,67.2,18.7,1,1,0,11,0,1,54,1,0,0,1,1,0,0,0,0,0,1,1,1,0,0,0,0,0,0,0,0,0,0,0,0,0,0,0,0,0,0,0,0,0,0,0,0,0,0,0,1,1,1,1,0,0,0,1,0,…
54,1,57,57,1.44,30,103,62,84,38.7,DISTRITO METROPOLIT. DE QUITO,32,50,132,UIO,0,0,0,Vivo,0,0,0,0,0,0,0,0,0,0,0,0,0,0,0,0,0,0,0,0,0,0,0,0,0,12,.71,0,113,7.24,60.6,20.4,0,6.7,1.4,91.40000000000001,30.9,37.55,7.4,253,13.3,53,.7,.165,0,27.34375,111,11,20,1.21,66.2,20.8,0,1,0,11,0,1,54,8,0,0,1,1,0,0,0,0,0,1,1,1,0,0,0,0,0,0,0,0,0,0,0,0,0,0,0,0,0,0,0,0,0,0,0,0,0,0,0,1,1,1,1,0,0,0,1,0,0,0,0,1,0,0,1,1,1,1…
54,1,57,69.09999999999999,1.56,30,103,62,84,38.7,DISTRITO METROPOLIT. DE QUITO,12,29,0,UIO,0,0,0,Vivo,0,0,0,0,0,0,0,0,0,0,0,0,0,0,0,0,0,0,0,0,0,0,0,0,0,5,.87,1224,99,7.24,60.6,20.4,287,6.7,1.4,91.40000000000001,30.9,37.73,7.4,253,12.8,20.2,0,.18,0,27.630367,111,11,37.6,0,93,21.6,1,1,0,11,0,1,54,5,0,0,1,1,0,0,0,0,0,1,1,1,0,0,0,0,0,0,0,0,0,0,0,0,0,0,0,0,0,0,0,0,0,0,0,0,0,0,0,1,1,1,1,0,0,0,1,0,0,0,0…
54,1,57,60,1.65,30,103,62,84,38.7,DISTRITO METROPOLIT. DE QUITO,29,16,77,UIO,0,0,0,Vivo,0,0,0,0,0,0,0,0,0,0,0,0,0,0,0,0,0,0,0,0,0,0,0,0,0,11,.61,1245,109,7.24,60.6,20.4,0,6.7,1.4,91.40000000000001,30.9,113.52,7.4,253,12.9,28.9,232,.2,0,20.832653,111,11,2.7,0,47.1,15.1,0,1,0,11,0,1,54,9,0,0,1,1,0,0,0,0,0,1,1,1,0,0,0,0,0,0,0,0,0,0,0,0,0,0,0,0,0,0,0,0,0,0,0,0,0,0,0,1,1,1,1,0,0,0,1,0,0,0,0,1,0,0,1,1,…
54,1,57,77.90000000000001,1.55,30,103,62,84,38.7,DISTRITO METROPOLIT. DE QUITO,36,41,0,UIO,0,0,0,Vivo,0,0,0,0,0,0,0,0,0,0,0,0,0,0,0,0,0,0,0,0,0,0,0,0,0,13,1.39,0,113,7.24,60.6,20.4,0,6.7,1.4,91.40000000000001,30.9,25.19,7.4,253,12.2,32,1.5,.6860000000000001,0,33.05785,111,11,26.7,1.05,9790000000000000,19.6,1,1,0,11,0,1,54,10,0,0,1,1,0,0,0,0,0,1,1,1,0,0,0,0,0,0,0,0,0,0,0,0,0,0,0,0,0,0,0,0,0,0,0,0,…
54,1,57,55,1.67,30,103,62,84,38.7,DISTRITO METROPOLIT. DE QUITO,162,39,63,UIO,0,0,0,Vivo,0,0,0,0,0,0,0,0,0,0,0,0,0,0,0,0,0,0,0,0,0,0,0,0,0,11,.67,785.8,121,7.24,60.6,20.4,310,6.7,1.4,91.40000000000001,30.9,46.77,7.4,253,16.5,30.6,1.6,0,0,20.0853,111,11,10.8,1.08,41.6,20.1,1,1,0,11,0,1,54,7,0,0,1,1,0,0,0,0,0,1,1,1,0,0,0,0,0,0,0,0,0,0,0,0,0,0,0,0,0,0,0,0,0,0,0,0,0,0,0,1,1,1,1,0,0,0,1,0,0,0,0,1,0,0,…
54,1,57,72,1.65,30,103,62,84,38.7,DISTRITO METROPOLIT. DE QUITO,42,32,108,UIO,0,0,0,Vivo,0,0,0,0,0,0,0,0,0,0,0,0,0,0,0,0,0,0,0,0,0,0,0,0,0,8,.8100000000000001,0,109,7.24,60.6,20.4,0,6.7,1.4,91.40000000000001,30.9,5.73,7.4,253,14.1,55.3,.2,0,0,26.446281,111,11,38.7,1.03,78.2,19.4,1,1,0,11,0,1,54,6,0,0,1,1,0,0,0,0,0,1,1,1,0,0,0,0,0,0,0,0,0,0,0,0,0,0,0,0,0,0,0,0,0,0,0,0,0,0,0,1,1,1,1,0,0,0,1,0,0,0,0…
55,0,32,68.7,1.34,20,102,68,95,36,DISTRITO METROPOLIT. DE QUITO,28,20,60,UIO,1,0,0,Vivo,1,0,0,0,0,0,0,0,0,0,0,0,1,1,0,0,0,1,0,0,0,0,0,0,0,8,.67,2000,87,5.64,44.2,13.7,143,.7,2.3,97,33.4,1.84,7.320000171661377,390,16.9,42.9,149,.01,0,34.602077,83,4,17.1,1.63,97.8,17.2,0,1,0,4,0,0,55,4,0,0,1,1,0,0,0,0,0,0,0,0,0,0,0,0,0,0,0,0,0,0,0,0,0,0,0,0,0,0,0,0,0,0,0,0,0,0,0,0,0,1,0,0,0,0,0,0,0,1,1,0,1,0,1,1,0,…
55,0,32,,,20,102,68,95,36,DISTRITO METROPOLIT. DE QUITO,28,20,60,UIO,1,0,0,Vivo,1,0,0,0,0,0,0,0,0,0,0,0,1,1,0,0,0,1,0,0,0,0,0,0,0,8,.67,,87,5.64,44.2,13.7,143,.7,2.3,,,1.84,,390,,,149,.01,0,,83,4,,,,,,1,0,4,0,0,55,0,,,,,,,,,,,,,,,,,,,,,,,,,,,,,,,,,,,,,,,,,,,,,,,,,,,,,,,,,,,,,,,,,,1,,,,,2,1,1,1,1,2,1,4,1,1,1,2,0,1,0,1,0,2,0,1,0,,,1,1,4,1,3,1,2,1,2,0,1,2,4,1,,,,,1,0,,,,,,,4,1,2,0,1,79.333336,2,1,2,…
55,0,32,91,1.42,20,102,68,95,36,DISTRITO METROPOLIT. DE QUITO,28,20,60,UIO,1,0,0,Vivo,1,0,0,0,0,0,0,0,0,0,0,0,1,1,0,0,0,1,0,0,0,0,0,0,0,8,.67,740.4,87,5.64,44.2,13.7,143,.7,2.3,93,34,1.84,7.4,390,12.9,24.7,149,.01,0,34.765625,83,4,50.2,.97,107.1,18,0,1,0,4,0,0,55,2,0,0,1,1,0,0,0,0,0,0,0,0,0,0,0,0,0,0,0,0,0,0,0,0,0,0,0,0,0,0,0,0,0,0,0,0,0,0,0,0,0,1,0,0,0,0,0,0,0,1,1,0,1,0,1,1,0,0,1,0,1,1,1,1,1,1,4…
55,0,32,91,1.5,20,102,68,95,36,DISTRITO METROPOLIT. DE QUITO,28,20,60,UIO,1,0,0,Vivo,1,0,0,0,0,0,0,0,0,0,0,0,1,1,0,0,0,1,0,0,0,0,0,0,0,8,.67,0,87,5.64,44.2,13.7,143,.7,2.3,92,20.8,1.84,7.459000110626221,390,10.1,42.1,149,.01,0,34.602077,83,4,21.2,0,8190000000000000,16.5,1,1,0,4,0,0,55,1,0,0,1,1,0,0,0,0,0,0,0,0,0,0,0,0,0,0,0,0,0,0,0,0,0,0,0,0,0,0,0,0,0,0,0,0,0,0,0,0,0,1,0,0,0,0,0,0,0,1,1,0,1,0,1,1…
55,0,32,82,1.45,20,102,68,95,36,DISTRITO METROPOLIT. DE QUITO,28,20,60,UIO,1,0,0,Vivo,1,0,0,0,0,0,0,0,0,0,0,0,1,1,0,0,0,1,0,0,0,0,0,0,0,8,.67,1212,87,5.64,44.2,13.7,143,.7,2.3,93,25.1,1.84,7.4,390,11.7,24.6,149,.01,0,34.602077,83,4,44.5,0,166.5,18.2,0,1,0,4,0,0,55,9,0,0,1,1,0,0,0,0,0,0,0,0,0,0,0,0,0,0,0,0,0,0,0,0,0,0,0,0,0,0,0,0,0,0,0,0,0,0,0,0,0,1,0,0,0,0,0,0,0,1,1,0,1,0,1,1,0,0,1,0,1,1,1,1,1,1,…
55,0,32,89,1.4,20,102,68,95,36,DISTRITO METROPOLIT. DE QUITO,28,20,60,UIO,1,0,0,Vivo,1,0,0,0,0,0,0,0,0,0,0,0,1,1,0,0,0,1,0,0,0,0,0,0,0,8,.67,1450,87,5.64,44.2,13.7,143,.7,2.3,95,29.8,1.84,7.348999977111816,390,11.3,39.7,149,.01,0,35.295551,83,4,32.7,0,45.4,16.7,1,1,0,4,0,0,55,10,0,0,1,1,0,0,0,0,0,0,0,0,0,0,0,0,0,0,0,0,0,0,0,0,0,0,0,0,0,0,0,0,0,0,0,0,0,0,0,0,0,1,0,0,0,0,0,0,0,1,1,0,1,0,1,1,0,0,1,0…
55,0,32,90.2,1.42,20,102,68,95,36,DISTRITO METROPOLIT. DE QUITO,28,20,60,UIO,1,0,0,Vivo,1,0,0,0,0,0,0,0,0,0,0,0,1,1,0,0,0,1,0,0,0,0,0,0,0,8,.67,2000,87,5.64,44.2,13.7,143,.7,2.3,95,24,1.84,7.260000228881836,390,13.8,23.5,149,.01,0,35.295551,83,4,15.5,.97,141.6,9.9,1,1,0,4,0,0,55,8,0,0,1,1,0,0,0,0,0,0,0,0,0,0,0,0,0,0,0,0,0,0,0,0,0,0,0,0,0,0,0,0,0,0,0,0,0,0,0,0,0,1,0,0,0,0,0,0,0,1,1,0,1,0,1,1,0,0,1…
55,0,32,81,1.42,20,102,68,95,36,DISTRITO METROPOLIT. DE QUITO,28,20,60,UIO,1,0,0,Vivo,1,0,0,0,0,0,0,0,0,0,0,0,1,1,0,0,0,1,0,0,0,0,0,0,0,8,.67,0,87,5.64,44.2,13.7,143,.7,2.3,96,33.1,1.84,7.230999946594238,390,12.4,20.3,149,.01,0,35.111111,83,4,23,1.06,54.2,11.1,0,1,0,4,0,0,55,5,0,0,1,1,0,0,0,0,0,0,0,0,0,0,0,0,0,0,0,0,0,0,0,0,0,0,0,0,0,0,0,0,0,0,0,0,0,0,0,0,0,1,0,0,0,0,0,0,0,1,1,0,1,0,1,1,0,0,1,0,1…
55,0,32,87.3,1.41,20,102,68,95,36,DISTRITO METROPOLIT. DE QUITO,28,20,60,UIO,1,0,0,Vivo,1,0,0,0,0,0,0,0,0,0,0,0,1,1,0,0,0,1,0,0,0,0,0,0,0,8,.67,169.1,87,5.64,44.2,13.7,143,.7,2.3,87,32,1.84,7.3,390,12.6,31.3,149,.01,0,35.295551,83,4,26.4,.95,93,16.6,1,1,0,4,0,0,55,6,0,0,1,1,0,0,0,0,0,0,0,0,0,0,0,0,0,0,0,0,0,0,0,0,0,0,0,0,0,0,0,0,0,0,0,0,0,0,0,0,0,1,0,0,0,0,0,0,0,1,1,0,1,0,1,1,0,0,1,0,1,1,1,1,1,1,…
55,0,32,87.8,1.5,20,102,68,95,36,DISTRITO METROPOLIT. DE QUITO,28,20,60,UIO,1,0,0,Vivo,1,0,0,0,0,0,0,0,0,0,0,0,1,1,0,0,0,1,0,0,0,0,0,0,0,8,.67,0,87,5.64,44.2,13.7,143,.7,2.3,87,34,1.84,7.269999980926514,390,12.8,37.6,149,.01,0,35.111111,83,4,47.1,1.09,8659999999999990,14.8,0,1,0,4,0,0,55,3,0,0,1,1,0,0,0,0,0,0,0,0,0,0,0,0,0,0,0,0,0,0,0,0,0,0,0,0,0,0,0,0,0,0,0,0,0,0,0,0,0,1,0,0,0,0,0,0,0,1,1,0,1,0,…
55,0,32,86.5,1.42,20,102,68,95,36,DISTRITO METROPOLIT. DE QUITO,28,20,60,UIO,1,0,0,Vivo,1,0,0,0,0,0,0,0,0,0,0,0,1,1,0,0,0,1,0,0,0,0,0,0,0,8,.67,0,87,5.64,44.2,13.7,143,.7,2.3,92,40.7,1.84,7.197999954223633,390,14.7,27.1,149,.01,0,37.180248,83,4,16.8,1.17,176.7,11.5,1,1,0,4,0,0,55,7,0,0,1,1,0,0,0,0,0,0,0,0,0,0,0,0,0,0,0,0,0,0,0,0,0,0,0,0,0,0,0,0,0,0,0,0,0,0,0,0,0,1,0,0,0,0,0,0,0,1,1,0,1,0,1,1,0,0,…
56,0,90,72,1.72,20,117,57,91,36.7,DISTRITO METROPOLIT. DE QUITO,23,66,0,UIO,0,1,0,Vivo,0,0,0,1,1,0,0,0,0,0,0,0,0,1,1,0,0,0,0,0,0,0,0,1,0,8.878504753112793,.95,1147,132,4.88,42.9,14.2,243,7.9,1.4,89,40,11.96,7.4,210,14,28.4,2,.34,0,22.881252,80,5,14.3,1.25,199,22.3,1,1,0,5,0,0,56,1,0,0,1,1,0,0,0,0,0,1,1,1,0,0,0,0,0,0,0,0,0,0,0,0,0,0,0,0,0,0,0,0,0,0,0,0,0,0,0,1,1,1,1,1,1,1,1,1,1,1,1,1,1,1,1,1,1,1,1…
56,0,90,69,1.48,20,117,57,91,36.7,DISTRITO METROPOLIT. DE QUITO,41,29,64,UIO,0,1,0,Vivo,0,0,0,1,1,0,0,0,0,0,0,0,0,1,1,0,0,0,0,0,0,0,0,1,0,9.345794677734375,.73,0,83,4.65,42.8,14,120,11.6,1.2,83,45,4.24,7.27400016784668,300,12.1,36.3,140,0,0,31.111111,80,5,4.4,1.09,32.1,16.4,0,1,0,5,0,0,56,8,0,0,1,1,0,0,0,0,0,1,1,1,0,0,0,0,0,0,0,0,0,0,0,0,0,0,0,0,0,0,0,0,0,0,0,0,0,0,0,1,1,1,1,1,1,1,1,1,1,1,1,1,1,1…
56,0,90,75,1.53,20,117,57,91,36.7,DISTRITO METROPOLIT. DE QUITO,11,49,54,UIO,0,1,0,Vivo,0,0,0,1,1,0,0,0,0,0,0,0,0,1,1,0,0,0,0,0,0,0,0,1,0,36,.91,0,67,5.38,47.1,15.5,207,11.7,1,90,33,54.91,7.39799976348877,213,14.9,30.8,0,0,0,31.217482,80,5,11.1,1.14,81.7,20.4,0,1,0,5,0,0,56,7,0,0,1,1,0,0,0,0,0,1,1,1,0,0,0,0,0,0,0,0,0,0,0,0,0,0,0,0,0,0,0,0,0,0,0,0,0,0,0,1,1,1,1,1,1,1,1,1,1,1,1,1,1,1,1,1,1,1,1,0,1,…
56,0,90,69.09999999999999,1.53,20,117,57,91,36.7,DISTRITO METROPOLIT. DE QUITO,24,68,334,UIO,0,1,0,Vivo,0,0,0,1,1,0,0,0,0,0,0,0,0,1,1,0,0,0,0,0,0,0,0,1,0,29,.66,0,142,4.33,39,13,497,11.8,1.4,76,38.5,24.33,7.441999912261963,315,14,43.6,0,0,0,28.650137,80,5,24.6,1.23,120,23.6,1,1,0,5,0,0,56,10,0,0,1,1,0,0,0,0,0,1,1,1,0,0,0,0,0,0,0,0,0,0,0,0,0,0,0,0,0,0,0,0,0,0,0,0,0,0,0,1,1,1,1,1,1,1,1,1,1,1,1,1,1,…
56,0,90,87,1.5,20,117,57,91,36.7,DISTRITO METROPOLIT. DE QUITO,21,29,69,UIO,0,1,0,Vivo,0,0,0,1,1,0,0,0,0,0,0,0,0,1,1,0,0,0,0,0,0,0,0,1,0,41.58878326416016,.8,0,115,3.98,35.7,11.9,443,17.8,.5,92,25.8,96.63,7.435999870300293,404,11.7,27.7,140,.078,0,37.180248,80,5,4.3,1.56,7690000000000000,21.4,0,1,0,5,0,0,56,4,0,0,1,1,0,0,0,0,0,1,1,1,0,0,0,0,0,0,0,0,0,0,0,0,0,0,0,0,0,0,0,0,0,0,0,0,0,0,0,1,1,1,1,1,…
56,0,90,66.40000000000001,1.58,20,117,57,91,36.7,DISTRITO METROPOLIT. DE QUITO,12,41,469,UIO,0,1,0,Vivo,0,0,0,1,1,0,0,0,0,0,0,0,0,1,1,0,0,0,0,0,0,0,0,1,0,13.55140209197998,1.81,0,130,4.2,37.7,12.4,429,18.5,.9,60,33.6,43.86,7.4,256,14.7,30.1,0,.089,0,26.210938,80,5,5.2,1.15,9390000000000000,23.5,0,1,0,5,0,0,56,5,0,0,1,1,0,0,0,0,0,1,1,1,0,0,0,0,0,0,0,0,0,0,0,0,0,0,0,0,0,0,0,0,0,0,0,0,0,0,0,1,1,1,1,…
56,0,90,53.9,1.55,20,117,57,91,36.7,DISTRITO METROPOLIT. DE QUITO,9,24,25,UIO,0,1,0,Vivo,0,0,0,1,1,0,0,0,0,0,0,0,0,1,1,0,0,0,0,0,0,0,0,1,0,27.57009315490723,.61,882.1,98,4.29,43.1,13.1,470,16.5,.4,46,46.6,36.1,7.341000080108643,312,11.6,30,0,.201,0,21.773842,80,5,5.6,1,89.5,26,0,1,0,5,0,0,56,6,0,0,1,1,0,0,0,0,0,1,1,1,0,0,0,0,0,0,0,0,0,0,0,0,0,0,0,0,0,0,0,0,0,0,0,0,0,0,0,1,1,1,1,1,1,1,1,1,1,1,1,1,…
56,0,90,53.9,1.56,20,117,57,91,36.7,DISTRITO METROPOLIT. DE QUITO,44,46,0,UIO,0,1,0,Vivo,0,0,0,1,1,0,0,0,0,0,0,0,0,1,1,0,0,0,0,0,0,0,0,1,0,13,.83,0,128,4.33,37.9,13.9,0,14.6,.7,79.59999999999999,26.1,96.63,7.4,104,11,21.7,0,.061,0,22.675737,80,5,4.9,.91,133.8,19.9,0,1,0,5,0,0,56,3,0,0,1,1,0,0,0,0,0,1,1,1,0,0,0,0,0,0,0,0,0,0,0,0,0,0,0,0,0,0,0,0,0,0,0,0,0,0,0,1,1,1,1,1,1,1,1,1,1,1,1,1,1,1,1,1,1,1,1…
56,0,90,,,20,117,57,91,36.7,DISTRITO METROPOLIT. DE QUITO,,,,UIO,0,1,0,Vivo,0,0,0,1,1,0,0,0,0,0,0,0,0,1,1,0,0,0,0,0,0,0,0,1,0,,,,,,,,,,,,,,,,,,,,0,,80,5,,,,,,1,0,5,0,0,56,0,,,,,,,,,,,,,,,,,,,,,,,,,,,,,,,,,,,,,,,,,,,,,,,,,,,,,,,,,,,,,,,,,,4,,,,,2,1,1,2,1,1,2,2,2,2,1,,,,,,,,,,0,,,,,,,,,,,,,,,,,,,,,,,,,,,,,,,,,,77,1,1,2,,,0,0,,0,,1,,,,,,,0,,0,,,0,,,,1,,,1,1,,0,,73.2,21,21.666666,,,0,,0,,1,0,,1
56,0,90,72.09999999999999,1.41,20,117,57,91,36.7,DISTRITO METROPOLIT. DE QUITO,53,49,62,UIO,0,1,0,Vivo,0,0,0,1,1,0,0,0,0,0,0,0,0,1,1,0,0,0,0,0,0,0,0,1,0,22.89719581604004,.63,573.7000000000001,122,4.77,41,13.1,246,6.6,.3,59,34,4.66,7.3,214,13.2,44.6,.3,0,0,35.295551,80,5,20.8,1.03,160.8,20.3,0,1,0,5,0,0,56,2,0,0,1,1,0,0,0,0,0,1,1,1,0,0,0,0,0,0,0,0,0,0,0,0,0,0,0,0,0,0,0,0,0,0,0,0,0,0,0,1,1,1,1,1,1…
56,0,90,79,1.52,20,117,57,91,36.7,DISTRITO METROPOLIT. DE QUITO,19,11,49,UIO,0,1,0,Vivo,0,0,0,1,1,0,0,0,0,0,0,0,0,1,1,0,0,0,0,0,0,0,0,1,0,33.64485931396484,1.11,0,157,4.49,41.8,14.5,237,14.5,.6,98.2,32.8,153.39,7.3,222,15.6,36.2,576,0,0,33.327991,80,5,4.8,0,73.2,15.7,0,1,0,5,0,0,56,9,0,0,1,1,0,0,0,0,0,1,1,1,0,0,0,0,0,0,0,0,0,0,0,0,0,0,0,0,0,0,0,0,0,0,0,0,0,0,0,1,1,1,1,1,1,1,1,1,1,1,1,1,1,1,1,1,1,…
57,0,77,93.5,1.5,29,123,70,93,36.3,DISTRITO METROPOLIT. DE QUITO,43,42,46,UIO,0,0,0,+48H,1,0,0,1,0,0,0,1,0,0,0,0,0,1,1,0,0,1,1,0,0,1,1,0,0,7,.66,1241,136,4.29,41.4,13.8,434,5.7,.3,93,34,150.73,7.4,168,16.5,28.6,1571,.13,1,37.463673,92,24,12.4,0,79.5,0,1,1,1,24,0,0,57,1,0,0,1,0,0,0,0,0,0,0,0,0,0,0,0,0,0,0,0,0,0,0,0,0,0,0,0,0,0,0,0,0,0,0,0,0,0,0,0,0,0,1,0,0,0,0,0,0,0,0,0,0,0,0,0,0,0,0,1,0,1,1,1,1,1…
57,0,77,93.40000000000001,1.5,29,123,70,93,36.3,DISTRITO METROPOLIT. DE QUITO,43,42,46,UIO,0,0,0,+48H,1,0,0,1,0,0,0,1,0,0,0,0,0,1,1,0,0,1,1,0,0,1,1,0,0,7,.66,0,136,4.29,41.4,13.8,434,5.7,.3,93,34,150.73,7.4,168,16.5,28.6,1571,.13,1,34.626038,92,24,6.4,0,219.4,4.5,0,1,1,24,0,0,57,3,0,0,1,0,0,0,0,0,0,0,0,0,0,0,0,0,0,0,0,0,0,0,0,0,0,0,0,0,0,0,0,0,0,0,0,0,0,0,0,0,0,1,0,0,0,0,0,0,0,0,0,0,0,0,0,0,0,0,1…
57,0,77,80,1.5,29,123,70,93,36.3,DISTRITO METROPOLIT. DE QUITO,43,42,46,UIO,0,0,0,+48H,1,0,0,1,0,0,0,1,0,0,0,0,0,1,1,0,0,1,1,0,0,1,1,0,0,7,.66,1268,136,4.29,41.4,13.8,434,5.7,.3,93,34,150.73,7.4,168,16.5,28.6,1571,.13,1,35.111111,92,24,32.7,1.34,172.1,0,1,1,1,24,0,0,57,10,0,0,1,0,0,0,0,0,0,0,0,0,0,0,0,0,0,0,0,0,0,0,0,0,0,0,0,0,0,0,0,0,0,0,0,0,0,0,0,0,0,1,0,0,0,0,0,0,0,0,0,0,0,0,0,0,0,0,1,0,1,1,1,…
57,0,77,99.2,1.5,29,123,70,93,36.3,DISTRITO METROPOLIT. DE QUITO,43,42,46,UIO,0,0,0,+48H,1,0,0,1,0,0,0,1,0,0,0,0,0,1,1,0,0,1,1,0,0,1,1,0,0,7,.66,0,136,4.29,41.4,13.8,434,5.7,.3,93,34,150.73,7.4,168,16.5,28.6,1571,.13,1,36.085403,92,24,2.2,1.67,149.6,4.5,0,1,1,24,0,0,57,8,0,0,1,0,0,0,0,0,0,0,0,0,0,0,0,0,0,0,0,0,0,0,0,0,0,0,0,0,0,0,0,0,0,0,0,0,0,0,0,0,0,1,0,0,0,0,0,0,0,0,0,0,0,0,0,0,0,0,1,0,1,1,1,1…
57,0,77,94,1.5,29,123,70,93,36.3,DISTRITO METROPOLIT. DE QUITO,43,42,46,UIO,0,0,0,+48H,1,0,0,1,0,0,0,1,0,0,0,0,0,1,1,0,0,1,1,0,0,1,1,0,0,7,.66,434.1,136,4.29,41.4,13.8,434,5.7,.3,93,34,150.73,7.4,168,16.5,28.6,1571,.13,1,34.842453,92,24,3.4,0,199.2,15.7,0,1,1,24,0,0,57,9,0,0,1,0,0,0,0,0,0,0,0,0,0,0,0,0,0,0,0,0,0,0,0,0,0,0,0,0,0,0,0,0,0,0,0,0,0,0,0,0,0,1,0,0,0,0,0,0,0,0,0,0,0,0,0,0,0,0,1,0,1,1,1,1…
57,0,77,77.90000000000001,1.5,29,123,70,93,36.3,DISTRITO METROPOLIT. DE QUITO,43,42,46,UIO,0,0,0,+48H,1,0,0,1,0,0,0,1,0,0,0,0,0,1,1,0,0,1,1,0,0,1,1,0,0,7,.66,1397,136,4.29,41.4,13.8,434,5.7,.3,93,34,150.73,7.4,168,16.5,28.6,1571,.13,1,32.871971,92,24,8.4,2.53,48.7,0,0,1,1,24,0,0,57,2,0,0,1,0,0,0,0,0,0,0,0,0,0,0,0,0,0,0,0,0,0,0,0,0,0,0,0,0,0,0,0,0,0,0,0,0,0,0,0,0,0,1,0,0,0,0,0,0,0,0,0,0,0,0,0,0,0,…
57,0,77,,1.5,29,123,70,93,36.3,DISTRITO METROPOLIT. DE QUITO,43,42,46,UIO,0,0,0,+48H,1,0,0,1,0,0,0,1,0,0,0,0,0,1,1,0,0,1,1,0,0,1,1,0,0,7,.66,,136,4.29,41.4,13.8,434,5.7,.3,93,34,150.73,7.4,168,16.5,28.6,1571,.13,1,,92,24,,,,,,1,1,24,0,0,57,0,,,,,,,,,,,,,,,,,,,,,,,,,,,,,,,,,,,,,,,,,,,,,,,,,,,,,,,,,,,,,,,,,,4,,1,,,3,1,4,3,1,2,1,3,2,1,1,3,0,3,0,1,0,2,0,1,0,,,3,3,1,2,2,1,2,1,4,1,1,1,1,2,3,1,4,2,4,1,2…
57,0,77,90,1.5,29,123,70,93,36.3,DISTRITO METROPOLIT. DE QUITO,43,42,46,UIO,0,0,0,+48H,1,0,0,1,0,0,0,1,0,0,0,0,0,1,1,0,0,1,1,0,0,1,1,0,0,7,.66,0,136,4.29,41.4,13.8,434,5.7,.3,93,34,150.73,7.4,168,16.5,28.6,1571,.13,1,35.295551,92,24,6.4,0,59.1,8.4,0,1,1,24,0,0,57,5,0,0,1,0,0,0,0,0,0,0,0,0,0,0,0,0,0,0,0,0,0,0,0,0,0,0,0,0,0,0,0,0,0,0,0,0,0,0,0,0,0,1,0,0,0,0,0,0,0,0,0,0,0,0,0,0,0,0,1,0,1,1,1,1,1,4,4…
57,0,77,86.5,1.5,29,123,70,93,36.3,DISTRITO METROPOLIT. DE QUITO,43,42,46,UIO,0,0,0,+48H,1,0,0,1,0,0,0,1,0,0,0,0,0,1,1,0,0,1,1,0,0,1,1,0,0,7,.66,0,136,4.29,41.4,13.8,434,5.7,.3,93,34,150.73,7.4,168,16.5,28.6,1571,.13,1,36.085403,92,24,13.3,0,8509999999999990,21.2,1,1,1,24,0,0,57,6,0,0,1,0,0,0,0,0,0,0,0,0,0,0,0,0,0,0,0,0,0,0,0,0,0,0,0,0,0,0,0,0,0,0,0,0,0,0,0,0,0,1,0,0,0,0,0,0,0,0,0,0,0,0,0,0,0,0,1…
57,0,77,80,1.5,29,123,70,93,36.3,DISTRITO METROPOLIT. DE QUITO,43,42,46,UIO,0,0,0,+48H,1,0,0,1,0,0,0,1,0,0,0,0,0,1,1,0,0,1,1,0,0,1,1,0,0,7,.66,1161,136,4.29,41.4,13.8,434,5.7,.3,93,34,150.73,7.4,168,16.5,28.6,1571,.13,1,33.05785,92,24,3.3,1.57,176.7,0,0,1,1,24,0,0,57,7,0,0,1,0,0,0,0,0,0,0,0,0,0,0,0,0,0,0,0,0,0,0,0,0,0,0,0,0,0,0,0,0,0,0,0,0,0,0,0,0,0,1,0,0,0,0,0,0,0,0,0,0,0,0,0,0,0,0,1,0,1,1,1,1,1…
57,0,77,83,1.5,29,123,70,93,36.3,DISTRITO METROPOLIT. DE QUITO,43,42,46,UIO,0,0,0,+48H,1,0,0,1,0,0,0,1,0,0,0,0,0,1,1,0,0,1,1,0,0,1,1,0,0,7,.66,2000,136,4.29,41.4,13.8,434,5.7,.3,93,34,150.73,7.4,168,16.5,28.6,1571,.13,1,34.765625,92,24,3.1,3.2,166.9,24.4,0,1,1,24,0,0,57,4,0,0,1,0,0,0,0,0,0,0,0,0,0,0,0,0,0,0,0,0,0,0,0,0,0,0,0,0,0,0,0,0,0,0,0,0,0,0,0,0,0,1,0,0,0,0,0,0,0,0,0,0,0,0,0,0,0,0,1,0,1,1,1,…
58,0,60,54,1.6,20,90,60,96,37.8,DISTRITO METROPOLIT. DE QUITO,15,26,53,UIO,0,0,0,Vivo,0,0,0,1,0,0,0,0,0,0,0,0,0,0,0,0,0,0,0,0,0,0,0,0,0,9,.77,0,95,4.88,43.3,15.3,0,3.6,.6,92,32.1,35.16,7.4,185,11.8,32.6,9.4,0,0,22.212967,71,9,18.9,1.02,9409999999999990,19.4,0,1,0,9,0,0,58,10,0,0,1,1,0,0,0,0,0,0,0,1,0,0,0,0,0,0,0,0,0,0,0,0,0,0,0,0,0,0,0,0,0,0,0,0,0,0,0,1,1,1,1,0,0,0,1,0,0,0,0,1,0,0,1,1,1,1,1,0,1,1…
58,0,60,66.40000000000001,1.58,20,90,60,96,37.8,DISTRITO METROPOLIT. DE QUITO,15,26,107,UIO,0,0,0,Vivo,0,0,0,1,0,0,0,0,0,0,0,0,0,0,0,0,0,0,0,0,0,0,0,0,0,10.28037357330322,.66,0,109,4.88,43.3,15.3,273,3.6,.6,92,32.1,19.54,7.4,185,13.8,27.3,.9,.06,0,26.298489,71,9,32,.98,173.3,20.7,1,1,0,9,0,0,58,9,0,0,1,1,0,0,0,0,0,0,0,1,0,0,0,0,0,0,0,0,0,0,0,0,0,0,0,0,0,0,0,0,0,0,0,0,0,0,0,1,1,1,1,0,0,0,1,0,0,0,0…
58,0,60,68,1.43,20,90,60,96,37.8,DISTRITO METROPOLIT. DE QUITO,15,26,39,UIO,0,0,0,Vivo,0,0,0,1,0,0,0,0,0,0,0,0,0,0,0,0,0,0,0,0,0,0,0,0,0,11,.9,0,87,4.88,43.3,15.3,0,3.6,.6,92,32.1,91.77,7.4,185,12.3,26.8,2.4,2.67,0,33.05785,71,9,22.3,0,138.3,20.1,0,1,0,9,0,0,58,6,0,0,1,1,0,0,0,0,0,0,0,1,0,0,0,0,0,0,0,0,0,0,0,0,0,0,0,0,0,0,0,0,0,0,0,0,0,0,0,1,1,1,1,0,0,0,1,0,0,0,0,1,0,0,1,1,1,1,1,0,1,1,1,1,1,3,3,1…
58,0,60,84.5,1.6,20,90,60,96,37.8,DISTRITO METROPOLIT. DE QUITO,15,26,358,UIO,0,0,0,Vivo,0,0,0,1,0,0,0,0,0,0,0,0,0,0,0,0,0,0,0,0,0,0,0,0,0,5,.6800000000000001,685.2000000000001,122,4.88,43.3,15.3,178,3.6,.6,92,32.1,47.63,7.4,185,13.5,13.2,0,.67,0,32.591049,71,9,10.6,.99,115.4,20,0,1,0,9,0,0,58,1,0,0,1,1,0,0,0,0,0,0,0,1,0,0,0,0,0,0,0,0,0,0,0,0,0,0,0,0,0,0,0,0,0,0,0,0,0,0,0,1,1,1,1,0,0,0,1,0,0,0,0,…
58,0,60,51,1.52,20,90,60,96,37.8,DISTRITO METROPOLIT. DE QUITO,15,26,55,UIO,0,0,0,Vivo,0,0,0,1,0,0,0,0,0,0,0,0,0,0,0,0,0,0,0,0,0,0,0,0,0,8,.6800000000000001,506.2,96,4.88,43.3,15.3,0,3.6,.6,92,32.1,1.67,7.4,185,12.1,26.8,0,.08,0,20.0853,71,9,43.3,1.07,104.4,21.9,0,1,0,9,0,0,58,8,0,0,1,1,0,0,0,0,0,0,0,1,0,0,0,0,0,0,0,0,0,0,0,0,0,0,0,0,0,0,0,0,0,0,0,0,0,0,0,1,1,1,1,0,0,0,1,0,0,0,0,1,0,0,1,1,1,1,1,0…
58,0,60,68,1.5,20,90,60,96,37.8,DISTRITO METROPOLIT. DE QUITO,15,26,0,UIO,0,0,0,Vivo,0,0,0,1,0,0,0,0,0,0,0,0,0,0,0,0,0,0,0,0,0,0,0,0,0,16,1.01,255.7,137,4.88,43.3,15.3,401,3.6,.6,92,32.1,235.12,7.4,185,13.1,67.2,288,0,0,30.110279,71,9,7.5,2.09,7740000000000000,20.4,0,1,0,9,0,0,58,4,0,0,1,1,0,0,0,0,0,0,0,1,0,0,0,0,0,0,0,0,0,0,0,0,0,0,0,0,0,0,0,0,0,0,0,0,0,0,0,1,1,1,1,0,0,0,1,0,0,0,0,1,0,0,1,1,1,1,…
58,0,60,55.4,1.56,20,90,60,96,37.8,DISTRITO METROPOLIT. DE QUITO,15,26,0,UIO,0,0,0,Vivo,0,0,0,1,0,0,0,0,0,0,0,0,0,0,0,0,0,0,0,0,0,0,0,0,0,20,.64,0,102,4.88,43.3,15.3,0,3.6,.6,92,32.1,6.97,7.4,185,12.2,40.4,7.7,.365,0,23.183392,71,9,31.9,1.08,92,21.9,0,1,0,9,0,0,58,2,0,0,1,1,0,0,0,0,0,0,0,1,0,0,0,0,0,0,0,0,0,0,0,0,0,0,0,0,0,0,0,0,0,0,0,0,0,0,0,1,1,1,1,0,0,0,1,0,0,0,0,1,0,0,1,1,1,1,1,0,1,1,1,1,1,3,…
58,0,60,80,1.59,20,90,60,96,37.8,DISTRITO METROPOLIT. DE QUITO,15,26,120,UIO,0,0,0,Vivo,0,0,0,1,0,0,0,0,0,0,0,0,0,0,0,0,0,0,0,0,0,0,0,0,0,8,.86,0,98,4.88,43.3,15.3,232,3.6,.6,92,32.1,49.83,7.4,185,12,35.4,0,.06,0,33.333332,71,9,10,1.1,86.3,20,1,1,0,9,0,0,58,7,0,0,1,1,0,0,0,0,0,0,0,1,0,0,0,0,0,0,0,0,0,0,0,0,0,0,0,0,0,0,0,0,0,0,0,0,0,0,0,1,1,1,1,0,0,0,1,0,0,0,0,1,0,0,1,1,1,1,1,0,1,1,1,1,1,3,3,2,4,4…
58,0,60,,,20,90,60,96,37.8,DISTRITO METROPOLIT. DE QUITO,15,26,,UIO,0,0,0,Vivo,0,0,0,1,0,0,0,0,0,0,0,0,0,0,0,0,0,0,0,0,0,0,0,0,0,,,,,4.88,43.3,15.3,,3.6,.6,92,32.1,,7.4,185,,,,,0,,71,9,,,,,,1,0,9,0,0,58,0,,,,,,,,,,,,,,,,,,,,,,,,,,,,,,,,,,,,,,,,,,,,,,,,,,,,,,,,,,,,,,,,,,3,,,,,1,1,1,1,1,1,1,4,1,4,3,1,0,2,0,,,,,,0,,,,,2,1,3,1,3,1,,,1,2,1,2,2,1,3,2,,,2,1,,,,,,,,,1,70,1,1,2,0,0,0,0,0,1,1,0,1.7333333,,…
58,0,60,74,1.52,20,90,60,96,37.8,DISTRITO METROPOLIT. DE QUITO,15,26,25,UIO,0,0,0,Vivo,0,0,0,1,0,0,0,0,0,0,0,0,0,0,0,0,0,0,0,0,0,0,0,0,0,6.074766159057617,.6800000000000001,388.4,0,4.88,43.3,15.3,193,3.6,.6,92,32.1,1.41,7.4,185,12.1,26.5,.8,19.74,0,31.217482,71,9,24.1,1.09,37,22.1,1,1,0,9,0,0,58,5,0,0,1,1,0,0,0,0,0,0,0,1,0,0,0,0,0,0,0,0,0,0,0,0,0,0,0,0,0,0,0,0,0,0,0,0,0,0,0,1,1,1,1,0,0,0,1,0,0,0,…
58,0,60,85,1.58,20,90,60,96,37.8,DISTRITO METROPOLIT. DE QUITO,15,26,48,UIO,0,0,0,Vivo,0,0,0,1,0,0,0,0,0,0,0,0,0,0,0,0,0,0,0,0,0,0,0,0,0,6,.46,0,101,4.88,43.3,15.3,474,3.6,.6,92,32.1,90.11,7.4,185,17.1,26.3,8.4,.244,0,33.659298,71,9,19.1,1.28,59.5,17.2,0,1,0,9,0,0,58,3,0,0,1,1,0,0,0,0,0,0,0,1,0,0,0,0,0,0,0,0,0,0,0,0,0,0,0,0,0,0,0,0,0,0,0,0,0,0,0,1,1,1,1,0,0,0,1,0,0,0,0,1,0,0,1,1,1,1,1,0,1,1,1,1,1…
59,0,79,78.5,1.4,26,115,51,91,36.9,,31,55,121,UIO,0,0,0,-48H,0,0,0,0,1,0,0,0,0,0,0,0,0,1,1,0,0,0,0,0,0,0,0,0,0,19.15887832641602,.86,354.4,148,4.04,35,12.6,183,6.1,.5,67,15.4,49.84,7.2,403,17.2,45,.2,.717,1,35.111111,104,1,20.6,1.36,36.5,9.9,1,1,1,1,0,0,59,2,0,0,1,1,0,0,0,0,0,0,0,1,0,0,0,0,0,0,0,0,0,0,0,0,0,0,0,0,0,0,0,0,0,0,0,0,0,0,0,1,1,1,1,0,0,0,1,0,0,0,0,1,0,0,1,1,1,1,1,0,1,1,1,1,1,4,3,1,4,4,…
59,0,79,82,1.34,26,115,51,91,36.9,,31,55,45,UIO,0,0,0,-48H,0,0,0,0,1,0,0,0,0,0,0,0,0,1,1,0,0,0,0,0,0,0,0,0,0,26.63551330566406,.83,2000,116,4.04,35,12.6,369,6.1,.5,67,15.4,49.25,7.2,403,16.5,31.9,0,.19,1,34.602077,104,1,8.9,1.4,129.3,11.1,0,1,1,1,0,0,59,7,0,0,1,1,0,0,0,0,0,0,0,1,0,0,0,0,0,0,0,0,0,0,0,0,0,0,0,0,0,0,0,0,0,0,0,0,0,0,0,1,1,1,1,0,0,0,1,0,0,0,0,1,0,0,1,1,1,1,1,0,1,1,1,1,1,4,4,1,4,4,4,3…
59,0,79,63,1.34,26,115,51,91,36.9,,31,55,432,UIO,0,0,0,-48H,0,0,0,0,1,0,0,0,0,0,0,0,0,1,1,0,0,0,0,0,0,0,0,0,0,29.43925285339356,.69,0,171,4.04,35,12.6,313,6.1,.5,67,15.4,7.24,7.2,403,11.8,25,1.1,0,1,33.05785,104,1,24.1,1.03,137.2,9.6,1,1,1,1,0,0,59,4,0,0,1,1,0,0,0,0,0,0,0,1,0,0,0,0,0,0,0,0,0,0,0,0,0,0,0,0,0,0,0,0,0,0,0,0,0,0,0,1,1,1,1,0,0,0,1,0,0,0,0,1,0,0,1,1,1,1,1,0,1,1,1,1,1,4,2,1,3,4,4,3,4,2,…
59,0,79,77.8,1.5,26,115,51,91,36.9,,31,55,580,UIO,0,0,0,-48H,0,0,0,0,1,0,0,0,0,0,0,0,0,1,1,0,0,0,0,0,0,0,0,0,0,17,.75,2000,96,4.04,35,12.6,163,6.1,.5,67,15.4,7.08,7.2,403,13.8,26.2,0,3.44,1,33.05785,104,1,13.6,1.22,8690000000000000,11.4,0,1,1,1,0,0,59,10,0,0,1,1,0,0,0,0,0,0,0,1,0,0,0,0,0,0,0,0,0,0,0,0,0,0,0,0,0,0,0,0,0,0,0,0,0,0,0,1,1,1,1,0,0,0,1,0,0,0,0,1,0,0,1,1,1,1,1,0,1,1,1,1,1,4,3,1,3,4,4,3,…
59,0,79,76.8,1.47,26,115,51,91,36.9,,31,55,0,UIO,0,0,0,-48H,0,0,0,0,1,0,0,0,0,0,0,0,0,1,1,0,0,0,0,0,0,0,0,0,0,46,1.96,0,123,4.04,35,12.6,371,6.1,.5,67,15.4,116.09,7.2,403,17.4,28.4,300,.211,1,32.591049,104,1,12.6,1.11,132.5,8.4,0,1,1,1,0,0,59,5,0,0,1,1,0,0,0,0,0,0,0,1,0,0,0,0,0,0,0,0,0,0,0,0,0,0,0,0,0,0,0,0,0,0,0,0,0,0,0,1,1,1,1,0,0,0,1,0,0,0,0,1,0,0,1,1,1,1,1,0,1,1,1,1,1,4,3,1,3,4,4,3,4,2,1,1,2,…
59,0,79,,,26,115,51,91,36.9,,31,55,,UIO,0,0,0,-48H,0,0,0,0,1,0,0,0,0,0,0,0,0,1,1,0,0,0,0,0,0,0,0,0,0,,,,,4.04,35,12.6,,6.1,.5,67,15.4,,7.2,403,,,,,1,,104,1,,,,,,1,1,1,0,0,59,0,,,,,,,,,,,,,,,,,,,,,,,,,,,,,,,,,,,,,,,,,,,,,,,,,,,,,,,,,,,,,,,,,,4,,,,,4,3,4,2,1,1,2,2,2,3,1,2,0,3,0,,,,,,0,,,,,1,2,1,3,1,1,,,2,1,1,2,1,2,1,2,,,1,2,,,,,,,,,1,72.333336,1,1,2,0,1,0,1,1,1,3,1,1.7741935,,,1,0,,0,,0,,,0,,,2,1,,…
59,0,79,81,1.47,26,115,51,91,36.9,,31,55,41,UIO,0,0,0,-48H,0,0,0,0,1,0,0,0,0,0,0,0,0,1,1,0,0,0,0,0,0,0,0,0,0,14.95327091217041,.75,1526,122,4.04,35,12.6,170,6.1,.5,67,15.4,38.38,7.2,403,14.9,32.5,2.6,0,1,35.295551,104,1,33.6,1.46,196.1,11.4,0,1,1,1,0,0,59,1,0,0,1,1,0,0,0,0,0,0,0,1,0,0,0,0,0,0,0,0,0,0,0,0,0,0,0,0,0,0,0,0,0,0,0,0,0,0,0,1,1,1,1,0,0,0,1,0,0,0,0,1,0,0,1,1,1,1,1,0,1,1,1,1,1,4,4,1,4,4,4…
59,0,79,68,1.53,26,115,51,91,36.9,,31,55,72,UIO,0,0,0,-48H,0,0,0,0,1,0,0,0,0,0,0,0,0,1,1,0,0,0,0,0,0,0,0,0,0,15.42056083679199,.84,0,180,4.04,35,12.6,641,6.1,.5,67,15.4,29.84,7.2,403,14.5,35.3,0,0,1,28.722879,104,1,13.6,1.13,125.5,10.2,0,1,1,1,0,0,59,3,0,0,1,1,0,0,0,0,0,0,0,1,0,0,0,0,0,0,0,0,0,0,0,0,0,0,0,0,0,0,0,0,0,0,0,0,0,0,0,1,1,1,1,0,0,0,1,0,0,0,0,1,0,0,1,1,1,1,1,0,1,1,1,1,1,4,3,2,3,3,4,3,4,…
59,0,79,77.59999999999999,1.5,26,115,51,91,36.9,,31,55,0,UIO,0,0,0,-48H,0,0,0,0,1,0,0,0,0,0,0,0,0,1,1,0,0,0,0,0,0,0,0,0,0,10,1.21,0,122,4.04,35,12.6,401,6.1,.5,67,15.4,17.73,7.2,403,13.2,40,0,0,1,34.765625,104,1,17,1.16,111.9,10.9,0,1,1,1,0,0,59,6,0,0,1,1,0,0,0,0,0,0,0,1,0,0,0,0,0,0,0,0,0,0,0,0,0,0,0,0,0,0,0,0,0,0,0,0,0,0,0,1,1,1,1,0,0,0,1,0,0,0,0,1,0,0,1,1,1,1,1,0,1,1,1,1,1,4,3,1,4,4,4,3,4,2,1,1…
59,0,79,90,1.58,26,115,51,91,36.9,,31,55,61,UIO,0,0,0,-48H,0,0,0,0,1,0,0,0,0,0,0,0,0,1,1,0,0,0,0,0,0,0,0,0,0,23.36448669433594,.5600000000000001,573.7000000000001,260,4.04,35,12.6,159,6.1,.5,67,15.4,50.33,7.2,403,14.3,49.2,0,.05,1,34.765625,104,1,8.1,1.25,154.7,11.1,1,1,1,1,0,0,59,9,0,0,1,1,0,0,0,0,0,0,0,1,0,0,0,0,0,0,0,0,0,0,0,0,0,0,0,0,0,0,0,0,0,0,0,0,0,0,0,1,1,1,1,0,0,0,1,0,0,0,0,1,0,0,1,1,1,1…
59,0,79,90,1.41,26,115,51,91,36.9,,31,55,68,UIO,0,0,0,-48H,0,0,0,0,1,0,0,0,0,0,0,0,0,1,1,0,0,0,0,0,0,0,0,0,0,12.61682224273682,.6800000000000001,1037,185,4.04,35,12.6,334,6.1,.5,67,15.4,.76,7.2,403,12.7,32.3,1.7,0,1,34.842453,104,1,27.4,0,165.2,10.9,1,1,1,1,0,0,59,8,0,0,1,1,0,0,0,0,0,0,0,1,0,0,0,0,0,0,0,0,0,0,0,0,0,0,0,0,0,0,0,0,0,0,0,0,0,0,0,1,1,1,1,0,0,0,1,0,0,0,0,1,0,0,1,1,1,1,1,0,1,1,1,1,1,4,…
60,0,70,86,1.42,20,82,44,92,36.2,DISTRITO METROPOLIT. DE QUITO,28,47,0,UIO,0,0,0,Vivo,0,0,0,0,0,0,0,0,0,0,1,0,0,1,1,0,0,0,1,0,0,0,0,0,0,34.57944107055664,.84,0,181,4.56,42.9,13.8,0,4,.6,61,43.6,5.17,7.210000038146973,167,14.2,22.6,0,.03,0,36.085403,68,3,19.2,1.16,119.4,16.4,0,1,0,3,0,0,60,10,0,0,1,1,0,0,0,0,0,1,1,1,0,0,0,0,0,0,0,0,0,0,0,0,0,0,0,0,0,0,0,0,0,0,0,0,0,0,0,1,1,1,1,1,1,1,1,1,1,1,1,1,1,…
60,0,70,80,1.42,20,82,44,92,36.2,DISTRITO METROPOLIT. DE QUITO,18,74,136,UIO,0,0,0,Vivo,0,0,0,0,0,0,0,0,0,0,1,0,0,1,1,0,0,0,1,0,0,0,0,0,0,47.66355133056641,2.1,708.9,94,3.61,34.8,10.1,0,16.8,1,93,41,45.6,7.10099983215332,335,13.1,32.2,8.1,.4,0,37.463673,68,3,11.1,1,39.6,10.8,0,1,0,3,0,0,60,6,0,0,1,1,0,0,0,0,0,1,1,1,0,0,0,0,0,0,0,0,0,0,0,0,0,0,0,0,0,0,0,0,0,0,0,0,0,0,0,1,1,1,1,1,1,1,1,1,1,1,1,1,1,…
60,0,70,97.8,1.53,20,82,44,92,36.2,DISTRITO METROPOLIT. DE QUITO,17,34,152,UIO,0,0,0,Vivo,0,0,0,0,0,0,0,0,0,0,1,0,0,1,1,0,0,0,1,0,0,0,0,0,0,13,.66,0,67,4.73,42.3,14.3,0,8.9,1.5,94,42,2.72,7.4,260,12.8,30.7,2.3,2.3,0,34.602077,68,3,12.1,0,162.6,22.5,0,1,0,3,0,0,60,8,0,0,1,1,0,0,0,0,0,1,1,1,0,0,0,0,0,0,0,0,0,0,0,0,0,0,0,0,0,0,0,0,0,0,0,0,0,0,0,1,1,1,1,1,1,1,1,1,1,1,1,1,1,1,1,1,1,1,1,0,1,1,1,1,1,4,4…
60,0,70,93.40000000000001,1.53,20,82,44,92,36.2,DISTRITO METROPOLIT. DE QUITO,95,56,0,UIO,0,0,0,Vivo,0,0,0,0,0,0,0,0,0,0,1,0,0,1,1,0,0,0,1,0,0,0,0,0,0,21.02803802490234,.99,513.8,106,4.16,37.5,12,234,11.1,.9,95,27.7,1.66,7.4,174,14.5,28,.8,.144,0,34.765625,68,3,14.8,1.15,120.6,19.6,0,1,0,3,0,0,60,4,0,0,1,1,0,0,0,0,0,1,1,1,0,0,0,0,0,0,0,0,0,0,0,0,0,0,0,0,0,0,0,0,0,0,0,0,0,0,0,1,1,1,1,1,1,1,1,1,1,1…
60,0,70,74,1.57,20,82,44,92,36.2,DISTRITO METROPOLIT. DE QUITO,32,43,69,UIO,0,0,0,Vivo,0,0,0,0,0,0,0,0,0,0,1,0,0,1,1,0,0,0,1,0,0,0,0,0,0,11.68224334716797,.65,2000,96,5.18,45,15.4,0,9.300000000000001,1.2,94,34.9,12,7.5,215,13.3,36.6,.5,0,0,29.048656,68,3,3.3,.98,63.5,27.9,1,1,0,3,0,0,60,1,0,0,1,1,0,0,0,0,0,1,1,1,0,0,0,0,0,0,0,0,0,0,0,0,0,0,0,0,0,0,0,0,0,0,0,0,0,0,0,1,1,1,1,1,1,1,1,1,1,1,1,1,1,1,1…
60,0,70,,,20,82,44,92,36.2,DISTRITO METROPOLIT. DE QUITO,,,,UIO,0,0,0,Vivo,0,0,0,0,0,0,0,0,0,0,1,0,0,1,1,0,0,0,1,0,0,0,0,0,0,,,,,,,,,,,,,,,,,,,,0,,68,3,,,,,,1,0,3,0,0,60,0,,,,,,,,,,,,,,,,,,,,,,,,,,,,,,,,,,,,,,,,,,,,,,,,,,,,,,,,,,,,,,,,,,4,,,,,1,1,1,1,2,1,2,3,2,1,1,,,,,,,,,,0,,,,,,,,,,,,,,,,,,,,,,,,,,,,,,,,,,56.666668,1,2,1,,,0,0,,0,,1,,,,,,,0,,1,,,0,,,,0,,,1,1,,0,,92,21,21.904762,,,0,,0,,1,0,,1
60,0,70,91,1.45,20,82,44,92,36.2,DISTRITO METROPOLIT. DE QUITO,15,47,98,UIO,0,0,0,Vivo,0,0,0,0,0,0,0,0,0,0,1,0,0,1,1,0,0,0,1,0,0,0,0,0,0,23.8317756652832,.67,0,95,4.55,38.2,13.2,234,12.9,.6,95,30.1,34.1,7.3,295,12.5,38,.4,.321,0,34.626038,68,3,11.1,1,80,17,0,1,0,3,0,0,60,7,0,0,1,1,0,0,0,0,0,1,1,1,0,0,0,0,0,0,0,0,0,0,0,0,0,0,0,0,0,0,0,0,0,0,0,0,0,0,0,1,1,1,1,1,1,1,1,1,1,1,1,1,1,1,1,1,1,1,1,0,1,1,1…
60,0,70,98.8,1.58,20,82,44,92,36.2,DISTRITO METROPOLIT. DE QUITO,10,44,63,UIO,0,0,0,Vivo,0,0,0,0,0,0,0,0,0,0,1,0,0,1,1,0,0,0,1,0,0,0,0,0,0,29,.78,0,99,4.94,43.4,14.7,425,14.8,.6,76,55.4,7.03,7.363999843597412,240,13.5,41,5.1,0,0,37.180248,68,3,8.6,1.09,98.3,25.7,0,1,0,3,0,0,60,9,0,0,1,1,0,0,0,0,0,1,1,1,0,0,0,0,0,0,0,0,0,0,0,0,0,0,0,0,0,0,0,0,0,0,0,0,0,0,0,1,1,1,1,1,1,1,1,1,1,1,1,1,1,1,1,1,1,1,1,0…
60,0,70,75,1.67,20,82,44,92,36.2,DISTRITO METROPOLIT. DE QUITO,49,85,76,UIO,0,0,0,Vivo,0,0,0,0,0,0,0,0,0,0,1,0,0,1,1,0,0,0,1,0,0,0,0,0,0,17,.79,0,0,3.78,33,11.5,0,12.5,.6,56,50.8,.15,7.4,180,11.8,29.9,.2,0,0,26.918762,68,3,13.6,1.01,27.7,27.4,0,1,0,3,0,0,60,2,0,0,1,1,0,0,0,0,0,1,1,1,0,0,0,0,0,0,0,0,0,0,0,0,0,0,0,0,0,0,0,0,0,0,0,0,0,0,0,1,1,1,1,1,1,1,1,1,1,1,1,1,1,1,1,1,1,1,1,0,1,1,1,1,1,4,3,3,3,3…
60,0,70,95,1.44,20,82,44,92,36.2,DISTRITO METROPOLIT. DE QUITO,20,40,2556,UIO,0,0,0,Vivo,0,0,0,0,0,0,0,0,0,0,1,0,0,1,1,0,0,0,1,0,0,0,0,0,0,60,2.49,0,452,4.14,36.9,11.8,124,14.1,2.8,93,37,66.70999999999999,7.4,230,15.5,22.3,0,.071,0,37.463673,68,3,9.9,1.16,92,20.5,1,1,0,3,0,0,60,5,0,0,1,1,0,0,0,0,0,1,1,1,0,0,0,0,0,0,0,0,0,0,0,0,0,0,0,0,0,0,0,0,0,0,0,0,0,0,0,1,1,1,1,1,1,1,1,1,1,1,1,1,1,1,1,1,1,1,1,…
60,0,70,86,1.58,20,82,44,92,36.2,DISTRITO METROPOLIT. DE QUITO,57,55,80,UIO,0,0,0,Vivo,0,0,0,0,0,0,0,0,0,0,1,0,0,1,1,0,0,0,1,0,0,0,0,0,0,22.89719581604004,.64,0,116,5.65,42.1,13.9,0,5.5,.5,98.2,32.2,37.21,7.390999794006348,219,13.8,31.4,2.4,0,0,34.602077,68,3,11.5,1.25,137,20,0,1,0,3,0,0,60,3,0,0,1,1,0,0,0,0,0,1,1,1,0,0,0,0,0,0,0,0,0,0,0,0,0,0,0,0,0,0,0,0,0,0,0,0,0,0,0,1,1,1,1,1,1,1,1,1,1,1,1,1,1…
61,1,82,55.6,1.6,18,116,48,92,36,DISTRITO METROPOLIT. DE QUITO,9,21,240,UIO,0,0,0,Vivo,0,0,0,1,0,1,0,0,0,0,0,0,1,0,0,0,0,0,1,0,0,1,0,0,0,29,3.38,822.5,156,4.56,37.7,11.9,222,6.8,2.4,92,31,8.390000000000001,7.4,373,1.36,29.8,0,0,0,21.71875,84,15,34.9,0,150.8,19.2,0,1,0,15,0,1,61,6,0,0,0,0,0,0,0,0,0,0,0,0,0,0,0,0,0,0,0,0,0,0,0,0,0,0,0,0,0,0,0,0,0,0,0,0,0,0,0,0,0,1,0,0,0,0,0,0,0,0,0,0,0,0,0,1,1,1,0,…
61,1,82,55.6,1.6,18,116,48,92,36,DISTRITO METROPOLIT. DE QUITO,9,21,240,UIO,0,0,0,Vivo,0,0,0,1,0,1,0,0,0,0,0,0,1,0,0,0,0,0,1,0,0,1,0,0,0,29,3.38,0,156,4.56,37.7,11.9,222,6.8,2.4,92,31,8.390000000000001,7.4,373,1.36,33.3,7.5,0,0,21.71875,84,15,16.6,0,46.5,20.1,0,1,0,15,0,1,61,2,0,0,0,0,0,0,0,0,0,0,0,0,0,0,0,0,0,0,0,0,0,0,0,0,0,0,0,0,0,0,0,0,0,0,0,0,0,0,0,0,0,1,0,0,0,0,0,0,0,0,0,0,0,0,0,1,1,1,0,0,1…
61,1,82,55.6,1.6,18,116,48,92,36,DISTRITO METROPOLIT. DE QUITO,9,21,240,UIO,0,0,0,Vivo,0,0,0,1,0,1,0,0,0,0,0,0,1,0,0,0,0,0,1,0,0,1,0,0,0,29,3.38,1031,156,4.56,37.7,11.9,222,6.8,2.4,92,31,8.390000000000001,7.4,373,1.36,43.6,576,.608,0,21.71875,84,15,13.8,0,79.5,15.3,1,1,0,15,0,1,61,1,0,0,0,0,0,0,0,0,0,0,0,0,0,0,0,0,0,0,0,0,0,0,0,0,0,0,0,0,0,0,0,0,0,0,0,0,0,0,0,0,0,1,0,0,0,0,0,0,0,0,0,0,0,0,0,1,1,1…
61,1,82,55.6,1.6,18,116,48,92,36,DISTRITO METROPOLIT. DE QUITO,9,21,240,UIO,0,0,0,Vivo,0,0,0,1,0,1,0,0,0,0,0,0,1,0,0,0,0,0,1,0,0,1,0,0,0,29,3.38,0,156,4.56,37.7,11.9,222,6.8,2.4,92,31,8.390000000000001,7.4,373,1.36,24.4,140,0,0,21.71875,84,15,30.1,0,53.1,19.7,1,1,0,15,0,1,61,10,0,0,0,0,0,0,0,0,0,0,0,0,0,0,0,0,0,0,0,0,0,0,0,0,0,0,0,0,0,0,0,0,0,0,0,0,0,0,0,0,0,1,0,0,0,0,0,0,0,0,0,0,0,0,0,1,1,1,0,0,…
61,1,82,55.6,1.6,18,116,48,92,36,DISTRITO METROPOLIT. DE QUITO,9,21,240,UIO,0,0,0,Vivo,0,0,0,1,0,1,0,0,0,0,0,0,1,0,0,0,0,0,1,0,0,1,0,0,0,29,3.38,0,156,4.56,37.7,11.9,222,6.8,2.4,92,31,8.390000000000001,7.4,373,1.36,41.1,0,0,0,21.71875,84,15,25.2,0,107.4,22.3,1,1,0,15,0,1,61,9,0,0,0,0,0,0,0,0,0,0,0,0,0,0,0,0,0,0,0,0,0,0,0,0,0,0,0,0,0,0,0,0,0,0,0,0,0,0,0,0,0,1,0,0,0,0,0,0,0,0,0,0,0,0,0,1,1,1,0,0,1,…
61,1,82,55.6,1.6,18,116,48,92,36,DISTRITO METROPOLIT. DE QUITO,9,21,240,UIO,0,0,0,Vivo,0,0,0,1,0,1,0,0,0,0,0,0,1,0,0,0,0,0,1,0,0,1,0,0,0,29,3.38,,156,4.56,37.7,11.9,222,6.8,2.4,92,31,8.390000000000001,7.4,373,1.36,,,,0,21.71875,84,15,,,,,,1,0,15,0,1,61,0,,,,,,,,,,,,,,,,,,,,,,,,,,,,,,,,,,,,,,,,,,,,,,,,,,,,,,,,,,,,,,,,,,4,1,3,2,1,2,1,1,2,1,1,2,3,2,1,1,1,0,1,0,4,1,4,0,4,1,,,4,3,2,2,1,3,1,3,2,1,2,1,4…
61,1,82,55.6,1.6,18,116,48,92,36,DISTRITO METROPOLIT. DE QUITO,9,21,240,UIO,0,0,0,Vivo,0,0,0,1,0,1,0,0,0,0,0,0,1,0,0,0,0,0,1,0,0,1,0,0,0,29,3.38,0,156,4.56,37.7,11.9,222,6.8,2.4,92,31,8.390000000000001,7.4,373,1.36,20.3,260,0,0,21.71875,84,15,2.2,0,32.1,16.8,0,1,0,15,0,1,61,8,0,0,0,0,0,0,0,0,0,0,0,0,0,0,0,0,0,0,0,0,0,0,0,0,0,0,0,0,0,0,0,0,0,0,0,0,0,0,0,0,0,1,0,0,0,0,0,0,0,0,0,0,0,0,0,1,1,1,0,0,1,…
61,1,82,55.6,1.6,18,116,48,92,36,DISTRITO METROPOLIT. DE QUITO,9,21,240,UIO,0,0,0,Vivo,0,0,0,1,0,1,0,0,0,0,0,0,1,0,0,0,0,0,1,0,0,1,0,0,0,29,3.38,637.9,156,4.56,37.7,11.9,222,6.8,2.4,92,31,8.390000000000001,7.4,373,1.36,33.5,0,1.31,0,21.71875,84,15,10.4,0,0,21.6,0,1,0,15,0,1,61,7,0,0,0,0,0,0,0,0,0,0,0,0,0,0,0,0,0,0,0,0,0,0,0,0,0,0,0,0,0,0,0,0,0,0,0,0,0,0,0,0,0,1,0,0,0,0,0,0,0,0,0,0,0,0,0,1,1,1,0,0…
61,1,82,55.6,1.6,18,116,48,92,36,DISTRITO METROPOLIT. DE QUITO,9,21,240,UIO,0,0,0,Vivo,0,0,0,1,0,1,0,0,0,0,0,0,1,0,0,0,0,0,1,0,0,1,0,0,0,29,3.38,2000,156,4.56,37.7,11.9,222,6.8,2.4,92,31,8.390000000000001,7.4,373,1.36,32.2,0,.729,0,21.71875,84,15,21.5,0,92,21.4,1,1,0,15,0,1,61,5,0,0,0,0,0,0,0,0,0,0,0,0,0,0,0,0,0,0,0,0,0,0,0,0,0,0,0,0,0,0,0,0,0,0,0,0,0,0,0,0,0,1,0,0,0,0,0,0,0,0,0,0,0,0,0,1,1,1,0,0…
61,1,82,55.6,1.6,18,116,48,92,36,DISTRITO METROPOLIT. DE QUITO,9,21,240,UIO,0,0,0,Vivo,0,0,0,1,0,1,0,0,0,0,0,0,1,0,0,0,0,0,1,0,0,1,0,0,0,29,3.38,0,156,4.56,37.7,11.9,222,6.8,2.4,92,31,8.390000000000001,7.4,373,1.36,28.9,0,.02,0,21.71875,84,15,13.3,0,7740000000000000,21.3,0,1,0,15,0,1,61,3,0,0,0,0,0,0,0,0,0,0,0,0,0,0,0,0,0,0,0,0,0,0,0,0,0,0,0,0,0,0,0,0,0,0,0,0,0,0,0,0,0,1,0,0,0,0,0,0,0,0,0,0,0,0,0…
61,1,82,55.6,1.6,18,116,48,92,36,DISTRITO METROPOLIT. DE QUITO,9,21,240,UIO,0,0,0,Vivo,0,0,0,1,0,1,0,0,0,0,0,0,1,0,0,0,0,0,1,0,0,1,0,0,0,29,3.38,76.38,156,4.56,37.7,11.9,222,6.8,2.4,92,31,8.390000000000001,7.4,373,1.36,33.3,277,1.88,0,21.71875,84,15,8,1.18,9240000000000000,20.7,0,1,0,15,0,1,61,4,0,0,0,0,0,0,0,0,0,0,0,0,0,0,0,0,0,0,0,0,0,0,0,0,0,0,0,0,0,0,0,0,0,0,0,0,0,0,0,0,0,1,0,0,0,0,0,0,0,0,0,…
62,1,32,50,1.72,22,122,66,95,36.6,DISTRITO METROPOLIT. DE QUITO,163,144,35,UIO,0,0,1,Vivo,1,0,1,1,0,0,0,0,1,0,0,0,0,0,0,0,0,1,0,0,0,0,0,0,0,8,.75,1210,90,5.44,49.6,16.6,492,4.9,1.7,91,33,44.84,7.4,187,13.6,33.2,.2,1.53,0,20.028841,88,4,16.9,1.07,8159999999999990,20.3,1,1,0,4,0,1,62,8,0,0,1,1,0,0,0,0,0,0,0,1,0,0,0,0,0,0,0,0,0,0,0,0,0,0,0,0,0,0,0,0,0,0,0,0,0,0,0,1,1,1,1,0,0,0,1,0,0,0,0,1,0,0,1,1,1,…
62,1,32,54,1.65,22,122,66,95,36.6,DISTRITO METROPOLIT. DE QUITO,163,144,444,UIO,0,0,1,Vivo,1,0,1,1,0,0,0,0,1,0,0,0,0,0,0,0,0,1,0,0,0,0,0,0,0,15,.8100000000000001,1940,142,5.44,49.6,16.6,316,4.9,1.7,91,33,23.89,7.4,187,13.3,47.4,.4,1.22,0,19.797979,88,4,27.8,0,133.1,19.4,1,1,0,4,0,1,62,3,0,0,1,1,0,0,0,0,0,0,0,1,0,0,0,0,0,0,0,0,0,0,0,0,0,0,0,0,0,0,0,0,0,0,0,0,0,0,0,1,1,1,1,0,0,0,1,0,0,0,0,1,0,0,1,1…
62,1,32,58,1.65,22,122,66,95,36.6,DISTRITO METROPOLIT. DE QUITO,163,144,113,UIO,0,0,1,Vivo,1,0,1,1,0,0,0,0,1,0,0,0,0,0,0,0,0,1,0,0,0,0,0,0,0,7.009346008300781,.62,1483,118,5.44,49.6,16.6,0,4.9,1.7,91,33,22.06,7.4,187,10.7,33.3,1.5,0,0,21.773842,88,4,15.9,.92,258,19.7,1,1,0,4,0,1,62,2,0,0,1,1,0,0,0,0,0,0,0,1,0,0,0,0,0,0,0,0,0,0,0,0,0,0,0,0,0,0,0,0,0,0,0,0,0,0,0,1,1,1,1,0,0,0,1,0,0,0,0,1,0,0,1,1,1,…
62,1,32,50,1.52,22,122,66,95,36.6,DISTRITO METROPOLIT. DE QUITO,163,144,248,UIO,0,0,1,Vivo,1,0,1,1,0,0,0,0,1,0,0,0,0,0,0,0,0,1,0,0,0,0,0,0,0,8,1.07,3315,107,5.44,49.6,16.6,374,4.9,1.7,91,33,132.44,7.4,187,13.2,31.2,0,.256,0,22.222221,88,4,12.7,0,54.6,19.1,0,1,0,4,0,1,62,10,0,0,1,1,0,0,0,0,0,0,0,1,0,0,0,0,0,0,0,0,0,0,0,0,0,0,0,0,0,0,0,0,0,0,0,0,0,0,0,1,1,1,1,0,0,0,1,0,0,0,0,1,0,0,1,1,1,1,1,0,1,1,1…
62,1,32,44.9,1.69,22,122,66,95,36.6,DISTRITO METROPOLIT. DE QUITO,163,144,0,UIO,0,0,1,Vivo,1,0,1,1,0,0,0,0,1,0,0,0,0,0,0,0,0,1,0,0,0,0,0,0,0,7,.95,2000,90,5.44,49.6,16.6,650,4.9,1.7,91,33,20.45,7.4,187,12.9,31.2,.2,.159,0,20.0853,88,4,26.4,1.07,141,21.2,0,1,0,4,0,1,62,6,0,0,1,1,0,0,0,0,0,0,0,1,0,0,0,0,0,0,0,0,0,0,0,0,0,0,0,0,0,0,0,0,0,0,0,0,0,0,0,1,1,1,1,0,0,0,1,0,0,0,0,1,0,0,1,1,1,1,1,0,1,1,1,1,…
62,1,32,53,1.8,22,122,66,95,36.6,DISTRITO METROPOLIT. DE QUITO,163,144,381,UIO,0,0,1,Vivo,1,0,1,1,0,0,0,0,1,0,0,0,0,0,0,0,0,1,0,0,0,0,0,0,0,8,.7,1325,206,5.44,49.6,16.6,268,4.9,1.7,91,33,19.45,7.4,187,12.8,28.7,0,2.64,0,19.562956,88,4,20.1,0,74.8,20.7,1,1,0,4,0,1,62,9,0,0,1,1,0,0,0,0,0,0,0,1,0,0,0,0,0,0,0,0,0,0,0,0,0,0,0,0,0,0,0,0,0,0,0,0,0,0,0,1,1,1,1,0,0,0,1,0,0,0,0,1,0,0,1,1,1,1,1,0,1,1,1,1,1,…
62,1,32,58,1.8,22,122,66,95,36.6,DISTRITO METROPOLIT. DE QUITO,163,144,146,UIO,0,0,1,Vivo,1,0,1,1,0,0,0,0,1,0,0,0,0,0,0,0,0,1,0,0,0,0,0,0,0,10.28037357330322,1.56,1646,85,5.44,49.6,16.6,672,4.9,1.7,91,33,12.01,7.4,187,12.6,23,0,0,0,19.562956,88,4,28.6,1.03,159.6,20.1,0,1,0,4,0,1,62,4,0,0,1,1,0,0,0,0,0,0,0,1,0,0,0,0,0,0,0,0,0,0,0,0,0,0,0,0,0,0,0,0,0,0,0,0,0,0,0,1,1,1,1,0,0,0,1,0,0,0,0,1,0,0,1,1,1,…
62,1,32,58.6,1.76,22,122,66,95,36.6,DISTRITO METROPOLIT. DE QUITO,163,144,43,UIO,0,0,1,Vivo,1,0,1,1,0,0,0,0,1,0,0,0,0,0,0,0,0,1,0,0,0,0,0,0,0,16,.83,1230,120,5.44,49.6,16.6,341,4.9,1.7,91,33,18.48,7.4,187,12.3,44.6,0,0,0,20.761246,88,4,23.9,0,7859999999999990,19.7,1,1,0,4,0,1,62,7,0,0,1,1,0,0,0,0,0,0,0,1,0,0,0,0,0,0,0,0,0,0,0,0,0,0,0,0,0,0,0,0,0,0,0,0,0,0,0,1,1,1,1,0,0,0,1,0,0,0,0,1,0,0,1,1,1,1,1…
62,1,32,,,22,122,66,95,36.6,DISTRITO METROPOLIT. DE QUITO,163,144,,UIO,0,0,1,Vivo,1,0,1,1,0,0,0,0,1,0,0,0,0,0,0,0,0,1,0,0,0,0,0,0,0,,,,,5.44,49.6,16.6,,4.9,1.7,91,33,,7.4,187,,,,,0,,88,4,,,,,,1,0,4,0,1,62,0,,,,,,,,,,,,,,,,,,,,,,,,,,,,,,,,,,,,,,,,,,,,,,,,,,,,,,,,,,,,,,,,,,1,,,,,3,1,3,3,1,2,1,4,1,2,1,4,1,4,1,,,,,,0,,,,,4,1,4,1,4,1,,,1,1,4,1,2,1,3,2,,,2,1,,,,,,,,,1,84.666664,2,1,2,1,1,0,0,1,1,2,1,.8…
62,1,32,52.5,1.75,22,122,66,95,36.6,DISTRITO METROPOLIT. DE QUITO,163,144,0,UIO,0,0,1,Vivo,1,0,1,1,0,0,0,0,1,0,0,0,0,0,0,0,0,1,0,0,0,0,0,0,0,6,.99,696.12,91,5.44,49.6,16.6,612,4.9,1.7,91,33,42.1,7.4,187,13.2,40.2,0,.419,0,19.797979,88,4,17.5,1.05,70.8,20.4,1,1,0,4,0,1,62,5,0,0,1,1,0,0,0,0,0,0,0,1,0,0,0,0,0,0,0,0,0,0,0,0,0,0,0,0,0,0,0,0,0,0,0,0,0,0,0,1,1,1,1,0,0,0,1,0,0,0,0,1,0,0,1,1,1,1,1,0,1,1,1…
62,1,32,52,1.69,22,122,66,95,36.6,DISTRITO METROPOLIT. DE QUITO,163,144,874,UIO,0,0,1,Vivo,1,0,1,1,0,0,0,0,1,0,0,0,0,0,0,0,0,1,0,0,0,0,0,0,0,9,.9,606.8,110,5.44,49.6,16.6,729,4.9,1.7,91,33,15.77,7.4,187,12.3,34.1,0,.068,0,20.028841,88,4,20.8,1.11,137.3,20.8,1,1,0,4,0,1,62,1,0,0,1,1,0,0,0,0,0,0,0,1,0,0,0,0,0,0,0,0,0,0,0,0,0,0,0,0,0,0,0,0,0,0,0,0,0,0,0,1,1,1,1,0,0,0,1,0,0,0,0,1,0,0,1,1,1,1,1,0,1,1,…
63,1,99,63.4,1.72,24,135,92,90,36.7,DISTRITO METROPOLIT. DE QUITO,13,41,174,UIO,0,1,0,Vivo,0,0,0,0,0,0,0,0,0,0,0,0,0,0,0,0,0,0,1,0,0,0,0,0,0,38.7850456237793,1.71,1247,168,5.52,49.2,16,0,6.7,.7,91,25.3,165.77,7.00600004196167,481,12.9,20.7,378,1.09,0,20.028841,78,2,2.5,0,48,0,0,1,0,2,0,1,63,9,0,0,1,1,0,0,0,0,0,1,1,1,0,0,0,0,0,0,0,0,0,0,0,0,0,0,0,0,0,0,0,0,0,0,0,0,0,0,0,1,1,1,1,1,1,1,1,1,1,1,1,1,1…
63,1,99,87,1.57,24,135,92,90,36.7,DISTRITO METROPOLIT. DE QUITO,25,18,70,UIO,0,1,0,Vivo,0,0,0,0,0,0,0,0,0,0,0,0,0,0,0,0,0,0,1,0,0,0,0,0,0,9.813083648681641,.51,0,138,5.42,47.1,16.4,0,4,1.7,97,20,1.11,7.4,208,13,33.7,0,0,0,35.555557,78,2,36.2,1.09,170.2,17.2,1,1,0,2,0,1,63,10,0,0,1,1,0,0,0,0,0,1,1,1,0,0,0,0,0,0,0,0,0,0,0,0,0,0,0,0,0,0,0,0,0,0,0,0,0,0,0,1,1,1,1,1,1,1,1,1,1,1,1,1,1,1,1,1,1,1,1,0,1,1…
63,1,99,77.59999999999999,1.65,24,135,92,90,36.7,DISTRITO METROPOLIT. DE QUITO,49,31,0,UIO,0,1,0,Vivo,0,0,0,0,0,0,0,0,0,0,0,0,0,0,0,0,0,0,1,0,0,0,0,0,0,21,.78,0,108,4.43,37.6,13.9,0,16.2,.4,93,31.3,49.3,7.361000061035156,154,11.3,28.8,4.2,0,0,29.384756,78,2,16,0,109.4,17.2,0,1,0,2,0,1,63,5,0,0,1,1,0,0,0,0,0,1,1,1,0,0,0,0,0,0,0,0,0,0,0,0,0,0,0,0,0,0,0,0,0,0,0,0,0,0,0,1,1,1,1,1,1,1,1,1,1,1,1,1,1,1,…
63,1,99,55.4,1.65,24,135,92,90,36.7,DISTRITO METROPOLIT. DE QUITO,35,17,71,UIO,0,1,0,Vivo,0,0,0,0,0,0,0,0,0,0,0,0,0,0,0,0,0,0,1,0,0,0,0,0,0,24.29906463623047,1.14,0,159,4.65,41.8,13.9,218,8.4,1.2,86,35.2,1.23,7.396999835968018,278,13.7,27.2,2,.41,0,20.202021,78,2,15.8,0,114,20.9,1,1,0,2,0,1,63,4,0,0,1,1,0,0,0,0,0,1,1,1,0,0,0,0,0,0,0,0,0,0,0,0,0,0,0,0,0,0,0,0,0,0,0,0,0,0,0,1,1,1,1,1,1,1,1,1,1,1,1,…
63,1,99,52,1.77,24,135,92,90,36.7,DISTRITO METROPOLIT. DE QUITO,22,28,125,UIO,0,1,0,Vivo,0,0,0,0,0,0,0,0,0,0,0,0,0,0,0,0,0,0,1,0,0,0,0,0,0,33,.71,0,241,5.23,43.4,14.9,409,14.9,1.1,43,78.5,4.59,6.901000022888184,160,12.2,50.4,0,.122,0,20.597858,78,2,16.3,1.2,113.9,13.9,1,1,0,2,0,1,63,2,0,0,1,1,0,0,0,0,0,1,1,1,0,0,0,0,0,0,0,0,0,0,0,0,0,0,0,0,0,0,0,0,0,0,0,0,0,0,0,1,1,1,1,1,1,1,1,1,1,1,1,1,1,1,1,1,1…
63,1,99,,,24,135,92,90,36.7,DISTRITO METROPOLIT. DE QUITO,,,,UIO,0,1,0,Vivo,0,0,0,0,0,0,0,0,0,0,0,0,0,0,0,0,0,0,1,0,0,0,0,0,0,,,,,,,,,,,,,,,,,,,,0,,78,2,,,,,,1,0,2,0,1,63,0,,,,,,,,,,,,,,,,,,,,,,,,,,,,,,,,,,,,,,,,,,,,,,,,,,,,,,,,,,,,,,,,,,4,,,,,2,1,3,4,1,4,3,1,2,2,1,,,,,,,,,,0,,,,,,,,,,,,,,,,,,,,,,,,,,,,,,,,,,106.33334,4,3,2,,,0,0,,0,,1,,,,,,,1,,0,,,0,,,,1,,,2,3,,1,,109.4,21,17.857143,,,0,,1,,1,0,…
63,1,99,63.3,1.56,24,135,92,90,36.7,DISTRITO METROPOLIT. DE QUITO,25,31,297,UIO,0,1,0,Vivo,0,0,0,0,0,0,0,0,0,0,0,0,0,0,0,0,0,0,1,0,0,0,0,0,0,23.8317756652832,.71,910,131,4.94,43,14.5,416,10,.7,90,30.9,50.08,7.3,470,18.8,34.5,0,0,0,27.143038,78,2,10.4,1.31,172.1,15.5,0,1,0,2,0,1,63,7,0,0,1,1,0,0,0,0,0,1,1,1,0,0,0,0,0,0,0,0,0,0,0,0,0,0,0,0,0,0,0,0,0,0,0,0,0,0,0,1,1,1,1,1,1,1,1,1,1,1,1,1,1,1,1,1,1,1…
63,1,99,83,1.55,24,135,92,90,36.7,DISTRITO METROPOLIT. DE QUITO,18,37,68,UIO,0,1,0,Vivo,0,0,0,0,0,0,0,0,0,0,0,0,0,0,0,0,0,0,1,0,0,0,0,0,0,38,.67,0,227,5,43.7,15.2,0,15.5,.3,84,26.2,175.3,7.460999965667725,293,12.5,23.1,280,0,0,35.555557,78,2,3.4,0,61.3,16.9,1,1,0,2,0,1,63,1,0,0,1,1,0,0,0,0,0,1,1,1,0,0,0,0,0,0,0,0,0,0,0,0,0,0,0,0,0,0,0,0,0,0,0,0,0,0,0,1,1,1,1,1,1,1,1,1,1,1,1,1,1,1,1,1,1,1,1,0,1,1,…
63,1,99,63.9,1.67,24,135,92,90,36.7,DISTRITO METROPOLIT. DE QUITO,42,66,218,UIO,0,1,0,Vivo,0,0,0,0,0,0,0,0,0,0,0,0,0,0,0,0,0,0,1,0,0,0,0,0,0,31.77570152282715,.76,98.31,226,4.1,38,13.1,0,5.7,1.1,94,33.3,1.67,7.342999935150147,240,15,37.6,.6,0,0,23.661438,78,2,8.6,1.09,89.3,17.3,1,1,0,2,0,1,63,6,0,0,1,1,0,0,0,0,0,1,1,1,0,0,0,0,0,0,0,0,0,0,0,0,0,0,0,0,0,0,0,0,0,0,0,0,0,0,0,1,1,1,1,1,1,1,1,1,1,1,1,1…
63,1,99,80.09999999999999,1.49,24,135,92,90,36.7,DISTRITO METROPOLIT. DE QUITO,15,17,21,UIO,0,1,0,Vivo,0,0,0,0,0,0,0,0,0,0,0,0,0,0,0,0,0,0,1,0,0,0,0,0,0,53.73831939697266,2.81,0,243,5.15,44.6,14.9,0,10.1,.9,63,45.5,112.38,7.132999897003174,415,20.3,30.2,.4,53.13,0,35.295551,78,2,6.8,1.48,9190000000000000,14,1,1,0,2,0,1,63,8,0,0,1,1,0,0,0,0,0,1,1,1,0,0,0,0,0,0,0,0,0,0,0,0,0,0,0,0,0,0,0,0,0,0,0,0,0…
63,1,99,64.90000000000001,1.68,24,135,92,90,36.7,DISTRITO METROPOLIT. DE QUITO,18,49,71,UIO,0,1,0,Vivo,0,0,0,0,0,0,0,0,0,0,0,0,0,0,0,0,0,0,1,0,0,0,0,0,0,17.28972053527832,.65,785.8,111,5.05,48.6,17.4,293,5,1.1,90,33,49.25,7.539000034332275,534,13.9,25.3,.4,.258,0,22.49135,78,2,12.9,.939999999999999,51.4,24.7,1,1,0,2,0,1,63,3,0,0,1,1,0,0,0,0,0,1,1,1,0,0,0,0,0,0,0,0,0,0,0,0,0,0,0,0,0,0,0,0,0,0,0,0,…
64,1,62,54,1.65,19,118,65,91,36.2,DISTRITO METROPOLIT. DE QUITO,33,31,45,UIO,0,1,0,Vivo,0,0,0,1,0,0,0,0,1,0,0,0,0,0,0,0,0,0,0,0,0,1,0,0,0,54,6.97,0,94,4.78,38.4,12.2,612,6.9,1.4,98,24,15.39,7.4,221,11,28.9,.6,0,0,19.562956,87,7,28.2,1.09,91.3,16.4,0,1,0,7,0,1,64,6,0,0,0,1,0,0,0,0,0,0,0,1,0,0,0,0,0,0,0,0,0,0,0,0,0,0,0,0,0,0,0,0,0,0,0,0,0,0,0,0,0,1,0,0,0,0,1,0,0,1,1,1,1,0,0,0,1,1,1,0,1,1,1,1,1,3,1,…
64,1,62,54,1.49,19,118,65,91,36.2,DISTRITO METROPOLIT. DE QUITO,33,31,180,UIO,0,1,0,Vivo,0,0,0,1,0,0,0,0,1,0,0,0,0,0,0,0,0,0,0,0,0,1,0,0,0,54,6.97,0,94,4.78,38.4,12.2,263,6.9,1.4,95,34.6,1.35,7.3,221,11,28.9,.1,0,0,24.536272,87,7,23.2,0,147.1,17.3,0,1,0,7,0,1,64,2,0,0,0,1,0,0,0,0,0,0,0,1,0,0,0,0,0,0,0,0,0,0,0,0,0,0,0,0,0,0,0,0,0,0,0,0,0,0,0,0,0,1,0,0,0,0,1,0,0,1,1,1,1,0,0,0,1,1,1,0,1,1,1,1,1,3,1,…
64,1,62,54,,19,118,65,91,36.2,DISTRITO METROPOLIT. DE QUITO,33,31,,UIO,0,1,0,Vivo,0,0,0,1,0,0,0,0,1,0,0,0,0,0,0,0,0,0,0,0,0,1,0,0,0,54,6.97,,94,4.78,38.4,12.2,,6.9,1.4,,,,,221,11,28.9,,,0,,87,7,,,,,,1,0,7,0,1,64,0,,,,,,,,,,,,,,,,,,,,,,,,,,,,,,,,,,,,,,,,,,,,,,,,,,,,,,,,,,,,,,,,,,3,1,,,,3,1,1,2,1,2,1,2,2,1,1,2,0,2,0,4,1,,,4,1,,,1,1,2,1,1,3,1,3,,,2,1,3,1,,,,,,,,,1,1,2,1,,,,,1,82.666664,2,1,2,0,0,0,0…
64,1,62,54,1.6,19,118,65,91,36.2,DISTRITO METROPOLIT. DE QUITO,33,31,0,UIO,0,1,0,Vivo,0,0,0,1,0,0,0,0,1,0,0,0,0,0,0,0,0,0,0,0,0,1,0,0,0,54,6.97,0,94,4.78,38.4,12.2,155,6.9,1.4,97,25.5,38.47,7.381999969482422,221,11,28.9,0,.05,0,20.202021,87,7,25.7,0,223,18.8,1,1,0,7,0,1,64,9,0,0,0,1,0,0,0,0,0,0,0,1,0,0,0,0,0,0,0,0,0,0,0,0,0,0,0,0,0,0,0,0,0,0,0,0,0,0,0,0,0,1,0,0,0,0,1,0,0,1,1,1,1,0,0,0,1,1,1,0,1,1…
64,1,62,54,1.68,19,118,65,91,36.2,DISTRITO METROPOLIT. DE QUITO,33,31,0,UIO,0,1,0,Vivo,0,0,0,1,0,0,0,0,1,0,0,0,0,0,0,0,0,0,0,0,0,1,0,0,0,54,6.97,1268,94,4.78,38.4,12.2,268,6.9,1.4,88.40000000000001,37,49.76,7.193999767303467,221,11,28.9,10,.085,0,18.938776,87,7,14.1,0,8959999999999990,14.3,0,1,0,7,0,1,64,3,0,0,0,1,0,0,0,0,0,0,0,1,0,0,0,0,0,0,0,0,0,0,0,0,0,0,0,0,0,0,0,0,0,0,0,0,0,0,0,0,0,1,0,0,0,0…
64,1,62,54,1.52,19,118,65,91,36.2,DISTRITO METROPOLIT. DE QUITO,33,31,0,UIO,0,1,0,Vivo,0,0,0,1,0,0,0,0,1,0,0,0,0,0,0,0,0,0,0,0,0,1,0,0,0,54,6.97,0,94,4.78,38.4,12.2,229,6.9,1.4,63,33.7,1.14,7.4,221,11,28.9,0,.222,0,23.555555,87,7,23.2,0,59.4,22.8,0,1,0,7,0,1,64,10,0,0,0,1,0,0,0,0,0,0,0,1,0,0,0,0,0,0,0,0,0,0,0,0,0,0,0,0,0,0,0,0,0,0,0,0,0,0,0,0,0,1,0,0,0,0,1,0,0,1,1,1,1,0,0,0,1,1,1,0,1,1,1,1,1,3,1,…
64,1,62,54,1.72,19,118,65,91,36.2,DISTRITO METROPOLIT. DE QUITO,33,31,23,UIO,0,1,0,Vivo,0,0,0,1,0,0,0,0,1,0,0,0,0,0,0,0,0,0,0,0,0,1,0,0,0,54,6.97,1039,94,4.78,38.4,12.2,249,6.9,1.4,89,29.2,24.05,7.415999889373779,221,11,28.9,0,0,0,20.0853,87,7,6.2,.97,172.1,22.1,0,1,0,7,0,1,64,8,0,0,0,1,0,0,0,0,0,0,0,1,0,0,0,0,0,0,0,0,0,0,0,0,0,0,0,0,0,0,0,0,0,0,0,0,0,0,0,0,0,1,0,0,0,0,1,0,0,1,1,1,1,0,0,0,1,1,1,0…
64,1,62,54,1.56,19,118,65,91,36.2,DISTRITO METROPOLIT. DE QUITO,33,31,117,UIO,0,1,0,Vivo,0,0,0,1,0,0,0,0,1,0,0,0,0,0,0,0,0,0,0,0,0,1,0,0,0,54,6.97,0,94,4.78,38.4,12.2,0,6.9,1.4,96,23.5,8.74,7.239999771118164,221,11,28.9,0,.285,0,22.697121,87,7,13.2,1.03,172.1,11,0,1,0,7,0,1,64,5,0,0,0,1,0,0,0,0,0,0,0,1,0,0,0,0,0,0,0,0,0,0,0,0,0,0,0,0,0,0,0,0,0,0,0,0,0,0,0,0,0,1,0,0,0,0,1,0,0,1,1,1,1,0,0,0,1,1,1,0…
64,1,62,54,1.6,19,118,65,91,36.2,DISTRITO METROPOLIT. DE QUITO,33,31,87,UIO,0,1,0,Vivo,0,0,0,1,0,0,0,0,1,0,0,0,0,0,0,0,0,0,0,0,0,1,0,0,0,54,6.97,970,94,4.78,38.4,12.2,0,6.9,1.4,93,31.8,.12,7.374000072479248,221,11,28.9,1.1,.297,0,22.49135,87,7,38.9,1.01,115.4,19.4,0,1,0,7,0,1,64,4,0,0,0,1,0,0,0,0,0,0,0,1,0,0,0,0,0,0,0,0,0,0,0,0,0,0,0,0,0,0,0,0,0,0,0,0,0,0,0,0,0,1,0,0,0,0,1,0,0,1,1,1,1,0,0,0,1,1,1…
64,1,62,54,1.58,19,118,65,91,36.2,DISTRITO METROPOLIT. DE QUITO,33,31,217,UIO,0,1,0,Vivo,0,0,0,1,0,0,0,0,1,0,0,0,0,0,0,0,0,0,0,0,0,1,0,0,0,54,6.97,0,94,4.78,38.4,12.2,459,6.9,1.4,91,29.4,69.44,7.260000228881836,221,11,28.9,0,1.09,0,22.697121,87,7,24.3,0,166.9,14.1,0,1,0,7,0,1,64,1,0,0,0,1,0,0,0,0,0,0,0,1,0,0,0,0,0,0,0,0,0,0,0,0,0,0,0,0,0,0,0,0,0,0,0,0,0,0,0,0,0,1,0,0,0,0,1,0,0,1,1,1,1,0,0,0,1,1,1…
64,1,62,54,1.55,19,118,65,91,36.2,DISTRITO METROPOLIT. DE QUITO,33,31,40,UIO,0,1,0,Vivo,0,0,0,1,0,0,0,0,1,0,0,0,0,0,0,0,0,0,0,0,0,1,0,0,0,54,6.97,0,94,4.78,38.4,12.2,399,6.9,1.4,92,23.2,18.09,7.25600004196167,221,11,28.9,4.8,0,0,22.675737,87,7,19.7,0,162.4,13,0,1,0,7,0,1,64,7,0,0,0,1,0,0,0,0,0,0,0,1,0,0,0,0,0,0,0,0,0,0,0,0,0,0,0,0,0,0,0,0,0,0,0,0,0,0,0,0,0,1,0,0,0,0,1,0,0,1,1,1,1,0,0,0,1,1,1,0,1,…
65,1,81,83.2,1.58,20,116,62,90,36.4,DISTRITO METROPOLIT. DE QUITO,47,51,40,UIO,0,1,1,Vivo,0,0,0,1,1,0,0,0,1,1,0,0,0,1,1,0,0,0,1,0,0,0,0,0,0,12,.96,252.6,113,4.43,42.8,14.4,244,8.800000000000001,.3,88,32,15.07,7.4,182,17.5,37.9,0,1.58,0,33.327991,78,5,7.3,1.52,38.7,21.2,0,1,0,5,0,1,65,10,0,0,0,0,0,0,0,0,0,1,1,1,0,0,0,0,0,0,0,0,0,0,0,0,0,0,0,0,0,0,0,0,0,0,0,0,0,0,0,0,0,1,0,0,0,0,1,0,0,0,0,0,0,0,1,1…
65,1,81,83.2,1.58,20,116,62,90,36.4,DISTRITO METROPOLIT. DE QUITO,43,44,0,UIO,0,1,1,Vivo,0,0,0,1,1,0,0,0,1,1,0,0,0,1,1,0,0,0,1,0,0,0,0,0,0,12,.96,0,113,4.43,42.8,14.4,374,8.800000000000001,.3,88,32,15.07,7.4,182,15.2,45.3,.3,1.58,0,33.327991,78,5,3.9,1.34,120.8,21.2,0,1,0,5,0,1,65,6,0,0,0,0,0,0,0,0,0,1,1,1,0,0,0,0,0,0,0,0,0,0,0,0,0,0,0,0,0,0,0,0,0,0,0,0,0,0,0,0,0,1,0,0,0,0,1,0,0,0,0,0,0,0,1,1,1,0…
65,1,81,83.2,1.58,20,116,62,90,36.4,DISTRITO METROPOLIT. DE QUITO,25,37,159,UIO,0,1,1,Vivo,0,0,0,1,1,0,0,0,1,1,0,0,0,1,1,0,0,0,1,0,0,0,0,0,0,12,.96,0,113,4.43,42.8,14.4,0,8.800000000000001,.3,88,32,15.07,7.4,182,12.2,34.1,.4,1.58,0,33.327991,78,5,24.3,1.03,9159999999999990,21.2,0,1,0,5,0,1,65,8,0,0,0,0,0,0,0,0,0,1,1,1,0,0,0,0,0,0,0,0,0,0,0,0,0,0,0,0,0,0,0,0,0,0,0,0,0,0,0,0,0,1,0,0,0,0,1,0,0,0,0,0…
65,1,81,83.2,1.58,20,116,62,90,36.4,DISTRITO METROPOLIT. DE QUITO,94,60,276,UIO,0,1,1,Vivo,0,0,0,1,1,0,0,0,1,1,0,0,0,1,1,0,0,0,1,0,0,0,0,0,0,12,.96,0,113,4.43,42.8,14.4,0,8.800000000000001,.3,88,32,15.07,7.4,182,14.1,29.1,9.6,1.58,0,33.327991,78,5,13.7,1.15,38.9,20.9,1,1,0,5,0,1,65,2,0,0,0,0,0,0,0,0,0,1,1,1,0,0,0,0,0,0,0,0,0,0,0,0,0,0,0,0,0,0,0,0,0,0,0,0,0,0,0,0,0,1,0,0,0,0,1,0,0,0,0,0,0,0,1,1,1,…
65,1,81,83.2,1.58,20,116,62,90,36.4,DISTRITO METROPOLIT. DE QUITO,21,29,21,UIO,0,1,1,Vivo,0,0,0,1,1,0,0,0,1,1,0,0,0,1,1,0,0,0,1,0,0,0,0,0,0,12,.96,2000,113,4.43,42.8,14.4,694,8.800000000000001,.3,88,32,15.07,7.4,182,12.1,32.3,0,1.58,0,33.327991,78,5,13.3,1.31,157,21.8,0,1,0,5,0,1,65,9,0,0,0,0,0,0,0,0,0,1,1,1,0,0,0,0,0,0,0,0,0,0,0,0,0,0,0,0,0,0,0,0,0,0,0,0,0,0,0,0,0,1,0,0,0,0,1,0,0,0,0,0,0,0,1,1,1…
65,1,81,83.2,1.58,20,116,62,90,36.4,DISTRITO METROPOLIT. DE QUITO,23,51,0,UIO,0,1,1,Vivo,0,0,0,1,1,0,0,0,1,1,0,0,0,1,1,0,0,0,1,0,0,0,0,0,0,12,.96,912,113,4.43,42.8,14.4,0,8.800000000000001,.3,88,32,15.07,7.4,182,17.7,49.5,0,1.58,0,33.327991,78,5,4.8,1.34,80,19.4,0,1,0,5,0,1,65,3,0,0,0,0,0,0,0,0,0,1,1,1,0,0,0,0,0,0,0,0,0,0,0,0,0,0,0,0,0,0,0,0,0,0,0,0,0,0,0,0,0,1,0,0,0,0,1,0,0,0,0,0,0,0,1,1,1,0,0,0…
65,1,81,83.2,1.58,20,116,62,90,36.4,DISTRITO METROPOLIT. DE QUITO,24,24,21,UIO,0,1,1,Vivo,0,0,0,1,1,0,0,0,1,1,0,0,0,1,1,0,0,0,1,0,0,0,0,0,0,12,.96,2000,113,4.43,42.8,14.4,225,8.800000000000001,.3,88,32,15.07,7.4,182,15.8,40.2,.2,1.58,0,33.327991,78,5,16.6,1.44,62.6,19.3,1,1,0,5,0,1,65,1,0,0,0,0,0,0,0,0,0,1,1,1,0,0,0,0,0,0,0,0,0,0,0,0,0,0,0,0,0,0,0,0,0,0,0,0,0,0,0,0,0,1,0,0,0,0,1,0,0,0,0,0,0,0,1,1…
65,1,81,83.2,1.58,20,116,62,90,36.4,DISTRITO METROPOLIT. DE QUITO,,,,UIO,0,1,1,Vivo,0,0,0,1,1,0,0,0,1,1,0,0,0,1,1,0,0,0,1,0,0,0,0,0,0,12,.96,,113,4.43,42.8,14.4,,8.800000000000001,.3,88,32,15.07,7.4,182,,,,1.58,0,33.327991,78,5,,,,,,1,0,5,0,1,65,0,,,,,,,,,,,,,,,,,,,,,,,,,,,,,,,,,,,,,,,,,,,,,,,,,,,,,,,,,,,,,,,,,,4,4,2,4,4,2,1,1,2,1,1,1,1,2,1,1,,,,,2,0,,,3,0,,,3,1,2,2,2,1,2,1,,,3,1,1,2,2,2,3,2,2,1,…
65,1,81,83.2,1.58,20,116,62,90,36.4,DISTRITO METROPOLIT. DE QUITO,25,31,0,UIO,0,1,1,Vivo,0,0,0,1,1,0,0,0,1,1,0,0,0,1,1,0,0,0,1,0,0,0,0,0,0,12,.96,0,113,4.43,42.8,14.4,274,8.800000000000001,.3,88,32,15.07,7.4,182,13.2,33,.8,1.58,0,33.327991,78,5,17.8,1.16,95.2,21,1,1,0,5,0,1,65,7,0,0,0,0,0,0,0,0,0,1,1,1,0,0,0,0,0,0,0,0,0,0,0,0,0,0,0,0,0,0,0,0,0,0,0,0,0,0,0,0,0,1,0,0,0,0,1,0,0,0,0,0,0,0,1,1,1,0,0,0…
65,1,81,83.2,1.58,20,116,62,90,36.4,DISTRITO METROPOLIT. DE QUITO,50,25,35,UIO,0,1,1,Vivo,0,0,0,1,1,0,0,0,1,1,0,0,0,1,1,0,0,0,1,0,0,0,0,0,0,12,.96,0,113,4.43,42.8,14.4,95,8.800000000000001,.3,88,32,15.07,7.4,182,12,40.8,1.4,1.58,0,33.327991,78,5,13.9,1.03,7190000000000000,19.9,1,1,0,5,0,1,65,5,0,0,0,0,0,0,0,0,0,1,1,1,0,0,0,0,0,0,0,0,0,0,0,0,0,0,0,0,0,0,0,0,0,0,0,0,0,0,0,0,0,1,0,0,0,0,1,0,0,0,0,0,…
65,1,81,83.2,1.58,20,116,62,90,36.4,DISTRITO METROPOLIT. DE QUITO,23,0,41,UIO,0,1,1,Vivo,0,0,0,1,1,0,0,0,1,1,0,0,0,1,1,0,0,0,1,0,0,0,0,0,0,12,.96,576.3,113,4.43,42.8,14.4,536,8.800000000000001,.3,88,32,15.07,7.4,182,11,33.1,0,1.58,0,33.327991,78,5,13.3,1.16,90.5,21.3,0,1,0,5,0,1,65,4,0,0,0,0,0,0,0,0,0,1,1,1,0,0,0,0,0,0,0,0,0,0,0,0,0,0,0,0,0,0,0,0,0,0,0,0,0,0,0,0,0,1,0,0,0,0,1,0,0,0,0,0,0,0,1,1,1,…
66,0,33,,,21,134,56,90,37.6,DISTRITO METROPOLIT. DE QUITO,10,14,,UIO,0,0,0,Vivo,0,0,1,1,0,0,0,0,0,0,0,0,0,1,0,0,0,0,0,0,0,0,0,0,0,9,.64,,89,5.01,38.9,12.7,,6.9,1.2,32,41,27.51,7.3,315,14.2,38.5,,,0,,101,8,,,,,,1,0,8,0,0,66,0,,,,,,,,,,,,,,,,,,,,,,,,,,,,,,,,,,,,,,,,,,,,,,,,,,,,,,,,,,,,,,,,,,1,,,,,4,3,2,4,1,1,2,1,2,4,3,1,0,1,0,1,0,,,1,0,,,1,1,3,1,2,1,1,1,,,2,1,3,1,1,2,4,1,2,1,1,2,3,1,4,3,,,,,1,82,2,…
66,0,33,87,1.6,21,134,56,90,37.6,DISTRITO METROPOLIT. DE QUITO,10,14,45,UIO,0,0,0,Vivo,0,0,1,1,0,0,0,0,0,0,0,0,0,1,0,0,0,0,0,0,0,0,0,0,0,9,.64,2000,89,5.01,38.9,12.7,0,6.9,1.2,32,41,27.51,7.3,315,14.2,38.5,0,.098,0,34.842453,101,8,19.6,1.13,7290000000000000,20.4,1,1,0,8,0,0,66,7,0,0,1,1,0,0,0,0,0,0,0,1,0,0,0,0,0,0,0,0,0,0,0,0,0,0,0,0,0,0,0,0,0,0,0,0,0,0,0,0,0,1,0,0,0,0,1,0,0,0,0,0,0,0,0,0,1,1,1,0…
66,0,33,93.40000000000001,1.6,21,134,56,90,37.6,DISTRITO METROPOLIT. DE QUITO,10,14,239,UIO,0,0,0,Vivo,0,0,1,1,0,0,0,0,0,0,0,0,0,1,0,0,0,0,0,0,0,0,0,0,0,9,.64,0,89,5.01,38.9,12.7,0,6.9,1.2,32,41,27.51,7.3,315,14.2,38.5,0,.478,0,34.765625,101,8,15.4,1.26,154.8,19.2,0,1,0,8,0,0,66,9,0,0,1,1,0,0,0,0,0,0,0,1,0,0,0,0,0,0,0,0,0,0,0,0,0,0,0,0,0,0,0,0,0,0,0,0,0,0,0,0,0,1,0,0,0,0,1,0,0,0,0,0,0,0,0,0,1,1,1…
66,0,33,58.4,1.66,21,134,56,90,37.6,DISTRITO METROPOLIT. DE QUITO,10,14,0,UIO,0,0,0,Vivo,0,0,1,1,0,0,0,0,0,0,0,0,0,1,0,0,0,0,0,0,0,0,0,0,0,9,.64,1944,89,5.01,38.9,12.7,236,6.9,1.2,32,41,27.51,7.3,315,14.2,38.5,9.6,4.78,0,22.052191,101,8,16.2,1.22,8040000000000000,19.7,0,1,0,8,0,0,66,1,0,0,1,1,0,0,0,0,0,0,0,1,0,0,0,0,0,0,0,0,0,0,0,0,0,0,0,0,0,0,0,0,0,0,0,0,0,0,0,0,0,1,0,0,0,0,1,0,0,0,0,0,0,0,0,0,1…
66,0,33,81,1.56,21,134,56,90,37.6,DISTRITO METROPOLIT. DE QUITO,10,14,45,UIO,0,0,0,Vivo,0,0,1,1,0,0,0,0,0,0,0,0,0,1,0,0,0,0,0,0,0,0,0,0,0,9,.64,0,89,5.01,38.9,12.7,0,6.9,1.2,32,41,27.51,7.3,315,14.2,38.5,.3,.05,0,33.327991,101,8,30.3,1.01,7740000000000000,19.2,0,1,0,8,0,0,66,4,0,0,1,1,0,0,0,0,0,0,0,1,0,0,0,0,0,0,0,0,0,0,0,0,0,0,0,0,0,0,0,0,0,0,0,0,0,0,0,0,0,1,0,0,0,0,1,0,0,0,0,0,0,0,0,0,1,1,1,0,1…
66,0,33,58,1.72,21,134,56,90,37.6,DISTRITO METROPOLIT. DE QUITO,10,14,84,UIO,0,0,0,Vivo,0,0,1,1,0,0,0,0,0,0,0,0,0,1,0,0,0,0,0,0,0,0,0,0,0,9,.64,149.8,89,5.01,38.9,12.7,505,6.9,1.2,32,41,27.51,7.3,315,14.2,38.5,1.9,0,0,21.258503,101,8,36.5,1.17,147.6,18.5,0,1,0,8,0,0,66,10,0,0,1,1,0,0,0,0,0,0,0,1,0,0,0,0,0,0,0,0,0,0,0,0,0,0,0,0,0,0,0,0,0,0,0,0,0,0,0,0,0,1,0,0,0,0,1,0,0,0,0,0,0,0,0,0,1,1,1,0,1,1,1,…
66,0,33,87,1.57,21,134,56,90,37.6,DISTRITO METROPOLIT. DE QUITO,10,14,541,UIO,0,0,0,Vivo,0,0,1,1,0,0,0,0,0,0,0,0,0,1,0,0,0,0,0,0,0,0,0,0,0,9,.64,0,89,5.01,38.9,12.7,347,6.9,1.2,32,41,27.51,7.3,315,14.2,38.5,0,2.16,0,33.05785,101,8,13.1,1.15,49.8,19.8,0,1,0,8,0,0,66,6,0,0,1,1,0,0,0,0,0,0,0,1,0,0,0,0,0,0,0,0,0,0,0,0,0,0,0,0,0,0,0,0,0,0,0,0,0,0,0,0,0,1,0,0,0,0,1,0,0,0,0,0,0,0,0,0,1,1,1,0,1,1,1,1,1,1…
66,0,33,72,1.52,21,134,56,90,37.6,DISTRITO METROPOLIT. DE QUITO,10,14,51,UIO,0,0,0,Vivo,0,0,1,1,0,0,0,0,0,0,0,0,0,1,0,0,0,0,0,0,0,0,0,0,0,9,.64,2000,89,5.01,38.9,12.7,401,6.9,1.2,32,41,27.51,7.3,315,14.2,38.5,0,.21,0,30.116213,101,8,17.2,1.08,82.5,18.9,1,1,0,8,0,0,66,3,0,0,1,1,0,0,0,0,0,0,0,1,0,0,0,0,0,0,0,0,0,0,0,0,0,0,0,0,0,0,0,0,0,0,0,0,0,0,0,0,0,1,0,0,0,0,1,0,0,0,0,0,0,0,0,0,1,1,1,0,1,1,1,1,1…
66,0,33,63,1.64,21,134,56,90,37.6,DISTRITO METROPOLIT. DE QUITO,10,14,45,UIO,0,0,0,Vivo,0,0,1,1,0,0,0,0,0,0,0,0,0,1,0,0,0,0,0,0,0,0,0,0,0,9,.64,0,89,5.01,38.9,12.7,0,6.9,1.2,32,41,27.51,7.3,315,14.2,38.5,0,.415,0,22.881252,101,8,12.9,1.07,7590000000000000,19.1,0,1,0,8,0,0,66,2,0,0,1,1,0,0,0,0,0,0,0,1,0,0,0,0,0,0,0,0,0,0,0,0,0,0,0,0,0,0,0,0,0,0,0,0,0,0,0,0,0,1,0,0,0,0,1,0,0,0,0,0,0,0,0,0,1,1,1,0,1…
66,0,33,51,1.5,21,134,56,90,37.6,DISTRITO METROPOLIT. DE QUITO,10,14,66,UIO,0,0,0,Vivo,0,0,1,1,0,0,0,0,0,0,0,0,0,1,0,0,0,0,0,0,0,0,0,0,0,9,.64,0,89,5.01,38.9,12.7,425,6.9,1.2,32,41,27.51,7.3,315,14.2,38.5,.4,.049,0,22.697121,101,8,7,1.25,74,19.2,1,1,0,8,0,0,66,8,0,0,1,1,0,0,0,0,0,0,0,1,0,0,0,0,0,0,0,0,0,0,0,0,0,0,0,0,0,0,0,0,0,0,0,0,0,0,0,0,0,1,0,0,0,0,1,0,0,0,0,0,0,0,0,0,1,1,1,0,1,1,1,1,1,1,1,1,…
66,0,33,67.2,1.56,21,134,56,90,37.6,DISTRITO METROPOLIT. DE QUITO,10,14,48,UIO,0,0,0,Vivo,0,0,1,1,0,0,0,0,0,0,0,0,0,1,0,0,0,0,0,0,0,0,0,0,0,9,.64,691.8,89,5.01,38.9,12.7,0,6.9,1.2,32,41,27.51,7.3,315,14.2,38.5,0,0,0,26.365602,101,8,26.3,1.25,123,19.2,1,1,0,8,0,0,66,5,0,0,1,1,0,0,0,0,0,0,0,1,0,0,0,0,0,0,0,0,0,0,0,0,0,0,0,0,0,0,0,0,0,0,0,0,0,0,0,0,0,1,0,0,0,0,1,0,0,0,0,0,0,0,0,0,1,1,1,0,1,1,1,1,1,1…
67,0,78,78,1.44,20,90,50,92,36.5,DISTRITO METROPOLIT. DE QUITO,102,117,0,UIO,0,0,0,Vivo,0,0,0,1,0,0,0,0,0,0,0,0,0,1,0,0,0,0,1,0,0,0,0,0,0,71.49533081054688,5.18,1047,89,3.34,29.3,9.699999999999999,489,4.9,.7,88,26.7,261.56,7.337999820709229,268,11.5,25.4,220,.09,0,34.602077,51,5,3.1,0,7609999999999990,11.7,0,1,0,5,0,0,67,3,0,0,0,1,0,0,0,0,0,1,1,1,0,0,0,0,0,0,0,0,0,0,0,0,0,0,0,0,0,0,0,0,0,0,0,0,0,…
67,0,78,78,,20,90,50,92,36.5,DISTRITO METROPOLIT. DE QUITO,,,,UIO,0,0,0,Vivo,0,0,0,1,0,0,0,0,0,0,0,0,0,1,0,0,0,0,1,0,0,0,0,0,0,,5.18,,,3.34,29.3,9.699999999999999,,4.9,.7,,,,,268,,,,,0,,51,5,,,,,,1,0,5,0,0,67,0,,,,,,,,,,,,,,,,,,,,,,,,,,,,,,,,,,,,,,,,,,,,,,,,,,,,,,,,,,,,,,,,,,4,3,,,,1,2,1,1,1,1,2,3,2,2,1,,,,,,,,,4,1,,,,,1,2,1,3,1,3,,,1,1,1,2,,,,,,,,,,,,,,,,,1,63.333332,1,2,2,,,0,0,0,1,1,0,,,,,0,,0…
67,0,78,78,1.47,20,90,50,92,36.5,DISTRITO METROPOLIT. DE QUITO,26,25,448,UIO,0,0,0,Vivo,0,0,0,1,0,0,0,0,0,0,0,0,0,1,0,0,0,0,1,0,0,0,0,0,0,26.1682243347168,5.18,0,135,3.34,29.3,9.699999999999999,0,4.9,.7,93,29,86.66,7.322999954223633,268,17.7,28,.2,0,0,35.295551,51,5,17.8,1.39,53.9,16.4,0,1,0,5,0,0,67,8,0,0,0,1,0,0,0,0,0,1,1,1,0,0,0,0,0,0,0,0,0,0,0,0,0,0,0,0,0,0,0,0,0,0,0,0,0,0,0,1,0,1,1,0,0,0,1,0…
67,0,78,78,1.4,20,90,50,92,36.5,DISTRITO METROPOLIT. DE QUITO,50,78,170,UIO,0,0,0,Vivo,0,0,0,1,0,0,0,0,0,0,0,0,0,1,0,0,0,0,1,0,0,0,0,0,0,25,5.18,162.2,0,3.34,29.3,9.699999999999999,653,4.9,.7,84.8,31.8,9.27,7.4,268,12.9,41.6,1.2,.515,0,36.085403,51,5,10.4,1.04,8340000000000000,21.4,1,1,0,5,0,0,67,2,0,0,0,1,0,0,0,0,0,1,1,1,0,0,0,0,0,0,0,0,0,0,0,0,0,0,0,0,0,0,0,0,0,0,0,0,0,0,0,1,0,1,1,0,0,0,1,0,0,1…
67,0,78,78,1.5,20,90,50,92,36.5,DISTRITO METROPOLIT. DE QUITO,26,21,190,UIO,0,0,0,Vivo,0,0,0,1,0,0,0,0,0,0,0,0,0,1,0,0,0,0,1,0,0,0,0,0,0,62.6168212890625,5.18,0,107,3.34,29.3,9.699999999999999,401,4.9,.7,88,30,9.17,7.4,268,10.8,39.6,0,.076,0,34.626038,51,5,23.2,1.14,109.4,20,1,1,0,5,0,0,67,4,0,0,0,1,0,0,0,0,0,1,1,1,0,0,0,0,0,0,0,0,0,0,0,0,0,0,0,0,0,0,0,0,0,0,0,0,0,0,0,1,0,1,1,0,0,0,1,0,0,1,1,1,1,…
67,0,78,78,1.34,20,90,50,92,36.5,DISTRITO METROPOLIT. DE QUITO,26,24,0,UIO,0,0,0,Vivo,0,0,0,1,0,0,0,0,0,0,0,0,0,1,0,0,0,0,1,0,0,0,0,0,0,81.77570343017578,5.18,0,115,3.34,29.3,9.699999999999999,0,4.9,.7,87,26.8,76.97,7.357999801635742,268,14.8,35,0,.233,0,34.765625,51,5,9.4,0,67,19,1,1,0,5,0,0,67,9,0,0,0,1,0,0,0,0,0,1,1,1,0,0,0,0,0,0,0,0,0,0,0,0,0,0,0,0,0,0,0,0,0,0,0,0,0,0,0,1,0,1,1,0,0,0,1,0,0,1,…
67,0,78,78,1.47,20,90,50,92,36.5,DISTRITO METROPOLIT. DE QUITO,54,108,128,UIO,0,0,0,Vivo,0,0,0,1,0,0,0,0,0,0,0,0,0,1,0,0,0,0,1,0,0,0,0,0,0,67.75701141357422,5.18,365.7,100,3.34,29.3,9.699999999999999,0,4.9,.7,95,26.1,29.61,7.5,268,13.2,39.9,0,.103,0,36.085403,51,5,8.4,1.1,139.3,23.9,0,1,0,5,0,0,67,7,0,0,0,1,0,0,0,0,0,1,1,1,0,0,0,0,0,0,0,0,0,0,0,0,0,0,0,0,0,0,0,0,0,0,0,0,0,0,0,1,0,1,1,0,0,0,1,0,0,…
67,0,78,78,1.5,20,90,50,92,36.5,DISTRITO METROPOLIT. DE QUITO,11,44,0,UIO,0,0,0,Vivo,0,0,0,1,0,0,0,0,0,0,0,0,0,1,0,0,0,0,1,0,0,0,0,0,0,22.89719581604004,5.18,14.34,92,3.34,29.3,9.699999999999999,276,4.9,.7,90,22.8,36.87,7.4,268,13.8,33.8,5.3,.5580000000000001,0,33.659298,51,5,19.5,1.09,106.9,18.1,0,1,0,5,0,0,67,1,0,0,0,1,0,0,0,0,0,1,1,1,0,0,0,0,0,0,0,0,0,0,0,0,0,0,0,0,0,0,0,0,0,0,0,0,0,0,0,1,0,1,…
67,0,78,78,1.34,20,90,50,92,36.5,DISTRITO METROPOLIT. DE QUITO,53,49,72,UIO,0,0,0,Vivo,0,0,0,1,0,0,0,0,0,0,0,0,0,1,0,0,0,0,1,0,0,0,0,0,0,91.12149810791016,5.18,0,110,3.34,29.3,9.699999999999999,217,4.9,.7,95,34,49.1,7.250999927520752,268,12.5,34.8,0,0,0,35.555557,51,5,12.7,1.09,8240000000000000,14.9,1,1,0,5,0,0,67,10,0,0,0,1,0,0,0,0,0,1,1,1,0,0,0,0,0,0,0,0,0,0,0,0,0,0,0,0,0,0,0,0,0,0,0,0,0,0,0,1,…
67,0,78,78,1.41,20,90,50,92,36.5,DISTRITO METROPOLIT. DE QUITO,9,30,118,UIO,0,0,0,Vivo,0,0,0,1,0,0,0,0,0,0,0,0,0,1,0,0,0,0,1,0,0,0,0,0,0,53.27102661132813,5.18,0,91,3.34,29.3,9.699999999999999,0,4.9,.7,85,25.4,24.43,7.4,268,12.4,29.7,.3,.533,0,37.463673,51,5,22.1,.99,30.8,18.7,0,1,0,5,0,0,67,6,0,0,0,1,0,0,0,0,0,1,1,1,0,0,0,0,0,0,0,0,0,0,0,0,0,0,0,0,0,0,0,0,0,0,0,0,0,0,0,1,0,1,1,0,0,0,1,0,0,1,1,1,…
67,0,78,78,1.44,20,90,50,92,36.5,DISTRITO METROPOLIT. DE QUITO,27,26,0,UIO,0,0,0,Vivo,0,0,0,1,0,0,0,0,0,0,0,0,0,1,0,0,0,0,1,0,0,0,0,0,0,69.15888214111328,5.18,0,153,3.34,29.3,9.699999999999999,0,4.9,.7,89,27.7,38.34,7.4,268,15.9,62.4,.4,.35,0,34.842453,51,5,16.4,1.3,94.3,19.3,1,1,0,5,0,0,67,5,0,0,0,1,0,0,0,0,0,1,1,1,0,0,0,0,0,0,0,0,0,0,0,0,0,0,0,0,0,0,0,0,0,0,0,0,0,0,0,1,0,1,1,0,0,0,1,0,0,1,1,1,1…
68,0,47,90,1.45,18,112,48,92,36,DISTRITO METROPOLIT. DE QUITO,15,23,0,UIO,0,0,0,Vivo,1,0,0,0,0,0,0,0,0,0,0,0,0,1,0,0,0,1,0,0,0,0,0,0,0,7,.66,2000,94,4.53,44.3,15,270,4.4,1.1,65,37,84.05,7.4,170,12.3,37.6,0,0,0,34.626038,68,5,14.8,.98,98.2,22,0,1,0,5,0,0,68,7,0,0,1,1,0,0,0,0,0,1,1,1,0,0,0,0,0,0,0,0,0,0,0,0,0,0,0,0,0,0,0,0,0,0,0,0,0,0,0,0,0,1,1,0,0,0,0,0,0,0,0,0,0,0,1,1,1,1,1,0,1,1,1,1,1,2,4,1,4,4,…
68,0,47,86,1.52,18,112,48,92,36,DISTRITO METROPOLIT. DE QUITO,42,35,335,UIO,0,0,0,Vivo,1,0,0,0,0,0,0,0,0,0,0,0,0,1,0,0,0,1,0,0,0,0,0,0,0,7,.66,1023,115,4.53,44.3,15,270,4.4,1.1,65,37,84.05,7.4,170,12.5,26,576,1.41,0,35.295551,68,5,19.8,0,119.5,15.2,0,1,0,5,0,0,68,5,0,0,1,1,0,0,0,0,0,1,1,1,0,0,0,0,0,0,0,0,0,0,0,0,0,0,0,0,0,0,0,0,0,0,0,0,0,0,0,0,0,1,1,0,0,0,0,0,0,0,0,0,0,0,1,1,1,1,1,0,1,1,1,1,1,2,4…
68,0,47,83.2,1.42,18,112,48,92,36,DISTRITO METROPOLIT. DE QUITO,15,29,59,UIO,0,0,0,Vivo,1,0,0,0,0,0,0,0,0,0,0,0,0,1,0,0,0,1,0,0,0,0,0,0,0,7,.66,807.75,93,4.53,44.3,15,270,4.4,1.1,65,37,84.05,7.4,170,14.1,30.3,1.1,0,0,37.180248,68,5,8,1.05,6959999999999990,21.5,1,1,0,5,0,0,68,6,0,0,1,1,0,0,0,0,0,1,1,1,0,0,0,0,0,0,0,0,0,0,0,0,0,0,0,0,0,0,0,0,0,0,0,0,0,0,0,0,0,1,1,0,0,0,0,0,0,0,0,0,0,0,1,1,1,1,1,0,1…
68,0,47,81.5,1.44,18,112,48,92,36,DISTRITO METROPOLIT. DE QUITO,112,43,0,UIO,0,0,0,Vivo,1,0,0,0,0,0,0,0,0,0,0,0,0,1,0,0,0,1,0,0,0,0,0,0,0,7,.66,1162,82,4.53,44.3,15,270,4.4,1.1,65,37,84.05,7.4,170,15.8,21.5,0,.173,0,37.180248,68,5,10.3,1.05,133.8,21.3,1,1,0,5,0,0,68,4,0,0,1,1,0,0,0,0,0,1,1,1,0,0,0,0,0,0,0,0,0,0,0,0,0,0,0,0,0,0,0,0,0,0,0,0,0,0,0,0,0,1,1,0,0,0,0,0,0,0,0,0,0,0,1,1,1,1,1,0,1,1,1,1,1,…
68,0,47,70,1.42,18,112,48,92,36,DISTRITO METROPOLIT. DE QUITO,69,77,71,UIO,0,0,0,Vivo,1,0,0,0,0,0,0,0,0,0,0,0,0,1,0,0,0,1,0,0,0,0,0,0,0,7,.66,0,94,4.53,44.3,15,270,4.4,1.1,65,37,84.05,7.4,170,14.8,28.4,0,3.04,0,32.871971,68,5,17.8,1.26,114,20.6,1,1,0,5,0,0,68,8,0,0,1,1,0,0,0,0,0,1,1,1,0,0,0,0,0,0,0,0,0,0,0,0,0,0,0,0,0,0,0,0,0,0,0,0,0,0,0,0,0,1,1,0,0,0,0,0,0,0,0,0,0,0,1,1,1,1,1,0,1,1,1,1,1,2,3,1,3…
68,0,47,55,1.55,18,112,48,92,36,DISTRITO METROPOLIT. DE QUITO,24,31,48,UIO,0,0,0,Vivo,1,0,0,0,0,0,0,0,0,0,0,0,0,1,0,0,0,1,0,0,0,0,0,0,0,7,.66,1376,117,4.53,44.3,15,270,4.4,1.1,65,37,84.05,7.4,170,12.9,34.1,0,.07,0,22.697121,68,5,23.5,.96,106.6,22,0,1,0,5,0,0,68,9,0,0,1,1,0,0,0,0,0,1,1,1,0,0,0,0,0,0,0,0,0,0,0,0,0,0,0,0,0,0,0,0,0,0,0,0,0,0,0,0,0,1,1,0,0,0,0,0,0,0,0,0,0,0,1,1,1,1,1,0,1,1,1,1,1,2,1,2…
68,0,47,,,18,112,48,92,36,DISTRITO METROPOLIT. DE QUITO,,,,UIO,0,0,0,Vivo,1,0,0,0,0,0,0,0,0,0,0,0,0,1,0,0,0,1,0,0,0,0,0,0,0,7,.66,,,4.53,44.3,15,270,4.4,1.1,65,37,84.05,7.4,170,,,,,0,,68,5,,,,,,1,0,5,0,0,68,0,,,,,,,,,,,,,,,,,,,,,,,,,,,,,,,,,,,,,,,,,,,,,,,,,,,,,,,,,,,,,,,,,,2,,,,,1,1,1,2,1,1,2,3,2,1,1,,,,,1,0,,,1,0,,,,,2,2,3,1,3,1,2,1,1,2,2,1,1,2,4,1,4,1,2,1,,,,,,,,,1,69.333336,1,2,2,,,0,0,0,1,1,0…
68,0,47,76,1.42,18,112,48,92,36,DISTRITO METROPOLIT. DE QUITO,23,21,442,UIO,0,0,0,Vivo,1,0,0,0,0,0,0,0,0,0,0,0,0,1,0,0,0,1,0,0,0,0,0,0,0,7,.66,0,137,4.53,44.3,15,270,4.4,1.1,65,37,84.05,7.4,170,11.1,29,148,.6870000000000001,0,34.626038,68,5,12.8,0,166.6,19.1,0,1,0,5,0,0,68,2,0,0,1,1,0,0,0,0,0,1,1,1,0,0,0,0,0,0,0,0,0,0,0,0,0,0,0,0,0,0,0,0,0,0,0,0,0,0,0,0,0,1,1,0,0,0,0,0,0,0,0,0,0,0,1,1,1,1,1,0,1,1…
68,0,47,86,1.42,18,112,48,92,36,DISTRITO METROPOLIT. DE QUITO,17,47,41,UIO,0,0,0,Vivo,1,0,0,0,0,0,0,0,0,0,0,0,0,1,0,0,0,1,0,0,0,0,0,0,0,7,.66,0,94,4.53,44.3,15,270,4.4,1.1,65,37,84.05,7.4,170,12.1,38.3,.4,0,0,35.295551,68,5,8.4,0,7659999999999990,22.4,0,1,0,5,0,0,68,1,0,0,1,1,0,0,0,0,0,1,1,1,0,0,0,0,0,0,0,0,0,0,0,0,0,0,0,0,0,0,0,0,0,0,0,0,0,0,0,0,0,1,1,0,0,0,0,0,0,0,0,0,0,0,1,1,1,1,1,0,1,1,1,1,1,…
68,0,47,58.4,1.52,18,112,48,92,36,DISTRITO METROPOLIT. DE QUITO,197,62,902,UIO,0,0,0,Vivo,1,0,0,0,0,0,0,0,0,0,0,0,0,1,0,0,0,1,0,0,0,0,0,0,0,7,.66,787.9,90,4.53,44.3,15,270,4.4,1.1,65,37,84.05,7.4,170,12.3,22.3,0,0,0,26.097815,68,5,22.3,0,49.7,23.7,0,1,0,5,0,0,68,10,0,0,1,1,0,0,0,0,0,1,1,1,0,0,0,0,0,0,0,0,0,0,0,0,0,0,0,0,0,0,0,0,0,0,0,0,0,0,0,0,0,1,1,0,0,0,0,0,0,0,0,0,0,0,1,1,1,1,1,0,1,1,1,1,1,2,2…
68,0,47,63.9,1.47,18,112,48,92,36,DISTRITO METROPOLIT. DE QUITO,58,32,111,UIO,0,0,0,Vivo,1,0,0,0,0,0,0,0,0,0,0,0,0,1,0,0,0,1,0,0,0,0,0,0,0,7,.66,897.7000000000001,105,4.53,44.3,15,270,4.4,1.1,65,37,84.05,7.4,170,11.6,62.5,2.8,.119,0,28.850342,68,5,14.3,1.07,6709999999999990,21.3,1,1,0,5,0,0,68,3,0,0,1,1,0,0,0,0,0,1,1,1,0,0,0,0,0,0,0,0,0,0,0,0,0,0,0,0,0,0,0,0,0,0,0,0,0,0,0,0,0,1,1,0,0,0,0,0,0,0,0,…
69,1,79,53,1.66,20,122,73,93,36.7,DISTRITO METROPOLIT. DE QUITO,81,63,417,UIO,0,0,0,Vivo,0,0,0,1,0,0,0,0,0,0,0,0,0,0,1,0,0,0,0,0,0,0,0,0,0,15,.939999999999999,0,81,5.56,52.4,17.7,322,3,.6,86,25.4,1.15,7.4,254,11.7,34.7,.3,.202,0,20.202021,77,2,19,1.03,54.1,20.3,0,1,0,2,0,1,69,9,0,0,1,1,0,0,0,0,0,1,1,1,0,0,0,0,0,0,0,0,0,0,0,0,0,0,0,0,0,0,0,0,0,0,0,0,0,0,0,1,1,1,1,1,1,1,1,1,1,1,1,1,1,1,1,1,1,1,1,0,…
69,1,79,53.9,1.56,20,122,73,93,36.7,DISTRITO METROPOLIT. DE QUITO,21,31,130,UIO,0,0,0,Vivo,0,0,0,1,0,0,0,0,0,0,0,0,0,0,1,0,0,0,0,0,0,0,0,0,0,12,.83,576.3,108,5.4,42.9,15.1,0,18.2,2.3,89,31.9,24.94,7.4,500,12.9,25.5,.2,.067,0,23.233456,77,2,5.3,1.08,97.2,20,0,1,0,2,0,1,69,10,0,0,1,1,0,0,0,0,0,1,1,1,0,0,0,0,0,0,0,0,0,0,0,0,0,0,0,0,0,0,0,0,0,0,0,0,0,0,0,1,1,1,1,1,1,1,1,1,1,1,1,1,1,1,1,1,1,1,1,0,1,1,…
69,1,79,,,20,122,73,93,36.7,DISTRITO METROPOLIT. DE QUITO,,,,UIO,0,0,0,Vivo,0,0,0,1,0,0,0,0,0,0,0,0,0,0,1,0,0,0,0,0,0,0,0,0,0,,,,,,,,,,,,,,,,,,,,0,,77,2,,,,,,1,0,2,0,1,69,0,,,,,,,,,,,,,,,,,,,,,,,,,,,,,,,,,,,,,,,,,,,,,,,,,,,,,,,,,,,,,,,,,,4,,,,,2,1,1,3,1,3,1,3,2,2,1,,,,,,,,,,0,,,,,,,,,,,,,,,,,,,,,,,,,,,,,,,,,,89.333336,3,1,1,,,0,0,,0,,1,,,,,,,0,,0,,,0,,,,0,,,1,1,,0,,179.8,21,22.142857,,,0,,0,,1,0,…
69,1,79,60,1.53,20,122,73,93,36.7,DISTRITO METROPOLIT. DE QUITO,41,68,61,UIO,0,0,0,Vivo,0,0,0,1,0,0,0,0,0,0,0,0,0,0,1,0,0,0,0,0,0,0,0,0,0,12,.66,1844.91,122,4.61,38.5,12.5,358,4.4,.7,94,28,35.44,7.300000190734863,282,12.3,35.5,8.4,0,0,26.784777,77,2,17.7,1.05,7459999999999990,15.7,1,1,0,2,0,1,69,4,0,0,1,1,0,0,0,0,0,1,1,1,0,0,0,0,0,0,0,0,0,0,0,0,0,0,0,0,0,0,0,0,0,0,0,0,0,0,0,1,1,1,1,1,1,1,1,1,1,1,…
69,1,79,44,1.52,20,122,73,93,36.7,DISTRITO METROPOLIT. DE QUITO,46,26,444,UIO,0,0,0,Vivo,0,0,0,1,0,0,0,0,0,0,0,0,0,0,1,0,0,0,0,0,0,0,0,0,0,16.82242965698242,.58,0,114,4.18,36.1,13.5,478,10,1.8,92,24.1,30.34,7.390999794006348,503,12.9,57.3,.9,0,0,21.773842,77,2,15.7,.97,96,19.6,0,1,0,2,0,1,69,8,0,0,1,1,0,0,0,0,0,1,1,1,0,0,0,0,0,0,0,0,0,0,0,0,0,0,0,0,0,0,0,0,0,0,0,0,0,0,0,1,1,1,1,1,1,1,1,1,1,1,1,1,…
69,1,79,52,1.7,20,122,73,93,36.7,DISTRITO METROPOLIT. DE QUITO,105,95,560,UIO,0,0,0,Vivo,0,0,0,1,0,0,0,0,0,0,0,0,0,0,1,0,0,0,0,0,0,0,0,0,0,12,.76,0,123,4.9,43.3,15.1,235,6.7,2.2,86,33,33.86,7.4,300,11.2,24.3,0,0,0,19.562956,77,2,13.5,0,179.8,21.9,0,1,0,2,0,1,69,1,0,0,1,1,0,0,0,0,0,1,1,1,0,0,0,0,0,0,0,0,0,0,0,0,0,0,0,0,0,0,0,0,0,0,0,0,0,0,0,1,1,1,1,1,1,1,1,1,1,1,1,1,1,1,1,1,1,1,1,0,1,1,1,1,1,4,1,4…
69,1,79,71,1.75,20,122,73,93,36.7,DISTRITO METROPOLIT. DE QUITO,10,53,0,UIO,0,0,0,Vivo,0,0,0,1,0,0,0,0,0,0,0,0,0,0,1,0,0,0,0,0,0,0,0,0,0,15,.79,0,154,5.05,43.3,14.7,206,8.5,1,92,34.6,.82,7.561999797821045,154,12.6,26.2,0,0,0,22.212967,77,2,17.2,1.09,6559999999999990,29.1,0,1,0,2,0,1,69,3,0,0,1,1,0,0,0,0,0,1,1,1,0,0,0,0,0,0,0,0,0,0,0,0,0,0,0,0,0,0,0,0,0,0,0,0,0,0,0,1,1,1,1,1,1,1,1,1,1,1,1,1,1,1,1,…
69,1,79,52.3,1.65,20,122,73,93,36.7,DISTRITO METROPOLIT. DE QUITO,91,37,36,UIO,0,0,0,Vivo,0,0,0,1,0,0,0,0,0,0,0,0,0,0,1,0,0,0,0,0,0,0,0,0,0,12,1,0,107,3.59,34.4,11.4,234,10.4,.6,94,21.1,50.65,7.473000049591065,372,13.9,39,8.4,.31,0,20.202021,77,2,10.7,1.03,111,19.9,0,1,0,2,0,1,69,2,0,0,1,1,0,0,0,0,0,1,1,1,0,0,0,0,0,0,0,0,0,0,0,0,0,0,0,0,0,0,0,0,0,0,0,0,0,0,0,1,1,1,1,1,1,1,1,1,1,1,1,1,1,1,1,1,1,1,…
69,1,79,67.09999999999999,1.7,20,122,73,93,36.7,DISTRITO METROPOLIT. DE QUITO,44,72,252,UIO,0,0,0,Vivo,0,0,0,1,0,0,0,0,0,0,0,0,0,0,1,0,0,0,0,0,0,0,0,0,0,26,.8100000000000001,0,102,5.65,48.6,16.4,0,7,.5,89,36.2,13.84,7.635000228881836,133,13,30.3,6.6,0,0,22.881252,77,2,22.8,1.08,100.4,27.7,0,1,0,2,0,1,69,6,0,0,1,1,0,0,0,0,0,1,1,1,0,0,0,0,0,0,0,0,0,0,0,0,0,0,0,0,0,0,0,0,0,0,0,0,0,0,0,1,1,1,1,1,1,1,…
69,1,79,58,1.63,20,122,73,93,36.7,DISTRITO METROPOLIT. DE QUITO,29,34,220,UIO,0,0,0,Vivo,0,0,0,1,0,0,0,0,0,0,0,0,0,0,1,0,0,0,0,0,0,0,0,0,0,10.28037357330322,.8100000000000001,105,119,4.21,37.8,13.9,0,7.3,.9,96,0,29.9,7.4,41,15.7,37.2,0,0,0,21.71875,77,2,19.4,1,161.9,13.1,0,1,0,2,0,1,69,7,0,0,1,1,0,0,0,0,0,1,1,1,0,0,0,0,0,0,0,0,0,0,0,0,0,0,0,0,0,0,0,0,0,0,0,0,0,0,0,1,1,1,1,1,1,1,1,1,1,1,1,1,1,1,1,…
69,1,79,90,1.56,20,122,73,93,36.7,DISTRITO METROPOLIT. DE QUITO,28,25,16,UIO,0,0,0,Vivo,0,0,0,1,0,0,0,0,0,0,0,0,0,0,1,0,0,0,0,0,0,0,0,0,0,13,.95,1069,133,5.78,48.4,15.8,0,9,.9,95,38.2,.49,7.306000232696533,133,14.5,34.7,0,.047,0,36.085403,77,2,22.8,1.12,83.8,13.5,0,1,0,2,0,1,69,5,0,0,1,1,0,0,0,0,0,1,1,1,0,0,0,0,0,0,0,0,0,0,0,0,0,0,0,0,0,0,0,0,0,0,0,0,0,0,0,1,1,1,1,1,1,1,1,1,1,1,1,1,1,1,1,1,1,1,1,…
70,0,62,93,1.62,28,97,52,88,37,DISTRITO METROPOLIT. DE QUITO,82,104,59,UIO,0,1,0,Vivo,0,0,0,1,1,0,0,0,0,0,0,0,0,0,1,0,0,0,0,0,0,1,0,0,0,8,.79,683,108,4.95,43.1,15.5,506,6.9,1,83.8,23.3,.31,7.5,321,14.2,29.8,0,0,0,34.602077,107,9,11.6,1.26,35.3,24.5,0,1,0,9,0,0,70,7,0,0,1,1,0,0,0,0,0,1,1,1,0,0,0,0,0,0,0,0,0,0,0,0,0,0,0,0,0,0,0,0,0,0,0,0,0,0,0,0,0,1,0,0,0,0,1,0,0,0,0,1,0,0,1,1,1,1,1,0,1,1,1,1,1,3,4…
70,0,62,65.59999999999999,1.53,28,97,52,88,37,DISTRITO METROPOLIT. DE QUITO,59,47,74,UIO,0,1,0,Vivo,0,0,0,1,1,0,0,0,0,0,0,0,0,0,1,0,0,0,0,0,0,1,0,0,0,8,.79,0,108,4.95,43.1,15.5,518,6.9,1,83.8,23.3,1.1,7.5,321,13.6,33.2,1.1,.221,0,26.784777,107,9,7.3,1.05,45.7,24.2,0,1,0,9,0,0,70,3,0,0,1,1,0,0,0,0,0,1,1,1,0,0,0,0,0,0,0,0,0,0,0,0,0,0,0,0,0,0,0,0,0,0,0,0,0,0,0,0,0,1,0,0,0,0,1,0,0,0,0,1,0,0,1,1,1,1,1…
70,0,62,50,1.42,28,97,52,88,37,DISTRITO METROPOLIT. DE QUITO,10,28,344,UIO,0,1,0,Vivo,0,0,0,1,1,0,0,0,0,0,0,0,0,0,1,0,0,0,0,0,0,1,0,0,0,8,.79,149.9,108,4.95,43.1,15.5,538,6.9,1,83.8,23.3,31.67,7.5,321,12,42.7,0,0,0,25.556801,107,9,9.4,1.09,96,24.2,0,1,0,9,0,0,70,8,0,0,1,1,0,0,0,0,0,1,1,1,0,0,0,0,0,0,0,0,0,0,0,0,0,0,0,0,0,0,0,0,0,0,0,0,0,0,0,0,0,1,0,0,0,0,1,0,0,0,0,1,0,0,1,1,1,1,1,0,1,1,1,1,1,3,1,…
70,0,62,,,28,97,52,88,37,DISTRITO METROPOLIT. DE QUITO,,,,UIO,0,1,0,Vivo,0,0,0,1,1,0,0,0,0,0,0,0,0,0,1,0,0,0,0,0,0,1,0,0,0,8,.79,,108,4.95,43.1,15.5,,6.9,1,83.8,23.3,,7.5,321,,,,,0,,107,9,,,,,,1,0,9,0,0,70,0,,,,,,,,,,,,,,,,,,,,,,,,,,,,,,,,,,,,,,,,,,,,,,,,,,,,,,,,,,,,,,,,,,3,,,,,4,3,4,1,1,1,2,1,3,3,1,,,,,1,0,,,2,0,,,2,1,3,1,3,1,3,1,,,2,1,2,2,1,2,1,2,,,4,3,,,,,,,,,1,67,1,2,1,,,0,1,1,1,3,1,,10.12658…
70,0,62,72.5,1.42,28,97,52,88,37,DISTRITO METROPOLIT. DE QUITO,44,11,160,UIO,0,1,0,Vivo,0,0,0,1,1,0,0,0,0,0,0,0,0,0,1,0,0,0,0,0,0,1,0,0,0,8,.79,0,108,4.95,43.1,15.5,550,6.9,1,83.8,23.3,2.24,7.5,321,16.8,35.8,1.9,.12,0,34.842453,107,9,6.9,1.23,24.9,25,0,1,0,9,0,0,70,10,0,0,1,1,0,0,0,0,0,1,1,1,0,0,0,0,0,0,0,0,0,0,0,0,0,0,0,0,0,0,0,0,0,0,0,0,0,0,0,0,0,1,0,0,0,0,1,0,0,0,0,1,0,0,1,1,1,1,1,0,1,1,1,1,1,…
70,0,62,86,1.48,28,97,52,88,37,DISTRITO METROPOLIT. DE QUITO,9,30,344,UIO,0,1,0,Vivo,0,0,0,1,1,0,0,0,0,0,0,0,0,0,1,0,0,0,0,0,0,1,0,0,0,8,.79,66.05,108,4.95,43.1,15.5,447,6.9,1,83.8,23.3,38.19,7.5,321,13.2,26,0,.66,0,34.842453,107,9,21,.99,176.6,22.9,0,1,0,9,0,0,70,2,0,0,1,1,0,0,0,0,0,1,1,1,0,0,0,0,0,0,0,0,0,0,0,0,0,0,0,0,0,0,0,0,0,0,0,0,0,0,0,0,0,1,0,0,0,0,1,0,0,0,0,1,0,0,1,1,1,1,1,0,1,1,1,1,1,3,…
70,0,62,53,1.56,28,97,52,88,37,DISTRITO METROPOLIT. DE QUITO,21,34,156,UIO,0,1,0,Vivo,0,0,0,1,1,0,0,0,0,0,0,0,0,0,1,0,0,0,0,0,0,1,0,0,0,8,.79,354.4,108,4.95,43.1,15.5,216,6.9,1,83.8,23.3,41.19,7.5,321,13.2,43.6,149,.223,0,22.213678,107,9,18.7,0,9890000000000000,21.6,0,1,0,9,0,0,70,5,0,0,1,1,0,0,0,0,0,1,1,1,0,0,0,0,0,0,0,0,0,0,0,0,0,0,0,0,0,0,0,0,0,0,0,0,0,0,0,0,0,1,0,0,0,0,1,0,0,0,0,1,0,0,1,1,1,1…
70,0,62,58,1.68,28,97,52,88,37,DISTRITO METROPOLIT. DE QUITO,9,37,241,UIO,0,1,0,Vivo,0,0,0,1,1,0,0,0,0,0,0,0,0,0,1,0,0,0,0,0,0,1,0,0,0,8,.79,0,108,4.95,43.1,15.5,367,6.9,1,83.8,23.3,11.88,7.5,321,13.1,42.7,.1,0,0,21.258503,107,9,10.9,1.06,8609999999999990,23.9,1,1,0,9,0,0,70,9,0,0,1,1,0,0,0,0,0,1,1,1,0,0,0,0,0,0,0,0,0,0,0,0,0,0,0,0,0,0,0,0,0,0,0,0,0,0,0,0,0,1,0,0,0,0,1,0,0,0,0,1,0,0,1,1,1,1,1,0,1…
70,0,62,58.6,1.51,28,97,52,88,37,DISTRITO METROPOLIT. DE QUITO,20,26,0,UIO,0,1,0,Vivo,0,0,0,1,1,0,0,0,0,0,0,0,0,0,1,0,0,0,0,0,0,1,0,0,0,8,.79,0,108,4.95,43.1,15.5,188,6.9,1,83.8,23.3,2.15,7.5,321,12.3,46.6,0,.748,0,26.037495,107,9,17.1,1.04,45.2,24.2,0,1,0,9,0,0,70,1,0,0,1,1,0,0,0,0,0,1,1,1,0,0,0,0,0,0,0,0,0,0,0,0,0,0,0,0,0,0,0,0,0,0,0,0,0,0,0,0,0,1,0,0,0,0,1,0,0,0,0,1,0,0,1,1,1,1,1,0,1,1,1,1,1,3…
70,0,62,93.5,1.48,28,97,52,88,37,DISTRITO METROPOLIT. DE QUITO,68,79,136,UIO,0,1,0,Vivo,0,0,0,1,1,0,0,0,0,0,0,0,0,0,1,0,0,0,0,0,0,1,0,0,0,8,.79,1139,108,4.95,43.1,15.5,357,6.9,1,83.8,23.3,51.02,7.5,321,15.5,26.5,0,.221,0,34.765625,107,9,12.3,1.05,7159999999999990,23.3,0,1,0,9,0,0,70,4,0,0,1,1,0,0,0,0,0,1,1,1,0,0,0,0,0,0,0,0,0,0,0,0,0,0,0,0,0,0,0,0,0,0,0,0,0,0,0,0,0,1,0,0,0,0,1,0,0,0,0,1,0,0,1,1,1…
70,0,62,80,1.42,28,97,52,88,37,DISTRITO METROPOLIT. DE QUITO,14,15,99,UIO,0,1,0,Vivo,0,0,0,1,1,0,0,0,0,0,0,0,0,0,1,0,0,0,0,0,0,1,0,0,0,8,.79,0,108,4.95,43.1,15.5,608,6.9,1,83.8,23.3,39.39,7.5,321,11.8,39.4,.6,0,0,35.111111,107,9,7.4,1.06,126.7,23.3,0,1,0,9,0,0,70,6,0,0,1,1,0,0,0,0,0,1,1,1,0,0,0,0,0,0,0,0,0,0,0,0,0,0,0,0,0,0,0,0,0,0,0,0,0,0,0,0,0,1,0,0,0,0,1,0,0,0,0,1,0,0,1,1,1,1,1,0,1,1,1,1,1,3,3…
71,0,83,90,1.47,20,118,68,90,37.1,DISTRITO METROPOLITANO,19,42,40,UIO,0,0,0,+48H,0,0,0,0,1,0,0,0,0,0,0,0,0,1,1,0,0,0,0,0,0,1,0,0,0,29,.83,0,160,4.61,40.7,13.7,312,11.2,.6,73.90000000000001,31.4,50.88,7.3,297,15.1,40.2,0,.029,1,35.111111,90,5,3.8,1.07,108.1,16.9,1,1,1,5,0,0,71,3,0,0,1,1,0,0,0,0,0,0,0,1,0,0,0,0,0,0,0,0,0,0,0,0,0,0,0,0,0,0,0,0,0,0,0,0,0,0,0,0,0,1,0,0,0,0,1,0,0,0,0,1,0,0,0,0,1,1,1,0,…
71,0,83,72,1.5,20,118,68,90,37.1,DISTRITO METROPOLITANO,19,42,17,UIO,0,0,0,+48H,0,0,0,0,1,0,0,0,0,0,0,0,0,1,1,0,0,0,0,0,0,1,0,0,0,29,.83,967.6,160,4.61,40.7,13.7,0,11.2,.6,73.90000000000001,31.4,29.77,7.3,297,15.1,40.2,5,.13,1,33.418365,90,5,6.2,1.22,96.2,16.6,1,1,1,5,0,0,71,7,0,0,1,1,0,0,0,0,0,0,0,1,0,0,0,0,0,0,0,0,0,0,0,0,0,0,0,0,0,0,0,0,0,0,0,0,0,0,0,0,0,1,0,0,0,0,1,0,0,0,0,1,0,0,0,0,1,1,1,0,1…
71,0,83,90,1.52,20,118,68,90,37.1,DISTRITO METROPOLITANO,19,42,65,UIO,0,0,0,+48H,0,0,0,0,1,0,0,0,0,0,0,0,0,1,1,0,0,0,0,0,0,1,0,0,0,29,.83,0,160,4.61,40.7,13.7,270,11.2,.6,73.90000000000001,31.4,47.83,7.3,297,15.1,40.2,.2,.522,1,36.085403,90,5,10.2,1.33,74.3,17.5,0,1,1,5,0,0,71,2,0,0,1,1,0,0,0,0,0,0,0,1,0,0,0,0,0,0,0,0,0,0,0,0,0,0,0,0,0,0,0,0,0,0,0,0,0,0,0,0,0,1,0,0,0,0,1,0,0,0,0,1,0,0,0,0,1,1,1,0…
71,0,83,,,20,118,68,90,37.1,DISTRITO METROPOLITANO,19,42,,UIO,0,0,0,+48H,0,0,0,0,1,0,0,0,0,0,0,0,0,1,1,0,0,0,0,0,0,1,0,0,0,29,.83,,160,4.61,40.7,13.7,,11.2,.6,73.90000000000001,31.4,,7.3,297,15.1,40.2,,,1,,90,5,,,,,,1,1,5,0,0,71,0,,,,,,,,,,,,,,,,,,,,,,,,,,,,,,,,,,,,,,,,,,,,,,,,,,,,,,,,,,,,,,,,,,4,,,,,3,1,1,2,1,2,1,1,2,4,1,1,0,3,0,4,1,,,2,0,,,4,3,2,2,2,1,2,1,,,3,3,1,2,1,2,3,2,,,1,2,4,3,4,3,,,,,1,8…
71,0,83,66.40000000000001,1.42,20,118,68,90,37.1,DISTRITO METROPOLITANO,19,42,191,UIO,0,0,0,+48H,0,0,0,0,1,0,0,0,0,0,0,0,0,1,1,0,0,0,0,0,0,1,0,0,0,29,.83,508.2,160,4.61,40.7,13.7,0,11.2,.6,73.90000000000001,31.4,5.66,7.3,297,15.1,40.2,.3,.059,1,31.588614,90,5,10.1,1.32,68.5,17.6,0,1,1,5,0,0,71,1,0,0,1,1,0,0,0,0,0,0,0,1,0,0,0,0,0,0,0,0,0,0,0,0,0,0,0,0,0,0,0,0,0,0,0,0,0,0,0,0,0,1,0,0,0,0,1,0,0,0,0,…
71,0,83,90,1.5,20,118,68,90,37.1,DISTRITO METROPOLITANO,19,42,41,UIO,0,0,0,+48H,0,0,0,0,1,0,0,0,0,0,0,0,0,1,1,0,0,0,0,0,0,1,0,0,0,29,.83,347.1,160,4.61,40.7,13.7,0,11.2,.6,73.90000000000001,31.4,24.6,7.3,297,15.1,40.2,0,0,1,34.602077,90,5,8.9,1.15,26.4,16.4,1,1,1,5,0,0,71,8,0,0,1,1,0,0,0,0,0,0,0,1,0,0,0,0,0,0,0,0,0,0,0,0,0,0,0,0,0,0,0,0,0,0,0,0,0,0,0,0,0,1,0,0,0,0,1,0,0,0,0,1,0,0,0,0,1,1,1,0,1,1,…
71,0,83,78,1.52,20,118,68,90,37.1,DISTRITO METROPOLITANO,19,42,0,UIO,0,0,0,+48H,0,0,0,0,1,0,0,0,0,0,0,0,0,1,1,0,0,0,0,0,0,1,0,0,0,29,.83,1485,160,4.61,40.7,13.7,0,11.2,.6,73.90000000000001,31.4,37.36,7.3,297,15.1,40.2,.3,.436,1,33.333332,90,5,6.7,1.12,136.2,15,0,1,1,5,0,0,71,10,0,0,1,1,0,0,0,0,0,0,0,1,0,0,0,0,0,0,0,0,0,0,0,0,0,0,0,0,0,0,0,0,0,0,0,0,0,0,0,0,0,1,0,0,0,0,1,0,0,0,0,1,0,0,0,0,1,1,1,0,…
71,0,83,55.3,1.5,20,118,68,90,37.1,DISTRITO METROPOLITANO,19,42,116,UIO,0,0,0,+48H,0,0,0,0,1,0,0,0,0,0,0,0,0,1,1,0,0,0,0,0,0,1,0,0,0,29,.83,1019,160,4.61,40.7,13.7,0,11.2,.6,73.90000000000001,31.4,9.9,7.3,297,15.1,40.2,0,.404,1,25.765713,90,5,9,1.45,199.3,17.6,1,1,1,5,0,0,71,6,0,0,1,1,0,0,0,0,0,0,0,1,0,0,0,0,0,0,0,0,0,0,0,0,0,0,0,0,0,0,0,0,0,0,0,0,0,0,0,0,0,1,0,0,0,0,1,0,0,0,0,1,0,0,0,0,1,1,1,0,1…
71,0,83,84.90000000000001,1.44,20,118,68,90,37.1,DISTRITO METROPOLITANO,19,42,580,UIO,0,0,0,+48H,0,0,0,0,1,0,0,0,0,0,0,0,0,1,1,0,0,0,0,0,0,1,0,0,0,29,.83,0,160,4.61,40.7,13.7,160,11.2,.6,73.90000000000001,31.4,14.57,7.3,297,15.1,40.2,.5,.476,1,34.765625,90,5,8.6,0,152.5,15.1,1,1,1,5,0,0,71,4,0,0,1,1,0,0,0,0,0,0,0,1,0,0,0,0,0,0,0,0,0,0,0,0,0,0,0,0,0,0,0,0,0,0,0,0,0,0,0,0,0,1,0,0,0,0,1,0,0,0,0,1,0,…
71,0,83,75.90000000000001,1.44,20,118,68,90,37.1,DISTRITO METROPOLITANO,19,42,0,UIO,0,0,0,+48H,0,0,0,0,1,0,0,0,0,0,0,0,0,1,1,0,0,0,0,0,0,1,0,0,0,29,.83,950.1,160,4.61,40.7,13.7,0,11.2,.6,73.90000000000001,31.4,23.02,7.3,297,15.1,40.2,0,1.45,1,35.295551,90,5,7.4,1.13,134.8,16.5,1,1,1,5,0,0,71,5,0,0,1,1,0,0,0,0,0,0,0,1,0,0,0,0,0,0,0,0,0,0,0,0,0,0,0,0,0,0,0,0,0,0,0,0,0,0,0,0,0,1,0,0,0,0,1,0,0,0,0,1,…
71,0,83,80.5,1.47,20,118,68,90,37.1,DISTRITO METROPOLITANO,19,42,90,UIO,0,0,0,+48H,0,0,0,0,1,0,0,0,0,0,0,0,0,1,1,0,0,0,0,0,0,1,0,0,0,29,.83,1512,160,4.61,40.7,13.7,239,11.2,.6,73.90000000000001,31.4,2.4,7.3,297,15.1,40.2,0,0,1,37.180248,90,5,9,1.16,117.6,15.9,1,1,1,5,0,0,71,9,0,0,1,1,0,0,0,0,0,0,0,1,0,0,0,0,0,0,0,0,0,0,0,0,0,0,0,0,0,0,0,0,0,0,0,0,0,0,0,0,0,1,0,0,0,0,1,0,0,0,0,1,0,0,0,0,1,1,1,0,1,…
72,0,42,87.3,1.68,20,116,74,90,36.4,DISTRITO METROPOLIT. DE QUITO,41,18,212,UIO,0,0,0,Vivo,1,0,1,1,0,0,0,0,0,0,0,0,0,0,0,0,0,0,0,0,0,0,0,0,0,9,.58,0,80,4.6,41.9,14.3,300,6.2,2,94,33,2.48,7.4,315,16.6,33,4.3,.027,0,31.217482,79,5,39.5,1.35,51.8,21.1,1,1,0,5,0,0,72,10,0,0,1,1,0,0,0,0,0,1,1,1,0,0,0,0,0,0,0,0,0,0,0,0,0,0,0,0,0,0,0,0,0,0,0,0,0,0,0,0,0,1,0,0,0,0,1,0,0,0,0,0,0,0,1,1,1,1,1,0,1,1,1,1,1,1,…
72,0,42,58,1.5,20,116,74,90,36.4,DISTRITO METROPOLIT. DE QUITO,10,25,46,UIO,0,0,0,Vivo,1,0,1,1,0,0,0,0,0,0,0,0,0,0,0,0,0,0,0,0,0,0,0,0,0,9,.58,0,80,4.6,41.9,14.3,0,6.2,2,94,33,2.48,7.4,315,14.5,34.8,.6,.06,0,25.390625,79,5,30.1,1.1,181.4,20,1,1,0,5,0,0,72,9,0,0,1,1,0,0,0,0,0,1,1,1,0,0,0,0,0,0,0,0,0,0,0,0,0,0,0,0,0,0,0,0,0,0,0,0,0,0,0,0,0,1,0,0,0,0,1,0,0,0,0,0,0,0,1,1,1,1,1,0,1,1,1,1,1,1,2,1,2,3,2…
72,0,42,66.8,1.7,20,116,74,90,36.4,DISTRITO METROPOLIT. DE QUITO,18,15,43,UIO,0,0,0,Vivo,1,0,1,1,0,0,0,0,0,0,0,0,0,0,0,0,0,0,0,0,0,0,0,0,0,9,.58,1009,80,4.6,41.9,14.3,455,6.2,2,94,33,2.48,7.4,315,12.5,38.8,.2,.383,0,22.49135,79,5,25.9,0,56.9,21.2,0,1,0,5,0,0,72,1,0,0,1,1,0,0,0,0,0,1,1,1,0,0,0,0,0,0,0,0,0,0,0,0,0,0,0,0,0,0,0,0,0,0,0,0,0,0,0,0,0,1,0,0,0,0,1,0,0,0,0,0,0,0,1,1,1,1,1,0,1,1,1,1,1,1,2,4…
72,0,42,81.2,1.55,20,116,74,90,36.4,DISTRITO METROPOLIT. DE QUITO,14,17,0,UIO,0,0,0,Vivo,1,0,1,1,0,0,0,0,0,0,0,0,0,0,0,0,0,0,0,0,0,0,0,0,0,9,.58,0,80,4.6,41.9,14.3,0,6.2,2,94,33,2.48,7.4,315,13.1,41.7,9.9,.533,0,33.984375,79,5,10.3,1.06,101.4,21.3,1,1,0,5,0,0,72,4,0,0,1,1,0,0,0,0,0,1,1,1,0,0,0,0,0,0,0,0,0,0,0,0,0,0,0,0,0,0,0,0,0,0,0,0,0,0,0,0,0,1,0,0,0,0,1,0,0,0,0,0,0,0,1,1,1,1,1,0,1,1,1,1,1,1,4,…
72,0,42,55.3,1.6,20,116,74,90,36.4,DISTRITO METROPOLIT. DE QUITO,17,50,495,UIO,0,0,0,Vivo,1,0,1,1,0,0,0,0,0,0,0,0,0,0,0,0,0,0,0,0,0,0,0,0,0,9,.58,0,80,4.6,41.9,14.3,210,6.2,2,94,33,2.48,7.4,315,11.7,32,0,.045,0,22.49135,79,5,24.1,0,8709999999999990,21.3,0,1,0,5,0,0,72,7,0,0,1,1,0,0,0,0,0,1,1,1,0,0,0,0,0,0,0,0,0,0,0,0,0,0,0,0,0,0,0,0,0,0,0,0,0,0,0,0,0,1,0,0,0,0,1,0,0,0,0,0,0,0,1,1,1,1,1,0,1,1,1,1,…
72,0,42,59.2,1.55,20,116,74,90,36.4,DISTRITO METROPOLIT. DE QUITO,19,24,772,UIO,0,0,0,Vivo,1,0,1,1,0,0,0,0,0,0,0,0,0,0,0,0,0,0,0,0,0,0,0,0,0,9,.58,729.9,80,4.6,41.9,14.3,257,6.2,2,94,33,2.48,7.4,315,12.7,48.1,.2,.91,0,25.103878,79,5,25.6,1.03,190.4,20.6,1,1,0,5,0,0,72,6,0,0,1,1,0,0,0,0,0,1,1,1,0,0,0,0,0,0,0,0,0,0,0,0,0,0,0,0,0,0,0,0,0,0,0,0,0,0,0,0,0,1,0,0,0,0,1,0,0,0,0,0,0,0,1,1,1,1,1,0,1,1,1,1,…
72,0,42,53,1.55,20,116,74,90,36.4,DISTRITO METROPOLIT. DE QUITO,30,28,0,UIO,0,0,0,Vivo,1,0,1,1,0,0,0,0,0,0,0,0,0,0,0,0,0,0,0,0,0,0,0,0,0,9,.58,0,80,4.6,41.9,14.3,312,6.2,2,94,33,2.48,7.4,315,12.8,44,.7,0,0,23.183392,79,5,44.5,1.09,131.8,20.9,0,1,0,5,0,0,72,5,0,0,1,1,0,0,0,0,0,1,1,1,0,0,0,0,0,0,0,0,0,0,0,0,0,0,0,0,0,0,0,0,0,0,0,0,0,0,0,0,0,1,0,0,0,0,1,0,0,0,0,0,0,0,1,1,1,1,1,0,1,1,1,1,1,1,1,2,2,1,…
72,0,42,10.5,1.41,20,116,74,90,36.4,DISTRITO METROPOLIT. DE QUITO,95,73,0,UIO,0,0,0,Vivo,1,0,1,1,0,0,0,0,0,0,0,0,0,0,0,0,0,0,0,0,0,0,0,0,0,9,.58,563.1,80,4.6,41.9,14.3,236,6.2,2,94,33,2.48,7.4,315,12.4,21.9,.7,.03,0,20.0853,79,5,11.7,1.28,125.8,22.6,0,1,0,5,0,0,72,8,0,0,1,1,0,0,0,0,0,1,1,1,0,0,0,0,0,0,0,0,0,0,0,0,0,0,0,0,0,0,0,0,0,0,0,0,0,0,0,0,0,1,0,0,0,0,1,0,0,0,0,0,0,0,1,1,1,1,1,0,1,1,1,1,1,1,…
72,0,42,,,20,116,74,90,36.4,DISTRITO METROPOLIT. DE QUITO,,,,UIO,0,0,0,Vivo,1,0,1,1,0,0,0,0,0,0,0,0,0,0,0,0,0,0,0,0,0,0,0,0,0,9,.58,,80,4.6,41.9,14.3,,6.2,2,94,33,2.48,7.4,315,,,,,0,,79,5,,,,,,1,0,5,0,0,72,0,,,,,,,,,,,,,,,,,,,,,,,,,,,,,,,,,,,,,,,,,,,,,,,,,,,,,,,,,,,,,,,,,,1,,,,,2,1,1,2,1,3,1,1,2,1,1,,,,,1,0,,,1,0,,,1,1,2,2,2,1,2,1,,,2,1,4,1,3,1,3,2,1,0,2,1,,,,,,,,,1,88,3,1,2,,,0,0,0,1,1,0,,15.517…
72,0,42,57,1.68,20,116,74,90,36.4,DISTRITO METROPOLIT. DE QUITO,34,21,61,UIO,0,0,0,Vivo,1,0,1,1,0,0,0,0,0,0,0,0,0,0,0,0,0,0,0,0,0,0,0,0,0,9,.58,817,80,4.6,41.9,14.3,383,6.2,2,94,33,2.48,7.4,315,13.6,33.4,0,.486,0,19.797979,79,5,24.8,1.11,33.7,18.8,1,1,0,5,0,0,72,3,0,0,1,1,0,0,0,0,0,1,1,1,0,0,0,0,0,0,0,0,0,0,0,0,0,0,0,0,0,0,0,0,0,0,0,0,0,0,0,0,0,1,0,0,0,0,1,0,0,0,0,0,0,0,1,1,1,1,1,0,1,1,1,1,1,1,1,…
72,0,42,63,1.64,20,116,74,90,36.4,DISTRITO METROPOLIT. DE QUITO,28,31,0,UIO,0,0,0,Vivo,1,0,1,1,0,0,0,0,0,0,0,0,0,0,0,0,0,0,0,0,0,0,0,0,0,9,.58,0,80,4.6,41.9,14.3,316,6.2,2,94,33,2.48,7.4,315,13.6,25.5,0,.078,0,22.222221,79,5,27.3,1.02,162.6,20,1,1,0,5,0,0,72,2,0,0,1,1,0,0,0,0,0,1,1,1,0,0,0,0,0,0,0,0,0,0,0,0,0,0,0,0,0,0,0,0,0,0,0,0,0,0,0,0,0,1,0,0,0,0,1,0,0,0,0,0,0,0,1,1,1,1,1,0,1,1,1,1,1,1,2,3,2,…
73,1,42,,,20,105,71,92,36.9,DISTRITO METROPOLIT. DE QUITO,52,41,,UIO,0,0,0,Vivo,0,0,1,1,0,0,0,0,0,0,0,0,0,0,0,0,0,0,0,0,0,0,0,0,0,13,.85,,124,5.21,45.5,15.8,,5.7,1.8,62.6,29.8,,7.3,203,,,,,0,,103,7,,,,,,1,0,7,0,1,73,0,,,,,,,,,,,,,,,,,,,,,,,,,,,,,,,,,,,,,,,,,,,,,,,,,,,,,,,,,,,,,,,,,,1,,,,,4,3,1,1,1,3,1,3,2,3,1,3,0,3,0,2,0,,,3,0,,,3,1,3,1,3,1,3,1,,,1,1,4,1,1,2,3,2,,,1,2,,,,,,,,,1,82.333336,2,1,1,1,…
73,1,42,63.8,1.7,20,105,71,92,36.9,DISTRITO METROPOLIT. DE QUITO,52,41,531,UIO,0,0,0,Vivo,0,0,1,1,0,0,0,0,0,0,0,0,0,0,0,0,0,0,0,0,0,0,0,0,0,13,.85,0,124,5.21,45.5,15.8,314,5.7,1.8,62.6,29.8,38.38,7.3,203,15.8,28.3,.8,0,0,21.71875,103,7,15.9,1.11,111.2,16.1,0,1,0,7,0,1,73,4,0,0,1,1,0,0,0,0,0,0,0,1,0,0,0,0,0,0,0,0,0,0,0,0,0,0,0,0,0,0,0,0,0,0,0,0,0,0,0,0,0,1,0,0,0,0,1,0,0,0,0,1,0,0,1,1,1,1,1,0,1,1,1…
73,1,42,66.8,1.75,20,105,71,92,36.9,DISTRITO METROPOLIT. DE QUITO,52,41,131,UIO,0,0,0,Vivo,0,0,1,1,0,0,0,0,0,0,0,0,0,0,0,0,0,0,0,0,0,0,0,0,0,13,.85,1357,124,5.21,45.5,15.8,220,5.7,1.8,62.6,29.8,.66,7.3,203,12.5,44,.5,7.31,0,22.052191,103,7,49.3,0,120.8,16.5,0,1,0,7,0,1,73,6,0,0,1,1,0,0,0,0,0,0,0,1,0,0,0,0,0,0,0,0,0,0,0,0,0,0,0,0,0,0,0,0,0,0,0,0,0,0,0,0,0,1,0,0,0,0,1,0,0,0,0,1,0,0,1,1,1,1,1,0,1,1,…
73,1,42,58.1,1.66,20,105,71,92,36.9,DISTRITO METROPOLIT. DE QUITO,52,41,102,UIO,0,0,0,Vivo,0,0,1,1,0,0,0,0,0,0,0,0,0,0,0,0,0,0,0,0,0,0,0,0,0,13,.85,368.8,124,5.21,45.5,15.8,305,5.7,1.8,62.6,29.8,5.13,7.3,203,12.9,31,0,.03,0,21.258503,103,7,24.8,.97,8540000000000000,15.2,0,1,0,7,0,1,73,7,0,0,1,1,0,0,0,0,0,0,0,1,0,0,0,0,0,0,0,0,0,0,0,0,0,0,0,0,0,0,0,0,0,0,0,0,0,0,0,0,0,1,0,0,0,0,1,0,0,0,0,1,0,0,1,1…
73,1,42,80.5,1.7,20,105,71,92,36.9,DISTRITO METROPOLIT. DE QUITO,52,41,0,UIO,0,0,0,Vivo,0,0,1,1,0,0,0,0,0,0,0,0,0,0,0,0,0,0,0,0,0,0,0,0,0,13,.85,0,124,5.21,45.5,15.8,378,5.7,1.8,62.6,29.8,48.09,7.3,203,14.2,29,.1,0,0,26.847034,103,7,7.9,1.14,60.9,17,1,1,0,7,0,1,73,9,0,0,1,1,0,0,0,0,0,0,0,1,0,0,0,0,0,0,0,0,0,0,0,0,0,0,0,0,0,0,0,0,0,0,0,0,0,0,0,0,0,1,0,0,0,0,1,0,0,0,0,1,0,0,1,1,1,1,1,0,1,1,1,1,1,1,…
73,1,42,51.4,1.65,20,105,71,92,36.9,DISTRITO METROPOLIT. DE QUITO,52,41,96,UIO,0,0,0,Vivo,0,0,1,1,0,0,0,0,0,0,0,0,0,0,0,0,0,0,0,0,0,0,0,0,0,13,.85,0,124,5.21,45.5,15.8,0,5.7,1.8,62.6,29.8,4.94,7.3,203,13.7,41.2,0,0,0,20.202021,103,7,32.4,1.06,180.1,17.1,1,1,0,7,0,1,73,10,0,0,1,1,0,0,0,0,0,0,0,1,0,0,0,0,0,0,0,0,0,0,0,0,0,0,0,0,0,0,0,0,0,0,0,0,0,0,0,0,0,1,0,0,0,0,1,0,0,0,0,1,0,0,1,1,1,1,1,0,1,1,1,1…
73,1,42,51,1.57,20,105,71,92,36.9,DISTRITO METROPOLIT. DE QUITO,52,41,79,UIO,0,0,0,Vivo,0,0,1,1,0,0,0,0,0,0,0,0,0,0,0,0,0,0,0,0,0,0,0,0,0,13,.85,1375,124,5.21,45.5,15.8,213,5.7,1.8,62.6,29.8,39.8,7.3,203,15.2,43.6,4.3,0,0,20.761246,103,7,13.4,1.11,93.3,16.8,0,1,0,7,0,1,73,8,0,0,1,1,0,0,0,0,0,0,0,1,0,0,0,0,0,0,0,0,0,0,0,0,0,0,0,0,0,0,0,0,0,0,0,0,0,0,0,0,0,1,0,0,0,0,1,0,0,0,0,1,0,0,1,1,1,1,1,0,1,1,…
73,1,42,66,1.77,20,105,71,92,36.9,DISTRITO METROPOLIT. DE QUITO,52,41,0,UIO,0,0,0,Vivo,0,0,1,1,0,0,0,0,0,0,0,0,0,0,0,0,0,0,0,0,0,0,0,0,0,13,.85,437.7,124,5.21,45.5,15.8,248,5.7,1.8,62.6,29.8,28.68,7.3,203,12.3,32.5,.4,0,0,20.202021,103,7,26.9,1,8690000000000000,16,1,1,0,7,0,1,73,5,0,0,1,1,0,0,0,0,0,0,0,1,0,0,0,0,0,0,0,0,0,0,0,0,0,0,0,0,0,0,0,0,0,0,0,0,0,0,0,0,0,1,0,0,0,0,1,0,0,0,0,1,0,0,1,1,1,1,1…
73,1,42,44,1.6,20,105,71,92,36.9,DISTRITO METROPOLIT. DE QUITO,52,41,145,UIO,0,0,0,Vivo,0,0,1,1,0,0,0,0,0,0,0,0,0,0,0,0,0,0,0,0,0,0,0,0,0,13,.85,435.6,124,5.21,45.5,15.8,376,5.7,1.8,62.6,29.8,23.89,7.3,203,15,26.9,0,39.5,0,20.202021,103,7,18.9,1.22,84,15.4,1,1,0,7,0,1,73,3,0,0,1,1,0,0,0,0,0,0,0,1,0,0,0,0,0,0,0,0,0,0,0,0,0,0,0,0,0,0,0,0,0,0,0,0,0,0,0,0,0,1,0,0,0,0,1,0,0,0,0,1,0,0,1,1,1,1,1,0,1,1,1…
73,1,42,61,1.7,20,105,71,92,36.9,DISTRITO METROPOLIT. DE QUITO,52,41,177,UIO,0,0,0,Vivo,0,0,1,1,0,0,0,0,0,0,0,0,0,0,0,0,0,0,0,0,0,0,0,0,0,13,.85,209.4,124,5.21,45.5,15.8,516,5.7,1.8,62.6,29.8,.18,7.3,203,12.2,23,0,.34,0,20.597858,103,7,40,1.03,115.4,16.8,0,1,0,7,0,1,73,2,0,0,1,1,0,0,0,0,0,0,0,1,0,0,0,0,0,0,0,0,0,0,0,0,0,0,0,0,0,0,0,0,0,0,0,0,0,0,0,0,0,1,0,0,0,0,1,0,0,0,0,1,0,0,1,1,1,1,1,0,1,1,1,1…
73,1,42,65.40000000000001,1.75,20,105,71,92,36.9,DISTRITO METROPOLIT. DE QUITO,52,41,95,UIO,0,0,0,Vivo,0,0,1,1,0,0,0,0,0,0,0,0,0,0,0,0,0,0,0,0,0,0,0,0,0,13,.85,0,124,5.21,45.5,15.8,443,5.7,1.8,62.6,29.8,48.65,7.3,203,12.5,36.1,0,.319,0,20.597858,103,7,28.9,.95,51.4,15.5,1,1,0,7,0,1,73,1,0,0,1,1,0,0,0,0,0,0,0,1,0,0,0,0,0,0,0,0,0,0,0,0,0,0,0,0,0,0,0,0,0,0,0,0,0,0,0,0,0,1,0,0,0,0,1,0,0,0,0,1,0,0,1,1…
74,1,94,72.5,1.56,24,95,60,82,36.2,DISTRITO METROPOLIT. DE QUITO,28,30,118,UIO,0,0,0,-48H,0,0,0,1,0,0,0,0,0,0,0,0,0,0,1,0,0,0,0,0,0,0,0,1,0,29,.78,919.3,91,3.89,36.2,12.1,451,33.7,1.8,94,33,8.859999999999999,7.3,318,15,47.5,.8,.548,1,28.360352,86,1,6,1.23,104.1,15.6,0,1,1,1,0,1,74,6,0,0,1,1,0,0,0,0,0,1,1,1,0,0,0,0,0,0,0,0,0,0,0,0,0,0,0,0,0,0,0,0,0,0,0,0,0,0,0,1,1,1,1,1,1,1,1,1,1,1,1,1,1,1,1,1,1,1…
74,1,94,63,1.77,24,95,60,82,36.2,DISTRITO METROPOLIT. DE QUITO,21,43,18,UIO,0,0,0,-48H,0,0,0,1,0,0,0,0,0,0,0,0,0,0,1,0,0,0,0,0,0,0,0,1,0,29.43925285339356,.83,0,101,4.49,40,13.5,0,14.83,.4,92,36,47.29,7.51200008392334,328,12.6,32.4,.6,0,1,18.938776,86,1,6.9,1.03,49.8,24.7,0,1,1,1,0,1,74,2,0,0,1,1,0,0,0,0,0,1,1,1,0,0,0,0,0,0,0,0,0,0,0,0,0,0,0,0,0,0,0,0,0,0,0,0,0,0,0,1,1,1,1,1,1,1,1,1,1,1,1,1,1,1,1…
74,1,94,82,1.53,24,95,60,82,36.2,DISTRITO METROPOLIT. DE QUITO,20,46,0,UIO,0,0,0,-48H,0,0,0,1,0,0,0,0,0,0,0,0,0,0,1,0,0,0,0,0,0,0,0,1,0,17,.82,39.33,189,4.84,43.5,15.4,0,11.6,.9,87.09999999999999,33.9,37.06,7.4,707,14.6,26.2,140,.383,1,34.765625,86,1,10.5,0,134.2,19.8,0,1,1,1,0,1,74,1,0,0,1,1,0,0,0,0,0,1,1,1,0,0,0,0,0,0,0,0,0,0,0,0,0,0,0,0,0,0,0,0,0,0,0,0,0,0,0,1,1,1,1,1,1,1,1,1,1,1,1,1,1,1,1,1,1…
74,1,94,70.5,1.65,24,95,60,82,36.2,DISTRITO METROPOLIT. DE QUITO,76,76,37,UIO,0,0,0,-48H,0,0,0,1,0,0,0,0,0,0,0,0,0,0,1,0,0,0,0,0,0,0,0,1,0,11.21495342254639,.37,0,96,5.25,46.8,15.4,157,4.4,.5,75,36.4,431.03,7.456999778747559,200,12.8,34.1,0,.229,1,26.446281,86,1,3.9,0,195.8,24.2,1,1,1,1,0,1,74,9,0,0,1,1,0,0,0,0,0,1,1,1,0,0,0,0,0,0,0,0,0,0,0,0,0,0,0,0,0,0,0,0,0,0,0,0,0,0,0,1,1,1,1,1,1,1,1,1,1,1,1,…
74,1,94,74.2,1.77,24,95,60,82,36.2,DISTRITO METROPOLIT. DE QUITO,60,54,155,UIO,0,0,0,-48H,0,0,0,1,0,0,0,0,0,0,0,0,0,0,1,0,0,0,0,0,0,0,0,1,0,20,.65,1416,120,4.6,43.5,15.3,283,8,1.1,79,22.8,18.85,7.4,338,14.2,24.2,0,.038,1,23.661438,86,1,13.9,1.09,7659999999999990,18.1,0,1,1,1,0,1,74,5,0,0,1,1,0,0,0,0,0,1,1,1,0,0,0,0,0,0,0,0,0,0,0,0,0,0,0,0,0,0,0,0,0,0,0,0,0,0,0,1,1,1,1,1,1,1,1,1,1,1,1,1,1,1,1,1,1,…
74,1,94,80,1.7,24,95,60,82,36.2,DISTRITO METROPOLIT. DE QUITO,0,21,0,UIO,0,0,0,-48H,0,0,0,1,0,0,0,0,0,0,0,0,0,0,1,0,0,0,0,0,0,0,0,1,0,20.56074714660645,1.24,0,69,5.26,47.3,16.3,295,11.9,.8,86,33.2,81.42,7.4,290,12.2,18.4,0,0,1,27.34375,86,1,12.1,.91,55.1,19.1,0,1,1,1,0,1,74,3,0,0,1,1,0,0,0,0,0,1,1,1,0,0,0,0,0,0,0,0,0,0,0,0,0,0,0,0,0,0,0,0,0,0,0,0,0,0,0,1,1,1,1,1,1,1,1,1,1,1,1,1,1,1,1,1,1,1,1,0,1,…
74,1,94,58.1,1.75,24,95,60,82,36.2,DISTRITO METROPOLIT. DE QUITO,50,51,28,UIO,0,0,0,-48H,0,0,0,1,0,0,0,0,0,0,0,0,0,0,1,0,0,0,0,0,0,0,0,1,0,13.0841121673584,.66,0,163,4.41,43.5,14.8,298,13.8,1,81,31,29.9,7.3,176,13.8,26.4,.2,0,1,20.597858,86,1,6.8,.9300000000000001,133.8,17.7,1,1,1,1,0,1,74,8,0,0,1,1,0,0,0,0,0,1,1,1,0,0,0,0,0,0,0,0,0,0,0,0,0,0,0,0,0,0,0,0,0,0,0,0,0,0,0,1,1,1,1,1,1,1,1,1,1,1,1,1,1,…
74,1,94,76.59999999999999,1.62,24,95,60,82,36.2,DISTRITO METROPOLIT. DE QUITO,23,35,140,UIO,0,0,0,-48H,0,0,0,1,0,0,0,0,0,0,0,0,0,0,1,0,0,0,0,0,0,0,0,1,0,24,.98,0,221,5.45,46.5,15.7,430,10.4,1.6,89,33,96.43000000000001,7.3,266,14,21.9,.1,.118,1,30.120481,86,1,7.4,1,113,16.6,1,1,1,1,0,1,74,4,0,0,1,1,0,0,0,0,0,1,1,1,0,0,0,0,0,0,0,0,0,0,0,0,0,0,0,0,0,0,0,0,0,0,0,0,0,0,0,1,1,1,1,1,1,1,1,1,1,1,1,1,1,1,…
74,1,94,60,1.7,24,95,60,82,36.2,DISTRITO METROPOLIT. DE QUITO,51,67,67,UIO,0,0,0,-48H,0,0,0,1,0,0,0,0,0,0,0,0,0,0,1,0,0,0,0,0,0,0,0,1,0,14.95327091217041,.73,66.05,113,4.39,36.6,12.3,365,25.8,.8,88,27.5,48.92,7.4,441,12.2,19.4,.3,0,1,20.761246,86,1,4,0,83.7,19,0,1,1,1,0,1,74,7,0,0,1,1,0,0,0,0,0,1,1,1,0,0,0,0,0,0,0,0,0,0,0,0,0,0,0,0,0,0,0,0,0,0,0,0,0,0,0,1,1,1,1,1,1,1,1,1,1,1,1,1,1,1,1,1,1,1,1,0,1…
74,1,94,,,24,95,60,82,36.2,DISTRITO METROPOLIT. DE QUITO,,,,UIO,0,0,0,-48H,0,0,0,1,0,0,0,0,0,0,0,0,0,0,1,0,0,0,0,0,0,0,0,1,0,,,,,,,,,,,,,,,,,,,,1,,86,1,,,,,,1,1,1,0,1,74,0,,,,,,,,,,,,,,,,,,,,,,,,,,,,,,,,,,,,,,,,,,,,,,,,,,,,,,,,,,,,,,,,,,4,,,,,3,1,3,1,1,1,1,1,3,1,1,,,,,,,,,,0,,,,,,,,,,,,,,,,,,,,,,,,,,,,,,,,,,71.666664,1,1,1,,,0,0,,0,,1,,,,,,,0,,0,,,0,,,,1,,,2,3,,1,,49.8,21,16.269842,,,1,,1,,1,1,,1
74,1,94,55,1.68,24,95,60,82,36.2,DISTRITO METROPOLIT. DE QUITO,22,79,0,UIO,0,0,0,-48H,0,0,0,1,0,0,0,0,0,0,0,0,0,0,1,0,0,0,0,0,0,0,0,1,0,15.88785076141357,.49,0,132,4.06,37.8,12.4,330,16.7,1.4,76,34.8,24.43,7.306000232696533,241,16,32.2,5.6,0,1,20.0853,86,1,5.1,1.11,8259999999999990,17.4,1,1,1,1,0,1,74,10,0,0,1,1,0,0,0,0,0,1,1,1,0,0,0,0,0,0,0,0,0,0,0,0,0,0,0,0,0,0,0,0,0,0,0,0,0,0,0,1,1,1,1,1,1,1,1…
75,0,29,44.9,1.58,22,138,78,92,37.8,DISTRITO METROPOLIT. DE QUITO,44,23,71,UIO,0,0,0,Vivo,1,0,0,1,0,0,0,0,0,0,0,0,1,1,0,0,0,1,0,0,0,0,0,0,0,13,.79,0,99,5.85,53.1,18.3,0,4.9,2,93,28,6.58,7.4,220,12.5,40.9,4,.147,0,20.761246,98,5,37.6,1.14,70.8,18.3,1,1,0,5,0,0,75,9,0,0,1,1,0,0,0,0,0,0,0,1,0,0,0,0,0,0,0,0,0,0,0,0,0,0,0,0,0,0,0,0,0,0,0,0,0,0,0,0,0,1,0,0,0,0,1,0,0,0,0,0,0,0,0,0,1,1,1,0,1,1,1,1,1,1,1,…
75,0,29,58.3,1.55,22,138,78,92,37.8,DISTRITO METROPOLIT. DE QUITO,44,23,728,UIO,0,0,0,Vivo,1,0,0,1,0,0,0,0,0,0,0,0,1,1,0,0,0,1,0,0,0,0,0,0,0,13,.79,0,99,5.85,53.1,18.3,0,4.9,2,93,28,6.58,7.4,220,12.5,40.9,0,0,0,23.665245,98,5,35.5,1.16,111.6,17.9,1,1,0,5,0,0,75,1,0,0,1,1,0,0,0,0,0,0,0,1,0,0,0,0,0,0,0,0,0,0,0,0,0,0,0,0,0,0,0,0,0,0,0,0,0,0,0,0,0,1,0,0,0,0,1,0,0,0,0,0,0,0,0,0,1,1,1,0,1,1,1,1,1,1,2,2…
75,0,29,76.5,1.58,22,138,78,92,37.8,DISTRITO METROPOLIT. DE QUITO,44,23,46,UIO,0,0,0,Vivo,1,0,0,1,0,0,0,0,0,0,0,0,1,1,0,0,0,1,0,0,0,0,0,0,0,13,.79,1788,99,5.85,53.1,18.3,270,4.9,2,93,28,6.58,7.4,220,12.5,40.9,.2,.054,0,29.760862,98,5,37.9,1.01,55,20.7,0,1,0,5,0,0,75,10,0,0,1,1,0,0,0,0,0,0,0,1,0,0,0,0,0,0,0,0,0,0,0,0,0,0,0,0,0,0,0,0,0,0,0,0,0,0,0,0,0,1,0,0,0,0,1,0,0,0,0,0,0,0,0,0,1,1,1,0,1,1,1,1,1…
75,0,29,53.9,1.6,22,138,78,92,37.8,DISTRITO METROPOLIT. DE QUITO,44,23,191,UIO,0,0,0,Vivo,1,0,0,1,0,0,0,0,0,0,0,0,1,1,0,0,0,1,0,0,0,0,0,0,0,13,.79,0,99,5.85,53.1,18.3,391,4.9,2,93,28,6.58,7.4,220,12.5,40.9,0,1.14,0,19.562956,98,5,21.3,0,96.8,19.9,0,1,0,5,0,0,75,5,0,0,1,1,0,0,0,0,0,0,0,1,0,0,0,0,0,0,0,0,0,0,0,0,0,0,0,0,0,0,0,0,0,0,0,0,0,0,0,0,0,1,0,0,0,0,1,0,0,0,0,0,0,0,0,0,1,1,1,0,1,1,1,1,1,1,1,3…
75,0,29,72,1.5,22,138,78,92,37.8,DISTRITO METROPOLIT. DE QUITO,44,23,0,UIO,0,0,0,Vivo,1,0,0,1,0,0,0,0,0,0,0,0,1,1,0,0,0,1,0,0,0,0,0,0,0,13,.79,423.57,99,5.85,53.1,18.3,367,4.9,2,93,28,6.58,7.4,220,12.5,40.9,0,.245,0,30.120481,98,5,30.2,1.04,116.4,19.1,1,1,0,5,0,0,75,7,0,0,1,1,0,0,0,0,0,0,0,1,0,0,0,0,0,0,0,0,0,0,0,0,0,0,0,0,0,0,0,0,0,0,0,0,0,0,0,0,0,1,0,0,0,0,1,0,0,0,0,0,0,0,0,0,1,1,1,0,1,1,1,1,1,…
75,0,29,49,1.53,22,138,78,92,37.8,DISTRITO METROPOLIT. DE QUITO,44,23,308,UIO,0,0,0,Vivo,1,0,0,1,0,0,0,0,0,0,0,0,1,1,0,0,0,1,0,0,0,0,0,0,0,13,.79,1037,99,5.85,53.1,18.3,548,4.9,2,93,28,6.58,7.4,220,12.5,40.9,2.5,0,0,20.202021,98,5,11.6,1.06,121.4,19.5,0,1,0,5,0,0,75,8,0,0,1,1,0,0,0,0,0,0,0,1,0,0,0,0,0,0,0,0,0,0,0,0,0,0,0,0,0,0,0,0,0,0,0,0,0,0,0,0,0,1,0,0,0,0,1,0,0,0,0,0,0,0,0,0,1,1,1,0,1,1,1,1,1,…
75,0,29,,,22,138,78,92,37.8,DISTRITO METROPOLIT. DE QUITO,44,23,,UIO,0,0,0,Vivo,1,0,0,1,0,0,0,0,0,0,0,0,1,1,0,0,0,1,0,0,0,0,0,0,0,13,.79,,99,5.85,53.1,18.3,,4.9,2,93,28,6.58,7.4,220,12.5,40.9,,,0,,98,5,,,,,,1,0,5,0,0,75,0,,,,,,,,,,,,,,,,,,,,,,,,,,,,,,,,,,,,,,,,,,,,,,,,,,,,,,,,,,,,,,,,,,1,,,,,4,1,3,4,1,3,1,3,2,4,3,3,0,1,0,2,0,,,2,0,,,2,1,4,1,4,2,4,2,,,1,1,4,1,3,1,2,2,1,0,2,1,2,1,4,3,,,,,1,98,4,1,1…
75,0,29,53,1.5,22,138,78,92,37.8,DISTRITO METROPOLIT. DE QUITO,44,23,0,UIO,0,0,0,Vivo,1,0,0,1,0,0,0,0,0,0,0,0,1,1,0,0,0,1,0,0,0,0,0,0,0,13,.79,1800,99,5.85,53.1,18.3,0,4.9,2,93,28,6.58,7.4,220,12.5,40.9,.1,.239,0,23.781214,98,5,36.4,1.15,146.2,18.9,1,1,0,5,0,0,75,2,0,0,1,1,0,0,0,0,0,0,0,1,0,0,0,0,0,0,0,0,0,0,0,0,0,0,0,0,0,0,0,0,0,0,0,0,0,0,0,0,0,1,0,0,0,0,1,0,0,0,0,0,0,0,0,0,1,1,1,0,1,1,1,1,1,1,1…
75,0,29,60,1.45,22,138,78,92,37.8,DISTRITO METROPOLIT. DE QUITO,44,23,0,UIO,0,0,0,Vivo,1,0,0,1,0,0,0,0,0,0,0,0,1,1,0,0,0,1,0,0,0,0,0,0,0,13,.79,0,99,5.85,53.1,18.3,0,4.9,2,93,28,6.58,7.4,220,12.5,40.9,0,0,0,28.515625,98,5,39.5,0,51.8,20,0,1,0,5,0,0,75,4,0,0,1,1,0,0,0,0,0,0,0,1,0,0,0,0,0,0,0,0,0,0,0,0,0,0,0,0,0,0,0,0,0,0,0,0,0,0,0,0,0,1,0,0,0,0,1,0,0,0,0,0,0,0,0,0,1,1,1,0,1,1,1,1,1,1,2,1,3,3,4,1,3…
75,0,29,51.2,1.42,22,138,78,92,37.8,DISTRITO METROPOLIT. DE QUITO,44,23,59,UIO,0,0,0,Vivo,1,0,0,1,0,0,0,0,0,0,0,0,1,1,0,0,0,1,0,0,0,0,0,0,0,13,.79,970,99,5.85,53.1,18.3,0,4.9,2,93,28,6.58,7.4,220,12.5,40.9,1.2,0,0,25.37533,98,5,37.7,1.12,76.7,18.6,0,1,0,5,0,0,75,3,0,0,1,1,0,0,0,0,0,0,0,1,0,0,0,0,0,0,0,0,0,0,0,0,0,0,0,0,0,0,0,0,0,0,0,0,0,0,0,0,0,1,0,0,0,0,1,0,0,0,0,0,0,0,0,0,1,1,1,0,1,1,1,1,1,1,1,…
75,0,29,53,1.55,22,138,78,92,37.8,DISTRITO METROPOLIT. DE QUITO,44,23,59,UIO,0,0,0,Vivo,1,0,0,1,0,0,0,0,0,0,0,0,1,1,0,0,0,1,0,0,0,0,0,0,0,13,.79,1748.8,99,5.85,53.1,18.3,0,4.9,2,93,28,6.58,7.4,220,12.5,40.9,0,0,0,20.0853,98,5,25.9,.939999999999999,68.2,20.1,0,1,0,5,0,0,75,6,0,0,1,1,0,0,0,0,0,0,0,1,0,0,0,0,0,0,0,0,0,0,0,0,0,0,0,0,0,0,0,0,0,0,0,0,0,0,0,0,0,1,0,0,0,0,1,0,0,0,0,0,0,0,0,0,1,1,1,0,1,1,…
76,1,65,77.59999999999999,1.55,19,135,75,92,37.5,DISTRITO METROPOLIT. DE QUITO,0,15,47,UIO,1,0,0,Vivo,0,0,0,1,0,0,0,0,0,0,0,0,0,0,0,0,0,0,0,0,0,0,0,0,0,15,1.09,0,116,5.18,45.7,15.5,124,5.2,1.1,94,22.8,8.24,7.488999843597412,281,14.3,36.7,0,3.99,0,31.111111,87,3,32.6,1.22,40,21.5,0,1,0,3,0,1,76,2,0,0,1,1,0,0,0,0,0,1,1,1,0,0,0,0,0,0,0,0,0,0,0,0,0,0,0,0,0,0,0,0,0,0,0,0,0,0,0,0,0,1,0,0,0,0,1,0,0,1,1,…
76,1,65,86,1.52,19,135,75,92,37.5,DISTRITO METROPOLIT. DE QUITO,24,27,56,UIO,1,0,0,Vivo,0,0,0,1,0,0,0,0,0,0,0,0,0,0,0,0,0,0,0,0,0,0,0,0,0,15,1.09,1042,116,5.18,45.7,15.5,183,5.2,1.1,91,30.2,28.6,7.271999835968018,281,14,31.1,.3,.147,0,34.765625,87,3,20.8,1.18,66.3,12.6,1,1,0,3,0,1,76,10,0,0,1,1,0,0,0,0,0,1,1,1,0,0,0,0,0,0,0,0,0,0,0,0,0,0,0,0,0,0,0,0,0,0,0,0,0,0,0,0,0,1,0,0,0,0,1,0,0,1,1,1,1,0,1,1…
76,1,65,,,19,135,75,92,37.5,DISTRITO METROPOLIT. DE QUITO,,,,UIO,1,0,0,Vivo,0,0,0,1,0,0,0,0,0,0,0,0,0,0,0,0,0,0,0,0,0,0,0,0,0,15,1.09,,116,5.18,45.7,15.5,,5.2,1.1,,,,,281,,,,,0,,87,3,,,,,,1,0,3,0,1,76,0,,,,,,,,,,,,,,,,,,,,,,,,,,,,,,,,,,,,,,,,,,,,,,,,,,,,,,,,,,,,,,,,,,3,,,,,3,1,1,4,1,3,1,3,2,4,3,,,,,3,0,,,4,0,,,3,1,3,1,3,1,3,1,,,1,1,2,1,,,,,,,,,,,,,,,,,1,95,4,1,2,,,0,0,0,1,1,0,,13.761468,0,,0,,0,0…
76,1,65,77.59999999999999,1.52,19,135,75,92,37.5,DISTRITO METROPOLIT. DE QUITO,66,36,0,UIO,1,0,0,Vivo,0,0,0,1,0,0,0,0,0,0,0,0,0,0,0,0,0,0,0,0,0,0,0,0,0,15,1.09,0,116,5.18,45.7,15.5,285,5.2,1.1,92,27,48.04,7.4,281,12.4,35.7,.3,.087,0,33.418365,87,3,23.5,1.15,157.3,19.5,0,1,0,3,0,1,76,3,0,0,1,1,0,0,0,0,0,1,1,1,0,0,0,0,0,0,0,0,0,0,0,0,0,0,0,0,0,0,0,0,0,0,0,0,0,0,0,0,0,1,0,0,0,0,1,0,0,1,1,1,1,0,1,1,1…
76,1,65,99.40000000000001,1.67,19,135,75,92,37.5,DISTRITO METROPOLIT. DE QUITO,29,33,348,UIO,1,0,0,Vivo,0,0,0,1,0,0,0,0,0,0,0,0,0,0,0,0,0,0,0,0,0,0,0,0,0,15,1.09,1575.9,116,5.18,45.7,15.5,493,5.2,1.1,90,31.1,83.49,7.5,281,12.4,29.4,140,.223,0,34.626038,87,3,6.4,1.04,106.9,20.8,0,1,0,3,0,1,76,7,0,0,1,1,0,0,0,0,0,1,1,1,0,0,0,0,0,0,0,0,0,0,0,0,0,0,0,0,0,0,0,0,0,0,0,0,0,0,0,0,0,1,0,0,0,0,1,0,0,1,1,1,…
76,1,65,51.2,1.58,19,135,75,92,37.5,DISTRITO METROPOLIT. DE QUITO,21,20,48,UIO,1,0,0,Vivo,0,0,0,1,0,0,0,0,0,0,0,0,0,0,0,0,0,0,0,0,0,0,0,0,0,15,1.09,616.13,116,5.18,45.7,15.5,236,5.2,1.1,88,23.9,20.41,7.4,281,14.8,38.1,0,.12,0,20.832653,87,3,10.4,1.14,139.5,19.2,1,1,0,3,0,1,76,6,0,0,1,1,0,0,0,0,0,1,1,1,0,0,0,0,0,0,0,0,0,0,0,0,0,0,0,0,0,0,0,0,0,0,0,0,0,0,0,0,0,1,0,0,0,0,1,0,0,1,1,1,1,0,1,1,1,1,1,0,…
76,1,65,67.09999999999999,1.52,19,135,75,92,37.5,DISTRITO METROPOLIT. DE QUITO,79,96,67,UIO,1,0,0,Vivo,0,0,0,1,0,0,0,0,0,0,0,0,0,0,0,0,0,0,0,0,0,0,0,0,0,15,1.09,363.5,116,5.18,45.7,15.5,222,5.2,1.1,89,28.8,4.87,7.352000236511231,281,12.9,34.3,0,.664,0,28.650137,87,3,38,1.05,177.7,17,0,1,0,3,0,1,76,4,0,0,1,1,0,0,0,0,0,1,1,1,0,0,0,0,0,0,0,0,0,0,0,0,0,0,0,0,0,0,0,0,0,0,0,0,0,0,0,0,0,1,0,0,0,0,1,0,0,…
76,1,65,78,1.6,19,135,75,92,37.5,DISTRITO METROPOLIT. DE QUITO,23,15,46,UIO,1,0,0,Vivo,0,0,0,1,0,0,0,0,0,0,0,0,0,0,0,0,0,0,0,0,0,0,0,0,0,15,1.09,1557,116,5.18,45.7,15.5,244,5.2,1.1,98,60.2,54.05,7.111999988555908,281,16.5,32.7,0,0,0,29.410759,87,3,7.9,1.25,153.8,15.2,0,1,0,3,0,1,76,1,0,0,1,1,0,0,0,0,0,1,1,1,0,0,0,0,0,0,0,0,0,0,0,0,0,0,0,0,0,0,0,0,0,0,0,0,0,0,0,0,0,1,0,0,0,0,1,0,0,1,1,1,1,0,1,1,1,…
76,1,65,89,1.42,19,135,75,92,37.5,DISTRITO METROPOLIT. DE QUITO,35,24,96,UIO,1,0,0,Vivo,0,0,0,1,0,0,0,0,0,0,0,0,0,0,0,0,0,0,0,0,0,0,0,0,0,15,1.09,158.2,116,5.18,45.7,15.5,417,5.2,1.1,93,30.2,19.97,7.419000148773193,281,18.1,33.7,1.4,0,0,35.555557,87,3,12.2,1.04,27.9,19.4,1,1,0,3,0,1,76,9,0,0,1,1,0,0,0,0,0,1,1,1,0,0,0,0,0,0,0,0,0,0,0,0,0,0,0,0,0,0,0,0,0,0,0,0,0,0,0,0,0,1,0,0,0,0,1,0,0,1,1,1,1,0,1,…
76,1,65,50,1.6,19,135,75,92,37.5,DISTRITO METROPOLIT. DE QUITO,88,20,1727,UIO,1,0,0,Vivo,0,0,0,1,0,0,0,0,0,0,0,0,0,0,0,0,0,0,0,0,0,0,0,0,0,15,1.09,0,116,5.18,45.7,15.5,313,5.2,1.1,91,35,160,7.439000129699707,281,12.5,31.8,397,0,0,21.258503,87,3,4.7,0,0,16.5,0,1,0,3,0,1,76,5,0,0,1,1,0,0,0,0,0,1,1,1,0,0,0,0,0,0,0,0,0,0,0,0,0,0,0,0,0,0,0,0,0,0,0,0,0,0,0,0,0,1,0,0,0,0,1,0,0,1,1,1,1,0,1,1,1,1,1,0,1,1,…
76,1,65,51,1.47,19,135,75,92,37.5,DISTRITO METROPOLIT. DE QUITO,7,24,898,UIO,1,0,0,Vivo,0,0,0,1,0,0,0,0,0,0,0,0,0,0,0,0,0,0,0,0,0,0,0,0,0,15,1.09,0,116,5.18,45.7,15.5,0,5.2,1.1,90,29,36.06,7.3,281,13,36.2,0,.052,0,23.830448,87,3,25.2,1.14,153.8,13.3,0,1,0,3,0,1,76,8,0,0,1,1,0,0,0,0,0,1,1,1,0,0,0,0,0,0,0,0,0,0,0,0,0,0,0,0,0,0,0,0,0,0,0,0,0,0,0,0,0,1,0,0,0,0,1,0,0,1,1,1,1,0,1,1,1,1,1,0,1,1,1,1,1,3,…
77,1,80,63,1.52,24,119,61,90,37.1,DISTRITO METROPOLIT. DE QUITO,68,27,0,UIO,0,0,0,Vivo,0,0,0,0,0,0,0,0,0,0,0,0,0,0,0,0,0,0,0,0,0,0,0,0,0,13.55140209197998,.82,0,88,6,52.1,17.6,223,6.7,1.1,96.09999999999999,33,48.36,7.4,169,14.1,44.6,0,0,0,27.143038,78,6,6.5,1.03,65,20.4,1,1,0,6,0,1,77,4,0,0,1,1,0,0,0,0,0,1,1,1,0,0,0,0,0,0,0,0,0,0,0,0,0,0,0,0,0,0,0,0,0,0,0,0,0,0,0,1,1,1,1,0,0,0,1,0,0,0,0,1,0,0,1,1…
77,1,80,81.2,1.67,24,119,61,90,37.1,DISTRITO METROPOLIT. DE QUITO,52,60,128,UIO,0,0,0,Vivo,0,0,0,0,0,0,0,0,0,0,0,0,0,0,0,0,0,0,0,0,0,0,0,0,0,14,.5600000000000001,0,329,6,52.1,17.6,0,6.7,1.1,96.09999999999999,33,13.47,7.4,169,12.6,27.2,.2,0,0,28.650137,78,6,17.2,.99,124.1,20,0,1,0,6,0,1,77,1,0,0,1,1,0,0,0,0,0,1,1,1,0,0,0,0,0,0,0,0,0,0,0,0,0,0,0,0,0,0,0,0,0,0,0,0,0,0,0,1,1,1,1,0,0,0,1,0,0,0,0,1,0,0…
77,1,80,,,24,119,61,90,37.1,DISTRITO METROPOLIT. DE QUITO,,,,UIO,0,0,0,Vivo,0,0,0,0,0,0,0,0,0,0,0,0,0,0,0,0,0,0,0,0,0,0,0,0,0,,,,,6,52.1,17.6,,6.7,1.1,96.09999999999999,33,,7.4,169,,,,,0,,78,6,,,,,,1,0,6,0,1,77,0,,,,,,,,,,,,,,,,,,,,,,,,,,,,,,,,,,,,,,,,,,,,,,,,,,,,,,,,,,,,,,,,,,4,,,,,2,1,3,3,1,1,1,1,2,4,1,,,,,,,,,,0,,,,,4,1,4,2,4,2,,,2,1,2,1,4,3,3,2,,,2,1,,,,,,,,,1,80.333336,2,1,1,,,0,0,1,1,2,1,,,…
77,1,80,77.8,1.58,24,119,61,90,37.1,DISTRITO METROPOLIT. DE QUITO,96,35,227,UIO,0,0,0,Vivo,0,0,0,0,0,0,0,0,0,0,0,0,0,0,0,0,0,0,0,0,0,0,0,0,0,17,.88,668.5,163,6,52.1,17.6,333,6.7,1.1,96.09999999999999,33,3.69,7.4,169,15.1,43.2,.6,0,0,31.217482,78,6,19,1.34,94,20.8,0,1,0,6,0,1,77,7,0,0,1,1,0,0,0,0,0,1,1,1,0,0,0,0,0,0,0,0,0,0,0,0,0,0,0,0,0,0,0,0,0,0,0,0,0,0,0,1,1,1,1,0,0,0,1,0,0,0,0,1,0,0,1,1,1,1,1,…
77,1,80,89,1.53,24,119,61,90,37.1,DISTRITO METROPOLIT. DE QUITO,16,48,172,UIO,0,0,0,Vivo,0,0,0,0,0,0,0,0,0,0,0,0,0,0,0,0,0,0,0,0,0,0,0,0,0,23,.59,964.9,210,6,52.1,17.6,402,6.7,1.1,96.09999999999999,33,34.19,7.4,169,11.5,28.2,140,0,0,35.295551,78,6,12.2,1.2,75.2,18.1,0,1,0,6,0,1,77,8,0,0,1,1,0,0,0,0,0,1,1,1,0,0,0,0,0,0,0,0,0,0,0,0,0,0,0,0,0,0,0,0,0,0,0,0,0,0,0,1,1,1,1,0,0,0,1,0,0,0,0,1,0,0,1,1,1,1…
77,1,80,58,1.64,24,119,61,90,37.1,DISTRITO METROPOLIT. DE QUITO,12,32,193,UIO,0,0,0,Vivo,0,0,0,0,0,0,0,0,0,0,0,0,0,0,0,0,0,0,0,0,0,0,0,0,0,13.55140209197998,.61,0,82,6,52.1,17.6,0,6.7,1.1,96.09999999999999,33,6.17,7.4,169,13.9,28.4,1,2.67,0,21.71875,78,6,36.2,0,104,20.7,0,1,0,6,0,1,77,2,0,0,1,1,0,0,0,0,0,1,1,1,0,0,0,0,0,0,0,0,0,0,0,0,0,0,0,0,0,0,0,0,0,0,0,0,0,0,0,1,1,1,1,0,0,0,1,0,0,0,0,1,0,0,1,1…
77,1,80,70,1.6,24,119,61,90,37.1,DISTRITO METROPOLIT. DE QUITO,39,37,115,UIO,0,0,0,Vivo,0,0,0,0,0,0,0,0,0,0,0,0,0,0,0,0,0,0,0,0,0,0,0,0,0,10,.62,964.9,66,6,52.1,17.6,216,6.7,1.1,96.09999999999999,33,27.51,7.4,169,12.2,34.7,.9,0,0,26.918762,78,6,24.3,1.16,179.3,21,0,1,0,6,0,1,77,3,0,0,1,1,0,0,0,0,0,1,1,1,0,0,0,0,0,0,0,0,0,0,0,0,0,0,0,0,0,0,0,0,0,0,0,0,0,0,0,1,1,1,1,0,0,0,1,0,0,0,0,1,0,0,1,1,1,1,1,…
77,1,80,65.2,1.52,24,119,61,90,37.1,DISTRITO METROPOLIT. DE QUITO,38,37,229,UIO,0,0,0,Vivo,0,0,0,0,0,0,0,0,0,0,0,0,0,0,0,0,0,0,0,0,0,0,0,0,0,9.813083648681641,.75,0,100,6,52.1,17.6,0,6.7,1.1,96.09999999999999,33,1.15,7.4,169,12,27.9,0,.024,0,27.34375,78,6,26.1,1.2,100.6,20.9,1,1,0,6,0,1,77,9,0,0,1,1,0,0,0,0,0,1,1,1,0,0,0,0,0,0,0,0,0,0,0,0,0,0,0,0,0,0,0,0,0,0,0,0,0,0,0,1,1,1,1,0,0,0,1,0,0,0,0,1,0,…
77,1,80,60.9,1.53,24,119,61,90,37.1,DISTRITO METROPOLIT. DE QUITO,40,24,204,UIO,0,0,0,Vivo,0,0,0,0,0,0,0,0,0,0,0,0,0,0,0,0,0,0,0,0,0,0,0,0,0,17,1.5,1162,104,6,52.1,17.6,0,6.7,1.1,96.09999999999999,33,49.42,7.4,169,14,30.1,.4,4.28,0,26.847034,78,6,16.8,1.1,9909999999999990,19.3,0,1,0,6,0,1,77,10,0,0,1,1,0,0,0,0,0,1,1,1,0,0,0,0,0,0,0,0,0,0,0,0,0,0,0,0,0,0,0,0,0,0,0,0,0,0,0,1,1,1,1,0,0,0,1,0,0,0,0,1…
77,1,80,90,1.55,24,119,61,90,37.1,DISTRITO METROPOLIT. DE QUITO,21,19,172,UIO,0,0,0,Vivo,0,0,0,0,0,0,0,0,0,0,0,0,0,0,0,0,0,0,0,0,0,0,0,0,0,12.61682224273682,.77,747.7000000000001,106,6,52.1,17.6,0,6.7,1.1,96.09999999999999,33,30.05,7.4,169,13.4,29.8,0,0,0,37.180248,78,6,10.4,.97,8709999999999990,21.6,1,1,0,6,0,1,77,5,0,0,1,1,0,0,0,0,0,1,1,1,0,0,0,0,0,0,0,0,0,0,0,0,0,0,0,0,0,0,0,0,0,0,0,0,0,0,0,1,…
77,1,80,64,1.53,24,119,61,90,37.1,DISTRITO METROPOLIT. DE QUITO,27,18,92,UIO,0,0,0,Vivo,0,0,0,0,0,0,0,0,0,0,0,0,0,0,0,0,0,0,0,0,0,0,0,0,0,34.57944107055664,.72,0,88,6,52.1,17.6,309,6.7,1.1,96.09999999999999,33,34.87,7.4,169,12.9,47.5,0,0,0,27.942142,78,6,19.6,0,7909999999999990,20.9,1,1,0,6,0,1,77,6,0,0,1,1,0,0,0,0,0,1,1,1,0,0,0,0,0,0,0,0,0,0,0,0,0,0,0,0,0,0,0,0,0,0,0,0,0,0,0,1,1,1,1,0,0,0,1,0,0,…
78,0,69,92.59999999999999,1.47,20,116,63,90,36.1,RIOBAMBA,84,26,0,UIO,1,0,0,Vivo,0,0,0,0,0,0,0,0,0,0,0,0,0,0,0,0,0,0,0,0,0,1,0,0,0,13,1.44,0,150,5.78,48.9,16.4,0,6.7,1.2,86.2,24.4,49.31,7.4,270,21.2,26.6,3.3,.641,0,35.295551,75,5,23.2,1.42,83.8,16.9,0,1,0,5,0,0,78,4,0,0,0,1,0,0,0,0,0,1,1,1,0,0,0,0,0,0,0,0,0,0,0,0,0,0,0,0,0,0,0,0,0,0,0,0,0,0,0,0,0,1,0,0,0,0,1,0,0,0,0,1,0,0,1,1,1,1,1,0,1,1,1,1,1,4,…
78,0,69,92.59999999999999,1.55,20,116,63,90,36.1,RIOBAMBA,28,14,50,UIO,1,0,0,Vivo,0,0,0,0,0,0,0,0,0,0,0,0,0,0,0,0,0,0,0,0,0,1,0,0,0,13,1.44,0,150,5.78,48.9,16.4,0,6.7,1.2,86.2,24.4,1.05,7.4,270,17.2,24.5,.2,.322,0,35.295551,75,5,22.3,1.24,104.4,19.4,0,1,0,5,0,0,78,9,0,0,0,1,0,0,0,0,0,1,1,1,0,0,0,0,0,0,0,0,0,0,0,0,0,0,0,0,0,0,0,0,0,0,0,0,0,0,0,0,0,1,0,0,0,0,1,0,0,0,0,1,0,0,1,1,1,1,1,0,1,1,1,1,1,4,…
78,0,69,92.59999999999999,1.47,20,116,63,90,36.1,RIOBAMBA,58,29,0,UIO,1,0,0,Vivo,0,0,0,0,0,0,0,0,0,0,0,0,0,0,0,0,0,0,0,0,0,1,0,0,0,13,1.44,0,150,5.78,48.9,16.4,0,6.7,1.2,86.2,24.4,.22,7.4,270,13.3,29.1,8.5,.277,0,34.602077,75,5,40,1.03,113.3,18.3,1,1,0,5,0,0,78,1,0,0,0,1,0,0,0,0,0,1,1,1,0,0,0,0,0,0,0,0,0,0,0,0,0,0,0,0,0,0,0,0,0,0,0,0,0,0,0,0,0,1,0,0,0,0,1,0,0,0,0,1,0,0,1,1,1,1,1,0,1,1,1,1,1,4,4,1…
78,0,69,92.59999999999999,,20,116,63,90,36.1,RIOBAMBA,,,,UIO,1,0,0,Vivo,0,0,0,0,0,0,0,0,0,0,0,0,0,0,0,0,0,0,0,0,0,1,0,0,0,13,1.44,,150,5.78,48.9,16.4,,6.7,1.2,86.2,24.4,,7.4,270,,,,,0,,75,5,,,,,,1,0,5,0,0,78,0,,,,,,,,,,,,,,,,,,,,,,,,,,,,,,,,,,,,,,,,,,,,,,,,,,,,,,,,,,,,,,,,,,4,4,,,,1,1,1,2,1,2,1,1,2,1,1,,,,,2,0,,,4,1,,,4,3,4,1,4,2,4,2,,,2,1,3,1,1,2,1,2,,,2,1,,,,,,,,,1,80.666664,2,1,1,,,0,0,1,1,2,1…
78,0,69,92.59999999999999,1.48,20,116,63,90,36.1,RIOBAMBA,52,43,37,UIO,1,0,0,Vivo,0,0,0,0,0,0,0,0,0,0,0,0,0,0,0,0,0,0,0,0,0,1,0,0,0,13,1.44,2000,150,5.78,48.9,16.4,422,6.7,1.2,86.2,24.4,36.79,7.4,270,11.3,33.6,0,0,0,34.602077,75,5,13.3,1,105.7,17.9,0,1,0,5,0,0,78,10,0,0,0,1,0,0,0,0,0,1,1,1,0,0,0,0,0,0,0,0,0,0,0,0,0,0,0,0,0,0,0,0,0,0,0,0,0,0,0,0,0,1,0,0,0,0,1,0,0,0,0,1,0,0,1,1,1,1,1,0,1,1,1,1,1,4,…
78,0,69,92.59999999999999,1.47,20,116,63,90,36.1,RIOBAMBA,14,36,271,UIO,1,0,0,Vivo,0,0,0,0,0,0,0,0,0,0,0,0,0,0,0,0,0,0,0,0,0,1,0,0,0,13,1.44,0,150,5.78,48.9,16.4,277,6.7,1.2,86.2,24.4,27.83,7.4,270,11.3,19.6,151,1.88,0,37.463673,75,5,13.3,1.04,30.8,14.2,0,1,0,5,0,0,78,8,0,0,0,1,0,0,0,0,0,1,1,1,0,0,0,0,0,0,0,0,0,0,0,0,0,0,0,0,0,0,0,0,0,0,0,0,0,0,0,0,0,1,0,0,0,0,1,0,0,0,0,1,0,0,1,1,1,1,1,0,1,1,1,1,…
78,0,69,92.59999999999999,1.34,20,116,63,90,36.1,RIOBAMBA,44,26,66,UIO,1,0,0,Vivo,0,0,0,0,0,0,0,0,0,0,0,0,0,0,0,0,0,0,0,0,0,1,0,0,0,13,1.44,1512,150,5.78,48.9,16.4,424,6.7,1.2,86.2,24.4,3.06,7.4,270,13,30.5,0,.106,0,36.085403,75,5,37.4,1.21,9909999999999990,17.7,0,1,0,5,0,0,78,3,0,0,0,1,0,0,0,0,0,1,1,1,0,0,0,0,0,0,0,0,0,0,0,0,0,0,0,0,0,0,0,0,0,0,0,0,0,0,0,0,0,1,0,0,0,0,1,0,0,0,0,1,0,0,1,1,1,1,1,0…
78,0,69,92.59999999999999,1.52,20,116,63,90,36.1,RIOBAMBA,15,0,47,UIO,1,0,0,Vivo,0,0,0,0,0,0,0,0,0,0,0,0,0,0,0,0,0,0,0,0,0,1,0,0,0,13,1.44,0,150,5.78,48.9,16.4,408,6.7,1.2,86.2,24.4,37.08,7.4,270,13.7,36,.1,0,0,35.555557,75,5,42.5,1.37,107.7,18.8,1,1,0,5,0,0,78,6,0,0,0,1,0,0,0,0,0,1,1,1,0,0,0,0,0,0,0,0,0,0,0,0,0,0,0,0,0,0,0,0,0,0,0,0,0,0,0,0,0,1,0,0,0,0,1,0,0,0,0,1,0,0,1,1,1,1,1,0,1,1,1,1,1,4,4,1…
78,0,69,92.59999999999999,1.43,20,116,63,90,36.1,RIOBAMBA,11,17,23,UIO,1,0,0,Vivo,0,0,0,0,0,0,0,0,0,0,0,0,0,0,0,0,0,0,0,0,0,1,0,0,0,13,1.44,0,150,5.78,48.9,16.4,411,6.7,1.2,86.2,24.4,35.01,7.4,270,11.4,26.4,0,0,0,37.180248,75,5,24.7,.95,122.5,18,0,1,0,5,0,0,78,5,0,0,0,1,0,0,0,0,0,1,1,1,0,0,0,0,0,0,0,0,0,0,0,0,0,0,0,0,0,0,0,0,0,0,0,0,0,0,0,0,0,1,0,0,0,0,1,0,0,0,0,1,0,0,1,1,1,1,1,0,1,1,1,1,1,4,4,1,…
78,0,69,92.59999999999999,1.52,20,116,63,90,36.1,RIOBAMBA,54,96,108,UIO,1,0,0,Vivo,0,0,0,0,0,0,0,0,0,0,0,0,0,0,0,0,0,0,0,0,0,1,0,0,0,13,1.44,0,150,5.78,48.9,16.4,420,6.7,1.2,86.2,24.4,3.88,7.4,270,12.8,29,0,.077,0,36.085403,75,5,21.4,1.07,63.7,18.3,0,1,0,5,0,0,78,2,0,0,0,1,0,0,0,0,0,1,1,1,0,0,0,0,0,0,0,0,0,0,0,0,0,0,0,0,0,0,0,0,0,0,0,0,0,0,0,0,0,1,0,0,0,0,1,0,0,0,0,1,0,0,1,1,1,1,1,0,1,1,1,1,1,4,4…
78,0,69,92.59999999999999,1.47,20,116,63,90,36.1,RIOBAMBA,31,78,35,UIO,1,0,0,Vivo,0,0,0,0,0,0,0,0,0,0,0,0,0,0,0,0,0,0,0,0,0,1,0,0,0,13,1.44,649.1,150,5.78,48.9,16.4,0,6.7,1.2,86.2,24.4,23.89,7.4,270,11.7,26.7,0,.76,0,37.463673,75,5,23.2,1,157.5,18.2,0,1,0,5,0,0,78,7,0,0,0,1,0,0,0,0,0,1,1,1,0,0,0,0,0,0,0,0,0,0,0,0,0,0,0,0,0,0,0,0,0,0,0,0,0,0,0,0,0,1,0,0,0,0,1,0,0,0,0,1,0,0,1,1,1,1,1,0,1,1,1,1,1,4,…
79,1,70,61.1,1.75,20,116,85,90,36.4,DISTRITO METROPOLIT. DE QUITO,226,280,98,UIO,0,0,0,+48H,0,0,0,1,1,0,0,0,0,0,0,0,0,1,1,0,0,0,0,0,0,1,0,1,0,12,.86,0,90,5.37,44.1,15,280,7.7,1,95.09999999999999,31.2,47.58,7.4,209,14.7,29,.8,0,1,20.028841,75,10,13.1,1.1,9209999999999990,21.2,1,1,1,10,0,1,79,3,0,0,1,1,0,0,0,0,0,1,0,1,0,0,0,0,0,0,0,0,0,0,0,0,0,0,0,0,0,0,0,0,0,0,0,0,0,0,0,0,0,1,0,0,0,0,1,0,0,0,0,1,0…
79,1,70,87,1.57,20,116,85,90,36.4,DISTRITO METROPOLIT. DE QUITO,265,280,76,UIO,0,0,0,+48H,0,0,0,1,1,0,0,0,0,0,0,0,0,1,1,0,0,0,0,0,0,1,0,1,0,12,.86,2000,90,5.37,44.1,15,273,7.7,1,95.09999999999999,31.2,.53,7.4,209,14.7,29,0,.02,1,35.295551,75,10,13.4,1.32,63.4,20.3,1,1,1,10,0,1,79,5,0,0,1,1,0,0,0,0,0,1,0,1,0,0,0,0,0,0,0,0,0,0,0,0,0,0,0,0,0,0,0,0,0,0,0,0,0,0,0,0,0,1,0,0,0,0,1,0,0,0,0,1,0,0,0,0,1,1,…
79,1,70,70,1.55,20,116,85,90,36.4,DISTRITO METROPOLIT. DE QUITO,308,280,142,UIO,0,0,0,+48H,0,0,0,1,1,0,0,0,0,0,0,0,0,1,1,0,0,0,0,0,0,1,0,1,0,12,.86,1545,90,5.37,44.1,15,0,7.7,1,95.09999999999999,31.2,42.1,7.4,209,14.7,29,0,.161,1,29.760862,75,10,6.7,1.07,153.1,22.6,0,1,1,10,0,1,79,8,0,0,1,1,0,0,0,0,0,1,0,1,0,0,0,0,0,0,0,0,0,0,0,0,0,0,0,0,0,0,0,0,0,0,0,0,0,0,0,0,0,1,0,0,0,0,1,0,0,0,0,1,0,0,0,0,1,1…
79,1,70,,,20,116,85,90,36.4,DISTRITO METROPOLIT. DE QUITO,,280,,UIO,0,0,0,+48H,0,0,0,1,1,0,0,0,0,0,0,0,0,1,1,0,0,0,0,0,0,1,0,1,0,12,.86,,90,5.37,44.1,15,,7.7,1,95.09999999999999,31.2,,7.4,209,14.7,29,,,1,,75,10,,,,,,1,1,10,0,1,79,0,,,,,,,,,,,,,,,,,,,,,,,,,,,,,,,,,,,,,,,,,,,,,,,,,,,,,,,,,,,,,,,,,,4,,,,,1,1,1,2,1,4,1,1,2,1,1,,,4,1,2,0,,,3,0,,,1,1,3,1,3,1,3,1,,,2,1,2,2,4,3,3,2,,,2,1,4,3,2,1,,,,,1,95…
79,1,70,80.5,1.7,20,116,85,90,36.4,DISTRITO METROPOLIT. DE QUITO,137,280,0,UIO,0,0,0,+48H,0,0,0,1,1,0,0,0,0,0,0,0,0,1,1,0,0,0,0,0,0,1,0,1,0,12,.86,2000,90,5.37,44.1,15,309,7.7,1,95.09999999999999,31.2,38.36,7.4,209,14.7,29,0,.209,1,28.722879,75,10,10.9,1.01,61.6,22.5,0,1,1,10,0,1,79,9,0,0,1,1,0,0,0,0,0,1,0,1,0,0,0,0,0,0,0,0,0,0,0,0,0,0,0,0,0,0,0,0,0,0,0,0,0,0,0,0,0,1,0,0,0,0,1,0,0,0,0,1,0,0,0,0,1…
79,1,70,90,1.7,20,116,85,90,36.4,DISTRITO METROPOLIT. DE QUITO,175,280,600,UIO,0,0,0,+48H,0,0,0,1,1,0,0,0,0,0,0,0,0,1,1,0,0,0,0,0,0,1,0,1,0,12,.86,0,90,5.37,44.1,15,399,7.7,1,95.09999999999999,31.2,34.63,7.4,209,14.7,29,0,0,1,31.217482,75,10,7,1.23,7590000000000000,21.3,1,1,1,10,0,1,79,2,0,0,1,1,0,0,0,0,0,1,0,1,0,0,0,0,0,0,0,0,0,0,0,0,0,0,0,0,0,0,0,0,0,0,0,0,0,0,0,0,0,1,0,0,0,0,1,0,0,0,0,1,0,0,0,…
79,1,70,99.2,1.6,20,116,85,90,36.4,DISTRITO METROPOLIT. DE QUITO,98,280,62,UIO,0,0,0,+48H,0,0,0,1,1,0,0,0,0,0,0,0,0,1,1,0,0,0,0,0,0,1,0,1,0,12,.86,252.6,90,5.37,44.1,15,201,7.7,1,95.09999999999999,31.2,49.1,7.4,209,14.7,29,0,0,1,36.085403,75,10,6.7,1.17,103.7,20,1,1,1,10,0,1,79,7,0,0,1,1,0,0,0,0,0,1,0,1,0,0,0,0,0,0,0,0,0,0,0,0,0,0,0,0,0,0,0,0,0,0,0,0,0,0,0,0,0,1,0,0,0,0,1,0,0,0,0,1,0,0,0,0,1,1,1,…
79,1,70,75,1.55,20,116,85,90,36.4,DISTRITO METROPOLIT. DE QUITO,177,280,794,UIO,0,0,0,+48H,0,0,0,1,1,0,0,0,0,0,0,0,0,1,1,0,0,0,0,0,0,1,0,1,0,12,.86,1229,90,5.37,44.1,15,187,7.7,1,95.09999999999999,31.2,21.71,7.4,209,14.7,29,.9,.209,1,31.111111,75,10,14.8,1.04,188.3,18.8,0,1,1,10,0,1,79,1,0,0,1,1,0,0,0,0,0,1,0,1,0,0,0,0,0,0,0,0,0,0,0,0,0,0,0,0,0,0,0,0,0,0,0,0,0,0,0,0,0,1,0,0,0,0,1,0,0,0,0,1,0,0,0,…
79,1,70,80,1.6,20,116,85,90,36.4,DISTRITO METROPOLIT. DE QUITO,308,280,84,UIO,0,0,0,+48H,0,0,0,1,1,0,0,0,0,0,0,0,0,1,1,0,0,0,0,0,0,1,0,1,0,12,.86,368.6,90,5.37,44.1,15,318,7.7,1,95.09999999999999,31.2,50.06,7.4,209,14.7,29,1,0,1,30.489454,75,10,5.4,1.14,61.4,20.3,0,1,1,10,0,1,79,6,0,0,1,1,0,0,0,0,0,1,0,1,0,0,0,0,0,0,0,0,0,0,0,0,0,0,0,0,0,0,0,0,0,0,0,0,0,0,0,0,0,1,0,0,0,0,1,0,0,0,0,1,0,0,0,0,1,1,1…
79,1,70,82,1.5,20,116,85,90,36.4,DISTRITO METROPOLIT. DE QUITO,175,280,524,UIO,0,0,0,+48H,0,0,0,1,1,0,0,0,0,0,0,0,0,1,1,0,0,0,0,0,0,1,0,1,0,12,.86,2000,90,5.37,44.1,15,1107,7.7,1,95.09999999999999,31.2,47.68,7.4,209,14.7,29,0,0,1,35.555557,75,10,12.7,1.4,78,20.4,1,1,1,10,0,1,79,4,0,0,1,1,0,0,0,0,0,1,0,1,0,0,0,0,0,0,0,0,0,0,0,0,0,0,0,0,0,0,0,0,0,0,0,0,0,0,0,0,0,1,0,0,0,0,1,0,0,0,0,1,0,0,0,0,1,1,1,…
79,1,70,90,1.56,20,116,85,90,36.4,DISTRITO METROPOLIT. DE QUITO,162,280,98,UIO,0,0,0,+48H,0,0,0,1,1,0,0,0,0,0,0,0,0,1,1,0,0,0,0,0,0,1,0,1,0,12,.86,509.2,90,5.37,44.1,15,473,7.7,1,95.09999999999999,31.2,29.32,7.4,209,14.7,29,1.6,0,1,37.463673,75,10,12.6,1.22,141.1,19.9,0,1,1,10,0,1,79,10,0,0,1,1,0,0,0,0,0,1,0,1,0,0,0,0,0,0,0,0,0,0,0,0,0,0,0,0,0,0,0,0,0,0,0,0,0,0,0,0,0,1,0,0,0,0,1,0,0,0,0,1,0,0,0,0…
80,0,69,,,19,108,67,90,36.7,DISTRITO METROPOLIT. DE QUITO,,,,UIO,0,1,0,Vivo,0,0,0,0,0,0,0,0,0,0,0,0,0,1,1,0,0,0,1,0,0,0,0,1,0,,,,,,,,,,,,,,,,,,,,0,,83,6,,,,,,1,0,6,0,0,80,0,,,,,,,,,,,,,,,,,,,,,,,,,,,,,,,,,,,,,,,,,,,,,,,,,,,,,,,,,,,,,,,,,,4,,,,,2,1,1,1,1,2,1,1,2,2,1,,,,,,,,,,0,,,,,,,,,,,,,,,,,,,,,,,,,,,,,,,,,,80.666664,2,1,2,,,0,0,,0,,1,,,,,,,0,,0,,,0,,,,1,,,1,1,,0,,67.90000000000001,21,22.556391,…
80,0,69,80,1.5,19,108,67,90,36.7,DISTRITO METROPOLIT. DE QUITO,40,47,263,UIO,0,1,0,Vivo,0,0,0,0,0,0,0,0,0,0,0,0,0,1,1,0,0,0,1,0,0,0,0,1,0,17,1.12,0,100,4.23,34,11.7,0,6.5,.3,93,30.5,29.15,7.4,381,13.7,32.6,.2,.383,0,36.085403,83,6,22.9,.92,6790000000000000,21.3,0,1,0,6,0,0,80,4,0,0,1,1,0,0,0,0,0,1,1,1,0,0,0,0,0,0,0,0,0,0,0,0,0,0,0,0,0,0,0,0,0,0,0,0,0,0,0,1,1,1,1,1,1,1,1,1,1,1,1,1,1,1,1,1,1,1,1,0,…
80,0,69,81,1.45,19,108,67,90,36.7,DISTRITO METROPOLIT. DE QUITO,26,44,134,UIO,0,1,0,Vivo,0,0,0,0,0,0,0,0,0,0,0,0,0,1,1,0,0,0,1,0,0,0,0,1,0,25.23364448547363,2.19,0,78,4.58,35.5,11.3,0,7.7,1,94,29.5,17.41,7.421999931335449,292,12.7,37.8,0,.033,0,35.555557,83,6,25.4,.92,136.9,22.5,0,1,0,6,0,0,80,7,0,0,1,1,0,0,0,0,0,1,1,1,0,0,0,0,0,0,0,0,0,0,0,0,0,0,0,0,0,0,0,0,0,0,0,0,0,0,0,1,1,1,1,1,1,1,1,1,1,1,1,…
80,0,69,87.8,1.47,19,108,67,90,36.7,DISTRITO METROPOLIT. DE QUITO,27,53,320,UIO,0,1,0,Vivo,0,0,0,0,0,0,0,0,0,0,0,0,0,1,1,0,0,0,1,0,0,0,0,1,0,19,.72,697.1,102,4.8,37.7,13.2,0,11.5,1.3,47,46.6,47.63,7.309999942779541,403,14.1,30.1,.5,0,0,34.602077,83,6,11.8,1.03,69,21.4,0,1,0,6,0,0,80,8,0,0,1,1,0,0,0,0,0,1,1,1,0,0,0,0,0,0,0,0,0,0,0,0,0,0,0,0,0,0,0,0,0,0,0,0,0,0,0,1,1,1,1,1,1,1,1,1,1,1,1,1,1,1,1,1,1…
80,0,69,84.5,1.53,19,108,67,90,36.7,DISTRITO METROPOLIT. DE QUITO,38,19,112,UIO,0,1,0,Vivo,0,0,0,0,0,0,0,0,0,0,0,0,0,1,1,0,0,0,1,0,0,0,0,1,0,20.09345817565918,.8,0,281,4.61,38.3,13.3,245,9.41,.8,85,34.6,49.29,7.307000160217285,53,15,48.5,0,0,0,36.085403,83,6,38.2,1.09,60.6,16.9,0,1,0,6,0,0,80,5,0,0,1,1,0,0,0,0,0,1,1,1,0,0,0,0,0,0,0,0,0,0,0,0,0,0,0,0,0,0,0,0,0,0,0,0,0,0,0,1,1,1,1,1,1,1,1,1,1,1,1,1…
80,0,69,55,1.56,19,108,67,90,36.7,DISTRITO METROPOLIT. DE QUITO,13,66,86,UIO,0,1,0,Vivo,0,0,0,0,0,0,0,0,0,0,0,0,0,1,1,0,0,0,1,0,0,0,0,1,0,27.10280418395996,.76,.76,183,4.34,37.3,12.9,0,12.3,1.6,90,26.4,13.02,7.370999813079834,146,12.9,28.2,0,0,0,22.49135,83,6,22.1,1.1,177.6,17.5,0,1,0,6,0,0,80,2,0,0,1,1,0,0,0,0,0,1,1,1,0,0,0,0,0,0,0,0,0,0,0,0,0,0,0,0,0,0,0,0,0,0,0,0,0,0,0,1,1,1,1,1,1,1,1,1,1,1,1,…
80,0,69,89.3,1.34,19,108,67,90,36.7,DISTRITO METROPOLIT. DE QUITO,0,20,87,UIO,0,1,0,Vivo,0,0,0,0,0,0,0,0,0,0,0,0,0,1,1,0,0,0,1,0,0,0,0,1,0,46,3.13,0,97,4.46,39.2,13,0,5.5,1.1,85,32,48.49,7.4,287,11.8,33.3,0,1.05,0,37.180248,83,6,7.4,.9,131.5,20.7,1,1,0,6,0,0,80,1,0,0,1,1,0,0,0,0,0,1,1,1,0,0,0,0,0,0,0,0,0,0,0,0,0,0,0,0,0,0,0,0,0,0,0,0,0,0,0,1,1,1,1,1,1,1,1,1,1,1,1,1,1,1,1,1,1,1,1,0,1,1,1,1,1,4,4,1…
80,0,69,87,1.56,19,108,67,90,36.7,DISTRITO METROPOLIT. DE QUITO,26,18,287,UIO,0,1,0,Vivo,0,0,0,0,0,0,0,0,0,0,0,0,0,1,1,0,0,0,1,0,0,0,0,1,0,17.28972053527832,.95,1666,187,5.02,39.6,14.1,390,7,.8,89,41.2,48.95,7.486000061035156,231,17.3,39.7,8.1,.18,0,36.085403,83,6,8.4,1.34,68,27.5,1,1,0,6,0,0,80,6,0,0,1,1,0,0,0,0,0,1,1,1,0,0,0,0,0,0,0,0,0,0,0,0,0,0,0,0,0,0,0,0,0,0,0,0,0,0,0,1,1,1,1,1,1,1,1,1,1,1,…
80,0,69,92.59999999999999,1.55,19,108,67,90,36.7,DISTRITO METROPOLIT. DE QUITO,36,67,162,UIO,0,1,0,Vivo,0,0,0,0,0,0,0,0,0,0,0,0,0,1,1,0,0,0,1,0,0,0,0,1,0,42.05607604980469,.92,0,125,4.84,42.9,14.6,357,10.5,1,92,32.1,.6,7.243000030517578,232,12.2,36,.5,0,0,37.463673,83,6,35.5,1.32,160.8,15.1,0,1,0,6,0,0,80,10,0,0,1,1,0,0,0,0,0,1,1,1,0,0,0,0,0,0,0,0,0,0,0,0,0,0,0,0,0,0,0,0,0,0,0,0,0,0,0,1,1,1,1,1,1…
80,0,69,103.2,1.5,19,108,67,90,36.7,DISTRITO METROPOLIT. DE QUITO,46,35,67,UIO,0,1,0,Vivo,0,0,0,0,0,0,0,0,0,0,0,0,0,1,1,0,0,0,1,0,0,0,0,1,0,8,.47,1247,200,4.6,40.6,13.9,0,10.2,.1,92,27.6,5.17,7.414999961853027,208,13,28.6,22.3,.728,0,34.626038,83,6,15.8,1.03,53.8,21.4,0,1,0,6,0,0,80,9,0,0,1,1,0,0,0,0,0,1,1,1,0,0,0,0,0,0,0,0,0,0,0,0,0,0,0,0,0,0,0,0,0,0,0,0,0,0,0,1,1,1,1,1,1,1,1,1,1,1,1,1,1,1,1,1,1…
80,0,69,86.5,1.55,19,108,67,90,36.7,DISTRITO METROPOLIT. DE QUITO,33,15,68,UIO,0,1,0,Vivo,0,0,0,0,0,0,0,0,0,0,0,0,0,1,1,0,0,0,1,0,0,0,0,1,0,19,.69,1230,113,4.05,40.1,12.8,196,23.8,2.5,94,37,49.01,7.4,312,12.8,29.7,0,0,0,33.05785,83,6,8,0,73.2,21.9,0,1,0,6,0,0,80,3,0,0,1,1,0,0,0,0,0,1,1,1,0,0,0,0,0,0,0,0,0,0,0,0,0,0,0,0,0,0,0,0,0,0,0,0,0,0,0,1,1,1,1,1,1,1,1,1,1,1,1,1,1,1,1,1,1,1,1,0,1,1,1,1,1,4,4,…
81,1,80,57.8,1.71,20,117,81,90,36.8,DISTRITO METROPOLIT. DE QUITO,23,41,48,UIO,0,0,1,+48H,0,0,0,0,1,0,0,0,0,0,0,0,0,1,0,0,0,0,1,0,0,1,0,0,0,34,1.61,724.5,130,5.74,52.2,18.2,146,10.1,.8,92.09999999999999,30.6,9.880000000000001,7.5,195,14.8,24.7,3.2,.546,1,20.761246,106,3,4.8,1.19,76.2,23.7,0,1,1,3,0,1,81,8,0,0,1,1,0,0,0,0,0,0,0,1,0,0,0,0,0,0,0,0,0,0,0,0,0,0,0,0,0,0,0,0,0,0,0,0,0,0,0,0,0,1,0,0,0,0,…
81,1,80,62.5,1.62,20,117,81,90,36.8,DISTRITO METROPOLIT. DE QUITO,23,41,28,UIO,0,0,1,+48H,0,0,0,0,1,0,0,0,0,0,0,0,0,1,0,0,0,0,1,0,0,1,0,0,0,34,1.61,0,130,5.74,52.2,18.2,0,10.1,.8,92.09999999999999,30.6,18.79,7.5,195,13.3,46,0,.074,1,23.781214,106,3,14.1,1,169.8,23.7,0,1,1,3,0,1,81,5,0,0,1,1,0,0,0,0,0,0,0,1,0,0,0,0,0,0,0,0,0,0,0,0,0,0,0,0,0,0,0,0,0,0,0,0,0,0,0,0,0,1,0,0,0,0,1,0,0,0,0,1,0,0,1,1,1,1…
81,1,80,56.4,1.73,20,117,81,90,36.8,DISTRITO METROPOLIT. DE QUITO,23,41,0,UIO,0,0,1,+48H,0,0,0,0,1,0,0,0,0,0,0,0,0,1,0,0,0,0,1,0,0,1,0,0,0,34,1.61,1017,130,5.74,52.2,18.2,526,10.1,.8,92.09999999999999,30.6,19.97,7.5,195,12.6,39.6,.6,.054,1,20.761246,106,3,14.3,1.1,95,24.7,1,1,1,3,0,1,81,9,0,0,1,1,0,0,0,0,0,0,0,1,0,0,0,0,0,0,0,0,0,0,0,0,0,0,0,0,0,0,0,0,0,0,0,0,0,0,0,0,0,1,0,0,0,0,1,0,0,0,0,1,0,0,1…
81,1,80,86,1.59,20,117,81,90,36.8,DISTRITO METROPOLIT. DE QUITO,23,41,58,UIO,0,0,1,+48H,0,0,0,0,1,0,0,0,0,0,0,0,0,1,0,0,0,0,1,0,0,1,0,0,0,34,1.61,1654,130,5.74,52.2,18.2,291,10.1,.8,92.09999999999999,30.6,117.31,7.5,195,17.5,29.1,474,0,1,34.842453,106,3,17.5,0,7690000000000000,22,0,1,1,3,0,1,81,6,0,0,1,1,0,0,0,0,0,0,0,1,0,0,0,0,0,0,0,0,0,0,0,0,0,0,0,0,0,0,0,0,0,0,0,0,0,0,0,0,0,1,0,0,0,0,1,0,0,0,0…
81,1,80,70,1.65,20,117,81,90,36.8,DISTRITO METROPOLIT. DE QUITO,23,41,44,UIO,0,0,1,+48H,0,0,0,0,1,0,0,0,0,0,0,0,0,1,0,0,0,0,1,0,0,1,0,0,0,34,1.61,312.7,130,5.74,52.2,18.2,315,10.1,.8,92.09999999999999,30.6,30.93,7.5,195,14.6,27.6,5.6,.64,1,25.765713,106,3,15.5,1.24,46.1,26,0,1,1,3,0,1,81,1,0,0,1,1,0,0,0,0,0,0,0,1,0,0,0,0,0,0,0,0,0,0,0,0,0,0,0,0,0,0,0,0,0,0,0,0,0,0,0,0,0,1,0,0,0,0,1,0,0,0,0,1,0,0,…
81,1,80,68.7,1.55,20,117,81,90,36.8,DISTRITO METROPOLIT. DE QUITO,23,41,45,UIO,0,0,1,+48H,0,0,0,0,1,0,0,0,0,0,0,0,0,1,0,0,0,0,1,0,0,1,0,0,0,34,1.61,0,130,5.74,52.2,18.2,318,10.1,.8,92.09999999999999,30.6,47.26,7.5,195,13.5,30.2,5,.427,1,28.125,106,3,7.7,1.09,139.4,22.9,1,1,1,3,0,1,81,7,0,0,1,1,0,0,0,0,0,0,0,1,0,0,0,0,0,0,0,0,0,0,0,0,0,0,0,0,0,0,0,0,0,0,0,0,0,0,0,0,0,1,0,0,0,0,1,0,0,0,0,1,0,0,1,1,…
81,1,80,61,1.56,20,117,81,90,36.8,DISTRITO METROPOLIT. DE QUITO,23,41,0,UIO,0,0,1,+48H,0,0,0,0,1,0,0,0,0,0,0,0,0,1,0,0,0,0,1,0,0,1,0,0,0,34,1.61,635.15,130,5.74,52.2,18.2,615,10.1,.8,92.09999999999999,30.6,32.79,7.5,195,13.3,62.5,6.6,63.68,1,25.556801,106,3,4,1.11,158.3,23.2,0,1,1,3,0,1,81,4,0,0,1,1,0,0,0,0,0,0,0,1,0,0,0,0,0,0,0,0,0,0,0,0,0,0,0,0,0,0,0,0,0,0,0,0,0,0,0,0,0,1,0,0,0,0,1,0,0,0,0,1,0,…
81,1,80,63.3,1.65,20,117,81,90,36.8,DISTRITO METROPOLIT. DE QUITO,23,41,228,UIO,0,0,1,+48H,0,0,0,0,1,0,0,0,0,0,0,0,0,1,0,0,0,0,1,0,0,1,0,0,0,34,1.61,0,130,5.74,52.2,18.2,352,10.1,.8,92.09999999999999,30.6,25.2,7.5,195,12.7,31.3,0,.717,1,22.675737,106,3,4.7,1.12,185.4,23.3,1,1,1,3,0,1,81,3,0,0,1,1,0,0,0,0,0,0,0,1,0,0,0,0,0,0,0,0,0,0,0,0,0,0,0,0,0,0,0,0,0,0,0,0,0,0,0,0,0,1,0,0,0,0,1,0,0,0,0,1,0,0,1…
81,1,80,48,1.56,20,117,81,90,36.8,DISTRITO METROPOLIT. DE QUITO,23,41,86,UIO,0,0,1,+48H,0,0,0,0,1,0,0,0,0,0,0,0,0,1,0,0,0,0,1,0,0,1,0,0,0,34,1.61,0,130,5.74,52.2,18.2,0,10.1,.8,92.09999999999999,30.6,47.75,7.5,195,12.6,35.8,0,.427,1,21.258503,106,3,6,1.09,6790000000000000,23.9,0,1,1,3,0,1,81,2,0,0,1,1,0,0,0,0,0,0,0,1,0,0,0,0,0,0,0,0,0,0,0,0,0,0,0,0,0,0,0,0,0,0,0,0,0,0,0,0,0,1,0,0,0,0,1,0,0,0,0,1,…
81,1,80,,,20,117,81,90,36.8,DISTRITO METROPOLIT. DE QUITO,23,41,,UIO,0,0,1,+48H,0,0,0,0,1,0,0,0,0,0,0,0,0,1,0,0,0,0,1,0,0,1,0,0,0,34,1.61,,130,5.74,52.2,18.2,,10.1,.8,92.09999999999999,30.6,,7.5,195,,,,,1,,106,3,,,,,,1,1,3,0,1,81,0,,,,,,,,,,,,,,,,,,,,,,,,,,,,,,,,,,,,,,,,,,,,,,,,,,,,,,,,,,,,,,,,,,4,,,,,4,3,1,2,1,4,1,1,2,3,1,1,0,3,0,4,1,,,4,1,,,3,3,4,1,4,2,4,2,,,3,3,1,2,3,1,3,2,,,4,3,,,,,,,,,1,93,3…
81,1,80,64.90000000000001,1.58,20,117,81,90,36.8,DISTRITO METROPOLIT. DE QUITO,23,41,75,UIO,0,0,1,+48H,0,0,0,0,1,0,0,0,0,0,0,0,0,1,0,0,0,0,1,0,0,1,0,0,0,34,1.61,0,130,5.74,52.2,18.2,0,10.1,.8,92.09999999999999,30.6,5.54,7.5,195,14.2,24.4,0,.867,1,25.556801,106,3,8.4,1.07,88.5,23.4,0,1,1,3,0,1,81,10,0,0,1,1,0,0,0,0,0,0,0,1,0,0,0,0,0,0,0,0,0,0,0,0,0,0,0,0,0,0,0,0,0,0,0,0,0,0,0,0,0,1,0,0,0,0,1,0,0,0…
82,1,38,58.3,1.6,24,116,63,95,38.2,DISTRITO METROPOLIT. DE QUITO,15,32,80,UIO,0,0,0,Vivo,1,0,0,1,0,0,0,0,0,0,0,0,0,0,0,0,0,1,0,0,0,0,0,0,0,8,.82,673.6,98,5.36,40.3,15.2,424,3.5,.7,97,24,97.58,7.5,176,13.8,37.4,3,0,0,22.213678,87,6,5.7,1.12,7659999999999990,22.2,1,1,0,6,0,1,82,8,0,0,1,1,0,0,0,0,0,1,1,1,0,0,0,0,0,0,0,0,0,0,0,0,0,0,0,0,0,0,0,0,0,0,0,0,0,0,0,0,0,1,0,0,0,0,1,0,0,0,0,0,0,0,1,1,1,1,1,0,…
82,1,38,55.4,1.68,24,116,63,95,38.2,DISTRITO METROPOLIT. DE QUITO,49,23,0,UIO,0,0,0,Vivo,1,0,0,1,0,0,0,0,0,0,0,0,0,0,0,0,0,1,0,0,0,0,0,0,0,8,.82,212.7,98,5.36,40.3,15.2,0,3.5,.7,97,24,97.58,7.5,176,12.3,26.6,.2,.269,0,19.562956,87,6,8.1,1,73.2,21.3,1,1,0,6,0,1,82,2,0,0,1,1,0,0,0,0,0,1,1,1,0,0,0,0,0,0,0,0,0,0,0,0,0,0,0,0,0,0,0,0,0,0,0,0,0,0,0,0,0,1,0,0,0,0,1,0,0,0,0,0,0,0,1,1,1,1,1,0,1,1,1,1,1,1,1…
82,1,38,71.5,1.58,24,116,63,95,38.2,DISTRITO METROPOLIT. DE QUITO,89,59,164,UIO,0,0,0,Vivo,1,0,0,1,0,0,0,0,0,0,0,0,0,0,0,0,0,1,0,0,0,0,0,0,0,8,.82,1305,98,5.36,40.3,15.2,466,3.5,.7,97,24,97.58,7.5,176,12.8,39.4,154,0,0,29.085873,87,6,11.6,1.1,98.8,18.8,1,1,0,6,0,1,82,7,0,0,1,1,0,0,0,0,0,1,1,1,0,0,0,0,0,0,0,0,0,0,0,0,0,0,0,0,0,0,0,0,0,0,0,0,0,0,0,0,0,1,0,0,0,0,1,0,0,0,0,0,0,0,1,1,1,1,1,0,1,1,1,1,1…
82,1,38,50.4,1.65,24,116,63,95,38.2,DISTRITO METROPOLIT. DE QUITO,11,36,0,UIO,0,0,0,Vivo,1,0,0,1,0,0,0,0,0,0,0,0,0,0,0,0,0,1,0,0,0,0,0,0,0,8,.82,0,98,5.36,40.3,15.2,367,3.5,.7,97,24,97.58,7.5,176,12.9,41.1,0,.095,0,20.0853,87,6,12,1,85.2,22,0,1,0,6,0,1,82,3,0,0,1,1,0,0,0,0,0,1,1,1,0,0,0,0,0,0,0,0,0,0,0,0,0,0,0,0,0,0,0,0,0,0,0,0,0,0,0,0,0,1,0,0,0,0,1,0,0,0,0,0,0,0,1,1,1,1,1,0,1,1,1,1,1,1,1,3,1,1,3…
82,1,38,55.4,1.65,24,116,63,95,38.2,DISTRITO METROPOLIT. DE QUITO,44,25,48,UIO,0,0,0,Vivo,1,0,0,1,0,0,0,0,0,0,0,0,0,0,0,0,0,1,0,0,0,0,0,0,0,8,.82,289.2,98,5.36,40.3,15.2,0,3.5,.7,97,24,97.58,7.5,176,15.2,32.8,216,0,0,18.938776,87,6,12.1,0,102.9,21.8,0,1,0,6,0,1,82,6,0,0,1,1,0,0,0,0,0,1,1,1,0,0,0,0,0,0,0,0,0,0,0,0,0,0,0,0,0,0,0,0,0,0,0,0,0,0,0,0,0,1,0,0,0,0,1,0,0,0,0,0,0,0,1,1,1,1,1,0,1,1,1,1,1,1,…
82,1,38,58.3,1.6,24,116,63,95,38.2,DISTRITO METROPOLIT. DE QUITO,82,58,20,UIO,0,0,0,Vivo,1,0,0,1,0,0,0,0,0,0,0,0,0,0,0,0,0,1,0,0,0,0,0,0,0,8,.82,1171,98,5.36,40.3,15.2,488,3.5,.7,97,24,97.58,7.5,176,12.2,37.2,0,0,0,22.881252,87,6,10.5,0,58.2,21.9,0,1,0,6,0,1,82,4,0,0,1,1,0,0,0,0,0,1,1,1,0,0,0,0,0,0,0,0,0,0,0,0,0,0,0,0,0,0,0,0,0,0,0,0,0,0,0,0,0,1,0,0,0,0,1,0,0,0,0,0,0,0,1,1,1,1,1,0,1,1,1,1,1,1,2,3…
82,1,38,55,1.65,24,116,63,95,38.2,DISTRITO METROPOLIT. DE QUITO,83,79,121,UIO,0,0,0,Vivo,1,0,0,1,0,0,0,0,0,0,0,0,0,0,0,0,0,1,0,0,0,0,0,0,0,8,.82,843.2000000000001,98,5.36,40.3,15.2,375,3.5,.7,97,24,97.58,7.5,176,14.1,53.5,0,.344,0,18.938776,87,6,2,.99,143.5,23.6,1,1,0,6,0,1,82,9,0,0,1,1,0,0,0,0,0,1,1,1,0,0,0,0,0,0,0,0,0,0,0,0,0,0,0,0,0,0,0,0,0,0,0,0,0,0,0,0,0,1,0,0,0,0,1,0,0,0,0,0,0,0,1,1,1,1,1,0…
82,1,38,,,24,116,63,95,38.2,DISTRITO METROPOLIT. DE QUITO,,,,UIO,0,0,0,Vivo,1,0,0,1,0,0,0,0,0,0,0,0,0,0,0,0,0,1,0,0,0,0,0,0,0,8,.82,,98,5.36,40.3,15.2,,3.5,.7,97,24,97.58,7.5,176,,,,,0,,87,6,,,,,,1,0,6,0,1,82,0,,,,,,,,,,,,,,,,,,,,,,,,,,,,,,,,,,,,,,,,,,,,,,,,,,,,,,,,,,,,,,,,,,1,,,,,3,1,3,2,1,2,1,4,1,4,4,,,,,1,0,,,2,0,,,2,1,3,1,2,1,3,1,,,1,2,1,2,4,3,1,2,4,1,4,3,,,,,,,,,1,80.666664,2,1,1,,,0,0,1,1,2…
82,1,38,67,1.71,24,116,63,95,38.2,DISTRITO METROPOLIT. DE QUITO,51,85,0,UIO,0,0,0,Vivo,1,0,0,1,0,0,0,0,0,0,0,0,0,0,0,0,0,1,0,0,0,0,0,0,0,8,.82,720.9,98,5.36,40.3,15.2,496,3.5,.7,97,24,97.58,7.5,176,15.2,27,213,.196,0,22.213678,87,6,8,.97,203.2,21.1,0,1,0,6,0,1,82,5,0,0,1,1,0,0,0,0,0,1,1,1,0,0,0,0,0,0,0,0,0,0,0,0,0,0,0,0,0,0,0,0,0,0,0,0,0,0,0,0,0,1,0,0,0,0,1,0,0,0,0,0,0,0,1,1,1,1,1,0,1,1,1,1,1,1,2…
82,1,38,78.5,1.6,24,116,63,95,38.2,DISTRITO METROPOLIT. DE QUITO,9,18,38,UIO,0,0,0,Vivo,1,0,0,1,0,0,0,0,0,0,0,0,0,0,0,0,0,1,0,0,0,0,0,0,0,8,.82,1162,98,5.36,40.3,15.2,274,3.5,.7,97,24,97.58,7.5,176,16,36,0,.707,0,30.120481,87,6,7.5,.97,67.2,21.9,0,1,0,6,0,1,82,1,0,0,1,1,0,0,0,0,0,1,1,1,0,0,0,0,0,0,0,0,0,0,0,0,0,0,0,0,0,0,0,0,0,0,0,0,0,0,0,0,0,1,0,0,0,0,1,0,0,0,0,0,0,0,1,1,1,1,1,0,1,1,1,1,1,1,3,3,…
82,1,38,51.2,1.61,24,116,63,95,38.2,DISTRITO METROPOLIT. DE QUITO,37,20,425,UIO,0,0,0,Vivo,1,0,0,1,0,0,0,0,0,0,0,0,0,0,0,0,0,1,0,0,0,0,0,0,0,8,.82,491.9,98,5.36,40.3,15.2,501,3.5,.7,97,24,97.58,7.5,176,16.1,56,0,.056,0,19.797979,87,6,6.8,1.05,9909999999999990,23,0,1,0,6,0,1,82,10,0,0,1,1,0,0,0,0,0,1,1,1,0,0,0,0,0,0,0,0,0,0,0,0,0,0,0,0,0,0,0,0,0,0,0,0,0,0,0,0,0,1,0,0,0,0,1,0,0,0,0,0,0,0,1,1,1,1,1,…
83,1,36,,,18,136,80,92,37,DISTRITO METROPOLIT. DE QUITO,114,43,,UIO,0,0,1,Vivo,0,0,0,0,1,0,0,0,0,0,0,0,0,1,0,0,0,0,0,0,0,0,1,0,0,7,.7,,118,5.76,49.5,17.4,,17.5,.9,92,33,,7.4,330,18.3,39.2,,,0,,103,4,,,,,,1,0,4,0,1,83,0,,,,,,,,,,,,,,,,,,,,,,,,,,,,,,,,,,,,,,,,,,,,,,,,,,,,,,,,,,,,,,,,,,1,,,,,4,3,1,4,1,4,1,3,2,3,1,4,1,3,0,1,0,,,1,0,,,3,1,4,1,4,1,4,1,,,4,3,2,2,2,1,3,2,,,2,1,4,3,4,3,,,,,1,98.666664,4,1…
83,1,36,49,1.58,18,136,80,92,37,DISTRITO METROPOLIT. DE QUITO,114,43,347,UIO,0,0,1,Vivo,0,0,0,0,1,0,0,0,0,0,0,0,0,1,0,0,0,0,0,0,0,0,1,0,0,7,.7,2000,118,5.76,49.5,17.4,332,17.5,.9,92,33,30.16,7.4,330,18.3,39.2,.3,.13,0,21.258503,103,4,8.5,1.61,82.5,20.4,0,1,0,4,0,1,83,8,0,0,1,1,0,0,0,0,0,0,0,1,0,0,0,0,0,0,0,0,0,0,0,0,0,0,0,0,0,0,0,0,0,0,0,0,0,0,0,0,0,1,0,0,0,0,1,0,0,0,0,1,0,0,0,0,1,1,1,0,1,1,1,1,1…
83,1,36,55.6,1.65,18,136,80,92,37,DISTRITO METROPOLIT. DE QUITO,114,43,37,UIO,0,0,1,Vivo,0,0,0,0,1,0,0,0,0,0,0,0,0,1,0,0,0,0,0,0,0,0,1,0,0,7,.7,0,118,5.76,49.5,17.4,445,17.5,.9,92,33,47.21,7.4,330,18.3,39.2,0,0,0,20.832653,103,4,7.1,1.5,38.5,20.3,0,1,0,4,0,1,83,1,0,0,1,1,0,0,0,0,0,0,0,1,0,0,0,0,0,0,0,0,0,0,0,0,0,0,0,0,0,0,0,0,0,0,0,0,0,0,0,0,0,1,0,0,0,0,1,0,0,0,0,1,0,0,0,0,1,1,1,0,1,1,1,1,1,1,1,3…
83,1,36,59.3,1.65,18,136,80,92,37,DISTRITO METROPOLIT. DE QUITO,114,43,375,UIO,0,0,1,Vivo,0,0,0,0,1,0,0,0,0,0,0,0,0,1,0,0,0,0,0,0,0,0,1,0,0,7,.7,1798,118,5.76,49.5,17.4,261,17.5,.9,92,33,48.49,7.4,330,18.3,39.2,0,.08,0,20.202021,103,4,6.5,1,63.8,20.4,0,1,0,4,0,1,83,9,0,0,1,1,0,0,0,0,0,0,0,1,0,0,0,0,0,0,0,0,0,0,0,0,0,0,0,0,0,0,0,0,0,0,0,0,0,0,0,0,0,1,0,0,0,0,1,0,0,0,0,1,0,0,0,0,1,1,1,0,1,1,1,1,1,1…
83,1,36,53,1.65,18,136,80,92,37,DISTRITO METROPOLIT. DE QUITO,114,43,32,UIO,0,0,1,Vivo,0,0,0,0,1,0,0,0,0,0,0,0,0,1,0,0,0,0,0,0,0,0,1,0,0,7,.7,300.4,118,5.76,49.5,17.4,0,17.5,.9,92,33,38.44,7.4,330,18.3,39.2,0,.825,0,18.938776,103,4,7.1,1.62,86.5,22.1,1,1,0,4,0,1,83,5,0,0,1,1,0,0,0,0,0,0,0,1,0,0,0,0,0,0,0,0,0,0,0,0,0,0,0,0,0,0,0,0,0,0,0,0,0,0,0,0,0,1,0,0,0,0,1,0,0,0,0,1,0,0,0,0,1,1,1,0,1,1,1,1,1,1…
83,1,36,50,1.77,18,136,80,92,37,DISTRITO METROPOLIT. DE QUITO,114,43,52,UIO,0,0,1,Vivo,0,0,0,0,1,0,0,0,0,0,0,0,0,1,0,0,0,0,0,0,0,0,1,0,0,7,.7,0,118,5.76,49.5,17.4,494,17.5,.9,92,33,31.39,7.4,330,18.3,39.2,6.8,0,0,20.028841,103,4,5.9,1.4,128.5,20.5,1,1,0,4,0,1,83,3,0,0,1,1,0,0,0,0,0,0,0,1,0,0,0,0,0,0,0,0,0,0,0,0,0,0,0,0,0,0,0,0,0,0,0,0,0,0,0,0,0,1,0,0,0,0,1,0,0,0,0,1,0,0,0,0,1,1,1,0,1,1,1,1,1,1,1,…
83,1,36,55.4,1.58,18,136,80,92,37,DISTRITO METROPOLIT. DE QUITO,114,43,157,UIO,0,0,1,Vivo,0,0,0,0,1,0,0,0,0,0,0,0,0,1,0,0,0,0,0,0,0,0,1,0,0,7,.7,0,118,5.76,49.5,17.4,0,17.5,.9,92,33,49.66,7.4,330,18.3,39.2,.1,.64,0,22.886145,103,4,13.2,1.46,152.9,18.8,0,1,0,4,0,1,83,2,0,0,1,1,0,0,0,0,0,0,0,1,0,0,0,0,0,0,0,0,0,0,0,0,0,0,0,0,0,0,0,0,0,0,0,0,0,0,0,0,0,1,0,0,0,0,1,0,0,0,0,1,0,0,0,0,1,1,1,0,1,1,1,1,1,…
83,1,36,65.2,1.73,18,136,80,92,37,DISTRITO METROPOLIT. DE QUITO,114,43,45,UIO,0,0,1,Vivo,0,0,0,0,1,0,0,0,0,0,0,0,0,1,0,0,0,0,0,0,0,0,1,0,0,7,.7,1474,118,5.76,49.5,17.4,0,17.5,.9,92,33,48.24,7.4,330,18.3,39.2,.5,0,0,20.0853,103,4,2.6,1.46,187.3,20.5,0,1,0,4,0,1,83,4,0,0,1,1,0,0,0,0,0,0,0,1,0,0,0,0,0,0,0,0,0,0,0,0,0,0,0,0,0,0,0,0,0,0,0,0,0,0,0,0,0,1,0,0,0,0,1,0,0,0,0,1,0,0,0,0,1,1,1,0,1,1,1,1,1,1,2…
83,1,36,52.5,1.67,18,136,80,92,37,DISTRITO METROPOLIT. DE QUITO,114,43,155,UIO,0,0,1,Vivo,0,0,0,0,1,0,0,0,0,0,0,0,0,1,0,0,0,0,0,0,0,0,1,0,0,7,.7,0,118,5.76,49.5,17.4,290,17.5,.9,92,33,37.46,7.4,330,18.3,39.2,.6,.436,0,20.761246,103,4,3.5,1.57,109.9,21.1,0,1,0,4,0,1,83,7,0,0,1,1,0,0,0,0,0,0,0,1,0,0,0,0,0,0,0,0,0,0,0,0,0,0,0,0,0,0,0,0,0,0,0,0,0,0,0,0,0,1,0,0,0,0,1,0,0,0,0,1,0,0,0,0,1,1,1,0,1,1,1,1,…
83,1,36,55.3,1.7,18,136,80,92,37,DISTRITO METROPOLIT. DE QUITO,114,43,65,UIO,0,0,1,Vivo,0,0,0,0,1,0,0,0,0,0,0,0,0,1,0,0,0,0,0,0,0,0,1,0,0,7,.7,0,118,5.76,49.5,17.4,615,17.5,.9,92,33,60.19,7.4,330,18.3,39.2,0,1.06,0,20.028841,103,4,14.3,1.33,91.5,20.3,0,1,0,4,0,1,83,10,0,0,1,1,0,0,0,0,0,0,0,1,0,0,0,0,0,0,0,0,0,0,0,0,0,0,0,0,0,0,0,0,0,0,0,0,0,0,0,0,0,1,0,0,0,0,1,0,0,0,0,1,0,0,0,0,1,1,1,0,1,1,1,1,1,…
83,1,36,60,1.68,18,136,80,92,37,DISTRITO METROPOLIT. DE QUITO,114,43,144,UIO,0,0,1,Vivo,0,0,0,0,1,0,0,0,0,0,0,0,0,1,0,0,0,0,0,0,0,0,1,0,0,7,.7,0,118,5.76,49.5,17.4,781,17.5,.9,92,33,.59,7.4,330,18.3,39.2,.8,0,0,19.797979,103,4,19.1,1.5,107.6,20.4,0,1,0,4,0,1,83,6,0,0,1,1,0,0,0,0,0,0,0,1,0,0,0,0,0,0,0,0,0,0,0,0,0,0,0,0,0,0,0,0,0,0,0,0,0,0,0,0,0,1,0,0,0,0,1,0,0,0,0,1,0,0,0,0,1,1,1,0,1,1,1,1,1,1,2,3…
84,1,81,94,1.42,20,140,76,91,36.6,DISTRITO METROPOLIT. DE QUITO,24,30,69,UIO,1,0,0,Vivo,0,0,1,1,0,0,0,0,0,0,0,0,0,1,0,0,0,0,0,0,0,0,0,0,0,17.28972053527832,.71,807.8,149,5.82,53.1,18.5,540,12.3,1.5,96.5,24.3,316.14,7.4,153,17,34.1,0,.1,0,35.111111,95,9,8,0,8959999999999990,16.7,1,1,0,9,0,1,84,8,0,0,1,1,0,0,0,0,0,0,0,1,0,0,0,0,0,0,0,0,0,0,0,0,0,0,0,0,0,0,0,0,0,0,0,0,0,0,0,1,1,1,1,0,0,0,1,0,0,0,0,1…
84,1,81,,,20,140,76,91,36.6,DISTRITO METROPOLIT. DE QUITO,24,30,,UIO,1,0,0,Vivo,0,0,1,1,0,0,0,0,0,0,0,0,0,1,0,0,0,0,0,0,0,0,0,0,0,,,,,5.82,53.1,18.5,,12.3,1.5,96.5,24.3,,7.4,153,,,,,0,,95,9,,,,,,1,0,9,0,1,84,0,,,,,,,,,,,,,,,,,,,,,,,,,,,,,,,,,,,,,,,,,,,,,,,,,,,,,,,,,,,,,,,,,,4,,,,,4,1,1,4,3,3,1,2,2,2,1,2,0,2,0,,,,,,0,,,,,4,1,4,2,4,2,,,4,3,3,1,4,3,1,2,,,2,1,,,,,,,,,1,97.333336,4,1,1,0,0,0,1,1,1,3,1…
84,1,81,65.40000000000001,1.61,20,140,76,91,36.6,DISTRITO METROPOLIT. DE QUITO,24,30,71,UIO,1,0,0,Vivo,0,0,1,1,0,0,0,0,0,0,0,0,0,1,0,0,0,0,0,0,0,0,0,0,0,28.50467300415039,.92,0,83,5.82,53.1,18.5,326,12.3,1.5,96.5,24.3,48.06,7.4,153,15.8,48,0,0,0,24.910767,95,9,11.4,1.14,92.5,17.1,0,1,0,9,0,1,84,3,0,0,1,1,0,0,0,0,0,0,0,1,0,0,0,0,0,0,0,0,0,0,0,0,0,0,0,0,0,0,0,0,0,0,0,0,0,0,0,1,1,1,1,0,0,0,1,0,0,0,0…
84,1,81,89.3,1.6,20,140,76,91,36.6,DISTRITO METROPOLIT. DE QUITO,24,30,140,UIO,1,0,0,Vivo,0,0,1,1,0,0,0,0,0,0,0,0,0,1,0,0,0,0,0,0,0,0,0,0,0,17,.6800000000000001,1311,121,5.82,53.1,18.5,273,12.3,1.5,96.5,24.3,45.06,7.4,153,13.6,40.8,9.9,.048,0,33.984375,95,9,7.4,1.09,124.6,17.1,0,1,0,9,0,1,84,4,0,0,1,1,0,0,0,0,0,0,0,1,0,0,0,0,0,0,0,0,0,0,0,0,0,0,0,0,0,0,0,0,0,0,0,0,0,0,0,1,1,1,1,0,0,0,1,0,0,0,0,1,…
84,1,81,60,1.6,20,140,76,91,36.6,DISTRITO METROPOLIT. DE QUITO,24,30,69,UIO,1,0,0,Vivo,0,0,1,1,0,0,0,0,0,0,0,0,0,1,0,0,0,0,0,0,0,0,0,0,0,8,.66,0,104,5.82,53.1,18.5,0,12.3,1.5,96.5,24.3,162.65,7.4,153,16.4,33.6,0,.263,0,23.183392,95,9,6.4,1.02,62.2,15.1,1,1,0,9,0,1,84,2,0,0,1,1,0,0,0,0,0,0,0,1,0,0,0,0,0,0,0,0,0,0,0,0,0,0,0,0,0,0,0,0,0,0,0,0,0,0,0,1,1,1,1,0,0,0,1,0,0,0,0,1,0,0,1,1,1,1,1,0,1,1,1,1,1…
84,1,81,63.3,1.52,20,140,76,91,36.6,DISTRITO METROPOLIT. DE QUITO,24,30,142,UIO,1,0,0,Vivo,0,0,1,1,0,0,0,0,0,0,0,0,0,1,0,0,0,0,0,0,0,0,0,0,0,34,.61,0,84,5.82,53.1,18.5,0,12.3,1.5,96.5,24.3,78.69,7.4,153,14.3,42.3,3.2,0,0,27.587326,95,9,5.5,1.08,161.6,18.4,1,1,0,9,0,1,84,6,0,0,1,1,0,0,0,0,0,0,0,1,0,0,0,0,0,0,0,0,0,0,0,0,0,0,0,0,0,0,0,0,0,0,0,0,0,0,0,1,1,1,1,0,0,0,1,0,0,0,0,1,0,0,1,1,1,1,1,0,1,1,1,…
84,1,81,70,1.42,20,140,76,91,36.6,DISTRITO METROPOLIT. DE QUITO,24,30,143,UIO,1,0,0,Vivo,0,0,1,1,0,0,0,0,0,0,0,0,0,1,0,0,0,0,0,0,0,0,0,0,0,26.1682243347168,.78,0,127,5.82,53.1,18.5,559,12.3,1.5,96.5,24.3,24.59,7.4,153,17.5,58.5,.1,.317,0,33.05785,95,9,13.9,1.2,170.8,17.7,0,1,0,9,0,1,84,9,0,0,1,1,0,0,0,0,0,0,0,1,0,0,0,0,0,0,0,0,0,0,0,0,0,0,0,0,0,0,0,0,0,0,0,0,0,0,0,1,1,1,1,0,0,0,1,0,0,0,0,1,0,0,1,…
84,1,81,66.40000000000001,1.66,20,140,76,91,36.6,DISTRITO METROPOLIT. DE QUITO,24,30,134,UIO,1,0,0,Vivo,0,0,1,1,0,0,0,0,0,0,0,0,0,1,0,0,0,0,0,0,0,0,0,0,0,12.61682224273682,.78,0,169,5.82,53.1,18.5,0,12.3,1.5,96.5,24.3,6.67,7.4,153,13.5,35.8,.6,1.78,0,23.99737,95,9,15.6,1.2,159.5,17.7,0,1,0,9,0,1,84,7,0,0,1,1,0,0,0,0,0,0,0,1,0,0,0,0,0,0,0,0,0,0,0,0,0,0,0,0,0,0,0,0,0,0,0,0,0,0,0,1,1,1,1,0,0,0,1,0,0…
84,1,81,70,1.5,20,140,76,91,36.6,DISTRITO METROPOLIT. DE QUITO,24,30,0,UIO,1,0,0,Vivo,0,0,1,1,0,0,0,0,0,0,0,0,0,1,0,0,0,0,0,0,0,0,0,0,0,8.878504753112793,.9,763.2000000000001,127,5.82,53.1,18.5,237,12.3,1.5,96.5,24.3,49.16,7.4,153,17.3,31.4,7,10.49,0,30.110279,95,9,11.1,1.17,85.3,19.2,1,1,0,9,0,1,84,5,0,0,1,1,0,0,0,0,0,0,0,1,0,0,0,0,0,0,0,0,0,0,0,0,0,0,0,0,0,0,0,0,0,0,0,0,0,0,0,1,1,1,1,0,0,0,1,0,…
84,1,81,65,1.6,20,140,76,91,36.6,DISTRITO METROPOLIT. DE QUITO,24,30,251,UIO,1,0,0,Vivo,0,0,1,1,0,0,0,0,0,0,0,0,0,1,0,0,0,0,0,0,0,0,0,0,0,35.04673004150391,4.54,0,97,5.82,53.1,18.5,324,12.3,1.5,96.5,24.3,48.19,7.4,153,13,34.3,0,.427,0,25.306932,95,9,18,0,9059999999999990,17.4,0,1,0,9,0,1,84,1,0,0,1,1,0,0,0,0,0,0,0,1,0,0,0,0,0,0,0,0,0,0,0,0,0,0,0,0,0,0,0,0,0,0,0,0,0,0,0,1,1,1,1,0,0,0,1,0,0,0,0,1,0…
84,1,81,73,1.6,20,140,76,91,36.6,DISTRITO METROPOLIT. DE QUITO,24,30,47,UIO,1,0,0,Vivo,0,0,1,1,0,0,0,0,0,0,0,0,0,1,0,0,0,0,0,0,0,0,0,0,0,13.0841121673584,.84,2000,132,5.82,53.1,18.5,0,12.3,1.5,96.5,24.3,96.43000000000001,7.4,153,15.6,45.3,552,0,0,27.990362,95,9,27.5,1.34,67,11.2,1,1,0,9,0,1,84,10,0,0,1,1,0,0,0,0,0,0,0,1,0,0,0,0,0,0,0,0,0,0,0,0,0,0,0,0,0,0,0,0,0,0,0,0,0,0,0,1,1,1,1,0,0,0,1,0,0,0,0…
85,1,69,,,22,99,52,91,36.6,DISTRITO METROPOLIT. DE QUITO,,,,UIO,0,0,0,Vivo,0,0,0,1,0,0,0,1,0,1,0,0,0,1,1,0,0,0,0,0,0,0,0,1,0,,,,,,,,,,,,,,,,,,,,0,,99,5,,,,,,1,0,5,0,1,85,0,,,,,,,,,,,,,,,,,,,,,,,,,,,,,,,,,,,,,,,,,,,,,,,,,,,,,,,,,,,,,,,,,,4,,,,,4,1,3,1,1,1,2,2,2,2,1,,,,,,,,,,0,,,,,,,,,,,,,,,,,,,,,,,,,,,,,,,,,,67.666664,1,2,1,,,0,1,,0,,1,,,,,,,0,,0,,,0,,,,1,,,2,3,,1,,97.40000000000001,21,19.69697,,,…
85,1,69,93.5,1.55,22,99,52,91,36.6,DISTRITO METROPOLIT. DE QUITO,0,22,0,UIO,0,0,0,Vivo,0,0,0,1,0,0,0,1,0,1,0,0,0,1,1,0,0,0,0,0,0,0,0,1,0,42,1.98,691.8,158,4.76,42,14.1,497,14.1,1.2,92,30.5,52.54,7.3,219,12.5,35.4,1.1,.035,0,36.085403,99,5,14.3,0,47.7,16.8,0,1,0,5,0,1,85,7,0,0,1,1,0,0,0,0,0,1,1,1,0,0,0,0,0,0,0,0,0,0,0,0,0,0,0,0,0,0,0,0,0,0,0,0,0,0,0,1,1,1,1,1,1,1,1,1,1,1,1,1,1,1,1,1,1,1,1,0,1,1,1,…
85,1,69,51.2,1.55,22,99,52,91,36.6,DISTRITO METROPOLIT. DE QUITO,16,23,274,UIO,0,0,0,Vivo,0,0,0,1,0,0,0,1,0,1,0,0,0,1,1,0,0,0,0,0,0,0,0,1,0,12,.86,2000,116,4.43,39.8,14.1,538,8.300000000000001,.5,56,40.5,286.34,7.396999835968018,53,12.1,43.3,1571,0,0,20.0853,99,5,3.9,0,93,23.1,0,1,0,5,0,1,85,6,0,0,1,1,0,0,0,0,0,1,1,1,0,0,0,0,0,0,0,0,0,0,0,0,0,0,0,0,0,0,0,0,0,0,0,0,0,0,0,1,1,1,1,1,1,1,1,1,1,1,1,1,…
85,1,69,71,1.5,22,99,52,91,36.6,DISTRITO METROPOLIT. DE QUITO,15,21,45,UIO,0,0,0,Vivo,0,0,0,1,0,0,0,1,0,1,0,0,0,1,1,0,0,0,0,0,0,0,0,1,0,21.96261596679688,.79,2000,116,4.42,36.6,12.3,330,15.9,.8,96.5,23.8,157.48,7.467000007629395,270,12.9,42,0,.363,0,31.111111,99,5,12.4,0,9359999999999990,20.1,0,1,0,5,0,1,85,9,0,0,1,1,0,0,0,0,0,1,1,1,0,0,0,0,0,0,0,0,0,0,0,0,0,0,0,0,0,0,0,0,0,0,0,0,0,0,0,1,1,1,1,1,…
85,1,69,63.8,1.78,22,99,52,91,36.6,DISTRITO METROPOLIT. DE QUITO,37,35,102,UIO,0,0,0,Vivo,0,0,0,1,0,0,0,1,0,1,0,0,0,1,1,0,0,0,0,0,0,0,0,1,0,12,.92,724.8,135,4.87,43.5,14,449,14.7,.5,98,43.3,49.03,7.4,277,12.1,35,.5,.646,0,18.938776,99,5,9.9,0,162.4,23.3,0,1,0,5,0,1,85,8,0,0,1,1,0,0,0,0,0,1,1,1,0,0,0,0,0,0,0,0,0,0,0,0,0,0,0,0,0,0,0,0,0,0,0,0,0,0,0,1,1,1,1,1,1,1,1,1,1,1,1,1,1,1,1,1,1,1,1,0,1,1,1,1,…
85,1,69,80,1.61,22,99,52,91,36.6,DISTRITO METROPOLIT. DE QUITO,61,125,116,UIO,0,0,0,Vivo,0,0,0,1,0,0,0,1,0,1,0,0,0,1,1,0,0,0,0,0,0,0,0,1,0,11,.77,0,77,5.3,41.9,14.1,0,4.5,.6,9,72.7,293.71,7.504000186920166,384,22.7,176.7,1571,.298,0,34.626038,99,5,6.8,0,9740000000000000,11.1,0,1,0,5,0,1,85,3,0,0,1,1,0,0,0,0,0,1,1,1,0,0,0,0,0,0,0,0,0,0,0,0,0,0,0,0,0,0,0,0,0,0,0,0,0,0,0,1,1,1,1,1,1,1,1,1,1,1,1,1,1,…
85,1,69,55,1.57,22,99,52,91,36.6,DISTRITO METROPOLIT. DE QUITO,18,30,45,UIO,0,0,0,Vivo,0,0,0,1,0,0,0,1,0,1,0,0,0,1,1,0,0,0,0,0,0,0,0,1,0,24,1.03,12.94,71,3.25,30,10.3,0,19.25,.9,96,30.9,16.03,7.3,360,13.5,36.7,.4,.226,0,22.49135,99,5,10.7,1.15,56.5,16.1,0,1,0,5,0,1,85,1,0,0,1,1,0,0,0,0,0,1,1,1,0,0,0,0,0,0,0,0,0,0,0,0,0,0,0,0,0,0,0,0,0,0,0,0,0,0,0,1,1,1,1,1,1,1,1,1,1,1,1,1,1,1,1,1,1,1,1,0,1,1,1,1,…
85,1,69,86.5,1.56,22,99,52,91,36.6,DISTRITO METROPOLIT. DE QUITO,27,41,0,UIO,0,0,0,Vivo,0,0,0,1,0,0,0,1,0,1,0,0,0,1,1,0,0,0,0,0,0,0,0,1,0,29.43925285339356,.9,0,205,5.35,46.8,17.6,217,10.1,.8,70,29,213.68,7.4,298,14.6,38.3,364,0,0,34.765625,99,5,5.7,2.03,166.9,18.1,0,1,0,5,0,1,85,4,0,0,1,1,0,0,0,0,0,1,1,1,0,0,0,0,0,0,0,0,0,0,0,0,0,0,0,0,0,0,0,0,0,0,0,0,0,0,0,1,1,1,1,1,1,1,1,1,1,1,1,1,1,1,1,1,1,1,…
85,1,69,49,1.6,22,99,52,91,36.6,DISTRITO METROPOLIT. DE QUITO,74,66,0,UIO,0,0,0,Vivo,0,0,0,1,0,0,0,1,0,1,0,0,0,1,1,0,0,0,0,0,0,0,0,1,0,59,.7,0,237,4.23,41.6,13.9,252,15,.3,32,33,78.69,7.177999973297119,333,13,34,7,0,0,21.258503,99,5,5.8,.96,156.8,13.1,1,1,0,5,0,1,85,5,0,0,1,1,0,0,0,0,0,1,1,1,0,0,0,0,0,0,0,0,0,0,0,0,0,0,0,0,0,0,0,0,0,0,0,0,0,0,0,1,1,1,1,1,1,1,1,1,1,1,1,1,1,1,1,1,1,1,1,0,1,1,1,1,1,…
85,1,69,63.3,1.45,22,99,52,91,36.6,DISTRITO METROPOLIT. DE QUITO,30,97,91,UIO,0,0,0,Vivo,0,0,0,1,0,0,0,1,0,1,0,0,0,1,1,0,0,0,0,0,0,0,0,1,0,15,.77,525.4,87,5.82,47.6,17.1,0,7,1.9,92,20.3,46.5,7.4,195,17.6,44.6,0,0,0,30.116213,99,5,15.2,1.4,8609999999999990,18.2,0,1,0,5,0,1,85,10,0,0,1,1,0,0,0,0,0,1,1,1,0,0,0,0,0,0,0,0,0,0,0,0,0,0,0,0,0,0,0,0,0,0,0,0,0,0,0,1,1,1,1,1,1,1,1,1,1,1,1,1,1,1,1,1,1,1,1,0,…
85,1,69,68,1.76,22,99,52,91,36.6,DISTRITO METROPOLIT. DE QUITO,49,55,81,UIO,0,0,0,Vivo,0,0,0,1,0,0,0,1,0,1,0,0,0,1,1,0,0,0,0,0,0,0,0,1,0,26,.8100000000000001,939.4,130,4.92,42.1,14.7,161,13.3,.5,65,31.1,38.8,7.5,398,12.8,36.2,0,0,0,20.0853,99,5,5.1,0,8240000000000000,26.6,0,1,0,5,0,1,85,2,0,0,1,1,0,0,0,0,0,1,1,1,0,0,0,0,0,0,0,0,0,0,0,0,0,0,0,0,0,0,0,0,0,0,0,0,0,0,0,1,1,1,1,1,1,1,1,1,1,1,1,1,1,1,1…
86,1,41,58,1.45,20,104,64,94,36.9,DISTRITO METROPOLIT. DE QUITO,63,29,20,UIO,0,0,0,Vivo,1,0,0,1,0,0,0,0,0,0,0,0,0,1,0,0,0,1,0,0,0,0,0,0,0,26,1.16,0,85,5.15,40.6,14.5,248,.6,.4,77,30,307.57,7.4,338,12.7,24.6,0,.091,0,26.370237,98,15,4.3,0,148.3,17.5,1,1,0,15,0,1,86,3,0,0,1,1,0,0,0,0,0,0,0,1,0,0,0,0,0,0,0,0,0,0,0,0,0,0,0,0,0,0,0,0,0,0,0,0,0,0,0,0,0,1,0,0,0,0,1,0,0,0,0,0,0,0,1,1,1,1,1,0,1,1,1,1,1,1,…
86,1,41,78,1.47,20,104,64,94,36.9,DISTRITO METROPOLIT. DE QUITO,63,29,142,UIO,0,0,0,Vivo,1,0,0,1,0,0,0,0,0,0,0,0,0,1,0,0,0,1,0,0,0,0,0,0,0,26,1.16,743.7000000000001,85,5.15,40.6,14.5,552,.6,.4,77,30,307.57,7.4,338,10.9,29.1,576,2.15,0,33.05785,98,15,3.3,0,67,8.4,1,1,0,15,0,1,86,7,0,0,1,1,0,0,0,0,0,0,0,1,0,0,0,0,0,0,0,0,0,0,0,0,0,0,0,0,0,0,0,0,0,0,0,0,0,0,0,0,0,1,0,0,0,0,1,0,0,0,0,0,0,0,1,1,1,1,1,…
86,1,41,81.5,1.42,20,104,64,94,36.9,DISTRITO METROPOLIT. DE QUITO,63,29,115,UIO,0,0,0,Vivo,1,0,0,1,0,0,0,0,0,0,0,0,0,1,0,0,0,1,0,0,0,0,0,0,0,26,1.16,0,85,5.15,40.6,14.5,470,.6,.4,77,30,307.57,7.4,338,19.2,24.7,220,.074,0,36.085403,98,15,10.4,1.11,141.6,16.7,1,1,0,15,0,1,86,2,0,0,1,1,0,0,0,0,0,0,0,1,0,0,0,0,0,0,0,0,0,0,0,0,0,0,0,0,0,0,0,0,0,0,0,0,0,0,0,0,0,1,0,0,0,0,1,0,0,0,0,0,0,0,1,1,1,1,1,0,1,1…
86,1,41,58,1.56,20,104,64,94,36.9,DISTRITO METROPOLIT. DE QUITO,63,29,1154,UIO,0,0,0,Vivo,1,0,0,1,0,0,0,0,0,0,0,0,0,1,0,0,0,1,0,0,0,0,0,0,0,26,1.16,2000,85,5.15,40.6,14.5,255,.6,.4,77,30,307.57,7.4,338,16.4,44.6,1429,0,0,23.665245,98,15,16.3,9.42,9240000000000000,22.8,0,1,0,15,0,1,86,4,0,0,1,1,0,0,0,0,0,0,0,1,0,0,0,0,0,0,0,0,0,0,0,0,0,0,0,0,0,0,0,0,0,0,0,0,0,0,0,0,0,1,0,0,0,0,1,0,0,0,0,0,0,0,1,1,…
86,1,41,60,1.65,20,104,64,94,36.9,DISTRITO METROPOLIT. DE QUITO,63,29,230,UIO,0,0,0,Vivo,1,0,0,1,0,0,0,0,0,0,0,0,0,1,0,0,0,1,0,0,0,0,0,0,0,26,1.16,1420,85,5.15,40.6,14.5,234,.6,.4,77,30,307.57,7.4,338,11.2,33,820,0,0,22.052191,98,15,16.3,0,34,16.8,0,1,0,15,0,1,86,9,0,0,1,1,0,0,0,0,0,0,0,1,0,0,0,0,0,0,0,0,0,0,0,0,0,0,0,0,0,0,0,0,0,0,0,0,0,0,0,0,0,1,0,0,0,0,1,0,0,0,0,0,0,0,1,1,1,1,1,0,1,1,1,1,1,1,2…
86,1,41,,,20,104,64,94,36.9,DISTRITO METROPOLIT. DE QUITO,63,29,,UIO,0,0,0,Vivo,1,0,0,1,0,0,0,0,0,0,0,0,0,1,0,0,0,1,0,0,0,0,0,0,0,26,1.16,,85,5.15,40.6,14.5,,.6,.4,77,30,307.57,7.4,338,,,,,0,,98,15,,,,,,1,0,15,0,1,86,0,,,,,,,,,,,,,,,,,,,,,,,,,,,,,,,,,,,,,,,,,,,,,,,,,,,,,,,,,,,,,,,,,,1,,,,,4,1,1,1,1,2,1,4,2,3,1,4,0,2,0,4,1,,,4,0,,,1,1,3,1,2,1,2,1,,,1,2,1,2,1,2,3,2,4,1,2,1,,,,,,,,,1,77.333336,1,1,1…
86,1,41,70,1.64,20,104,64,94,36.9,DISTRITO METROPOLIT. DE QUITO,63,29,428,UIO,0,0,0,Vivo,1,0,0,1,0,0,0,0,0,0,0,0,0,1,0,0,0,1,0,0,0,0,0,0,0,26,1.16,1212,85,5.15,40.6,14.5,450,.6,.4,77,30,307.57,7.4,338,13.3,35.5,0,0,0,25.306932,98,15,16.3,0,30.8,17.7,1,1,0,15,0,1,86,10,0,0,1,1,0,0,0,0,0,0,0,1,0,0,0,0,0,0,0,0,0,0,0,0,0,0,0,0,0,0,0,0,0,0,0,0,0,0,0,0,0,1,0,0,0,0,1,0,0,0,0,0,0,0,1,1,1,1,1,0,1,1,1,1,1,…
86,1,41,61.3,1.5,20,104,64,94,36.9,DISTRITO METROPOLIT. DE QUITO,63,29,34,UIO,0,0,0,Vivo,1,0,0,1,0,0,0,0,0,0,0,0,0,1,0,0,0,1,0,0,0,0,0,0,0,26,1.16,389.3,85,5.15,40.6,14.5,482,.6,.4,77,30,307.57,7.4,338,12.7,36,820,0,0,27.143038,98,15,3.2,0,9740000000000000,19,1,1,0,15,0,1,86,6,0,0,1,1,0,0,0,0,0,0,0,1,0,0,0,0,0,0,0,0,0,0,0,0,0,0,0,0,0,0,0,0,0,0,0,0,0,0,0,0,0,1,0,0,0,0,1,0,0,0,0,0,0,0,1,1,1,1,1,0,1…
86,1,41,65.40000000000001,1.42,20,104,64,94,36.9,DISTRITO METROPOLIT. DE QUITO,63,29,302,UIO,0,0,0,Vivo,1,0,0,1,0,0,0,0,0,0,0,0,0,1,0,0,0,1,0,0,0,0,0,0,0,26,1.16,625.7000000000001,85,5.15,40.6,14.5,571,.6,.4,77,30,307.57,7.4,338,11.8,33.4,576,.054,0,31.588614,98,15,5.7,1.03,107.1,10.2,0,1,0,15,0,1,86,8,0,0,1,1,0,0,0,0,0,0,0,1,0,0,0,0,0,0,0,0,0,0,0,0,0,0,0,0,0,0,0,0,0,0,0,0,0,0,0,0,0,1,0,0,0,0,1,0…
86,1,41,62.6,1.5,20,104,64,94,36.9,DISTRITO METROPOLIT. DE QUITO,63,29,219,UIO,0,0,0,Vivo,1,0,0,1,0,0,0,0,0,0,0,0,0,1,0,0,0,1,0,0,0,0,0,0,0,26,1.16,0,85,5.15,40.6,14.5,220,.6,.4,77,30,307.57,7.4,338,13,40.3,1571,0,0,27.143038,98,15,16.3,0,111.9,0,0,1,0,15,0,1,86,5,0,0,1,1,0,0,0,0,0,0,0,1,0,0,0,0,0,0,0,0,0,0,0,0,0,0,0,0,0,0,0,0,0,0,0,0,0,0,0,0,0,1,0,0,0,0,1,0,0,0,0,0,0,0,1,1,1,1,1,0,1,1,1,1,1,1,2,…
86,1,41,80,1.5,20,104,64,94,36.9,DISTRITO METROPOLIT. DE QUITO,63,29,39,UIO,0,0,0,Vivo,1,0,0,1,0,0,0,0,0,0,0,0,0,1,0,0,0,1,0,0,0,0,0,0,0,26,1.16,653.1,85,5.15,40.6,14.5,314,.6,.4,77,30,307.57,7.4,338,12.9,24.9,850,.327,0,34.765625,98,15,6.8,0,67.2,12.2,1,1,0,15,0,1,86,1,0,0,1,1,0,0,0,0,0,0,0,1,0,0,0,0,0,0,0,0,0,0,0,0,0,0,0,0,0,0,0,0,0,0,0,0,0,0,0,0,0,1,0,0,0,0,1,0,0,0,0,0,0,0,1,1,1,1,1,0,1,1,1,1,…
87,1,77,58.3,1.63,20,113,63,94,37.2,MEJIA,13,31,58,UIO,0,0,0,Vivo,0,0,0,1,0,0,0,1,0,1,0,0,0,1,1,1,0,0,0,0,0,1,0,1,0,26,1.34,0,120,4.77,39.6,13.9,387,6.5,.7,96,16,27.92,7.4,192,12.1,29.3,0,.06,0,20.832653,105,9,20.8,1.07,89.5,18.5,1,1,0,9,0,1,87,6,0,0,0,1,0,0,0,0,0,1,1,1,0,0,0,0,0,0,0,0,0,0,0,0,0,0,0,0,0,0,0,0,0,0,0,0,0,0,0,0,1,1,1,1,1,1,1,1,1,1,1,1,1,1,1,1,1,1,1,0,1,1,1,1,1,4,2,3,1,1,4,3,1,2,1,2,…
87,1,77,58.3,1.59,20,113,63,94,37.2,MEJIA,18,47,383,UIO,0,0,0,Vivo,0,0,0,1,0,0,0,1,0,1,0,0,0,1,1,1,0,0,0,0,0,1,0,1,0,26,1.3,92.83,33,2.6,24.2,8,0,13.2,.7,59,25.5,240.86,7.4,283,13.5,32.5,220,0,0,23.661438,105,9,6.4,1.82,9240000000000000,19.3,0,1,0,9,0,1,87,4,0,0,0,1,0,0,0,0,0,1,1,1,0,0,0,0,0,0,0,0,0,0,0,0,0,0,0,0,0,0,0,0,0,0,0,0,0,0,0,0,1,1,1,1,1,1,1,1,1,1,1,1,1,1,1,1,1,1,1,0,1,1,1,1,1,4,2,2,2,1,…
87,1,77,58.3,1.58,20,113,63,94,37.2,MEJIA,25,58,95,UIO,0,0,0,Vivo,0,0,0,1,0,0,0,1,0,1,0,0,0,1,1,1,0,0,0,0,0,1,0,1,0,26,1.25,0,105,4.23,38.9,12.6,324,13.2,.8,33,28.2,48.38,7.4,359,14.7,37.7,.2,.219,0,24.221453,105,9,13.8,1.09,195.8,20,1,1,0,9,0,1,87,5,0,0,0,1,0,0,0,0,0,1,1,1,0,0,0,0,0,0,0,0,0,0,0,0,0,0,0,0,0,0,0,0,0,0,0,0,0,0,0,0,1,1,1,1,1,1,1,1,1,1,1,1,1,1,1,1,1,1,1,0,1,1,1,1,1,4,2,2,2,1,4,3,1,2,…
87,1,77,58.3,1.69,20,113,63,94,37.2,MEJIA,44,125,0,UIO,0,0,0,Vivo,0,0,0,1,0,0,0,1,0,1,0,0,0,1,1,1,0,0,0,0,0,1,0,1,0,26,1.29,0,169,4.22,40.2,13.6,266,8.49,.2,86,33.3,261.76,7.217000007629395,331,12.4,22.6,0,.02,0,20.597858,105,9,8,0,151.6,12.5,1,1,0,9,0,1,87,10,0,0,0,1,0,0,0,0,0,1,1,1,0,0,0,0,0,0,0,0,0,0,0,0,0,0,0,0,0,0,0,0,0,0,0,0,0,0,0,0,1,1,1,1,1,1,1,1,1,1,1,1,1,1,1,1,1,1,1,0,1,1,1,1,1,4,2,4,1,…
87,1,77,58.3,1.7,20,113,63,94,37.2,MEJIA,108,47,113,UIO,0,0,0,Vivo,0,0,0,1,0,0,0,1,0,1,0,0,0,1,1,1,0,0,0,0,0,1,0,1,0,26,.8100000000000001,1418.79,171,4.72,45,14.8,0,6.3,.5,83,26,37.21,7.4,319,15.3,39,0,0,0,20.0853,105,9,7.1,1.06,90.2,19,0,1,0,9,0,1,87,9,0,0,0,1,0,0,0,0,0,1,1,1,0,0,0,0,0,0,0,0,0,0,0,0,0,0,0,0,0,0,0,0,0,0,0,0,0,0,0,0,1,1,1,1,1,1,1,1,1,1,1,1,1,1,1,1,1,1,1,0,1,1,1,1,1,4,2,4,1,1,4,3,1…
87,1,77,58.3,1.68,20,113,63,94,37.2,MEJIA,12,29,251,UIO,0,0,0,Vivo,0,0,0,1,0,0,0,1,0,1,0,0,0,1,1,1,0,0,0,0,0,1,0,1,0,26,1.4,831.5,195,4.39,39.6,14,219,12.1,1.6,91,29.4,135.54,7.315000057220459,171,13.8,29.8,0,.996,0,20.761246,105,9,14.6,0,9559999999999990,15.2,0,1,0,9,0,1,87,7,0,0,0,1,0,0,0,0,0,1,1,1,0,0,0,0,0,0,0,0,0,0,0,0,0,0,0,0,0,0,0,0,0,0,0,0,0,0,0,0,1,1,1,1,1,1,1,1,1,1,1,1,1,1,1,1,1,1,1,0,1…
87,1,77,58.3,1.71,20,113,63,94,37.2,MEJIA,86,158,23,UIO,0,0,0,Vivo,0,0,0,1,0,0,0,1,0,1,0,0,0,1,1,1,0,0,0,0,0,1,0,1,0,26,2.99,1384,113,5.17,53.3,17.3,273,20.5,1,94,33.6,17.32,7.303999900817871,305,13.7,27.4,9.1,0,0,20.202021,105,9,13.9,1,166.6,17.5,0,1,0,9,0,1,87,3,0,0,0,1,0,0,0,0,0,1,1,1,0,0,0,0,0,0,0,0,0,0,0,0,0,0,0,0,0,0,0,0,0,0,0,0,0,0,0,0,1,1,1,1,1,1,1,1,1,1,1,1,1,1,1,1,1,1,1,0,1,1,1,1,1,4,2,…
87,1,77,58.3,1.6,20,113,63,94,37.2,MEJIA,130,117,1161,UIO,0,0,0,Vivo,0,0,0,1,0,0,0,1,0,1,0,0,0,1,1,1,0,0,0,0,0,1,0,1,0,26,.9,0,111,5.33,45.5,16.2,452,19.4,.6,95,33,194.9,7.3,312,10.9,53,552,.12,0,23.374725,105,9,3.5,0,130.8,11.7,0,1,0,9,0,1,87,1,0,0,0,1,0,0,0,0,0,1,1,1,0,0,0,0,0,0,0,0,0,0,0,0,0,0,0,0,0,0,0,0,0,0,0,0,0,0,0,0,1,1,1,1,1,1,1,1,1,1,1,1,1,1,1,1,1,1,1,0,1,1,1,1,1,4,2,3,2,1,4,3,1,2,1,2,1…
87,1,77,58.3,1.95,20,113,63,94,37.2,MEJIA,57,45,80,UIO,0,0,0,Vivo,0,0,0,1,0,0,0,1,0,1,0,0,0,1,1,1,0,0,0,0,0,1,0,1,0,26,1.08,1017,352,5.02,43.9,15.6,297,22,1.4,91,21.2,34.87,7.4,210,11.7,34.4,.5,0,0,19.562956,105,9,.7,0,7809999999999990,20.2,0,1,0,9,0,1,87,8,0,0,0,1,0,0,0,0,0,1,1,1,0,0,0,0,0,0,0,0,0,0,0,0,0,0,0,0,0,0,0,0,0,0,0,0,0,0,0,0,1,1,1,1,1,1,1,1,1,1,1,1,1,1,1,1,1,1,1,0,1,1,1,1,1,4,2,4,1,1,4…
87,1,77,58.3,,20,113,63,94,37.2,MEJIA,,,,UIO,0,0,0,Vivo,0,0,0,1,0,0,0,1,0,1,0,0,0,1,1,1,0,0,0,0,0,1,0,1,0,26,,,,,,,,,,,,,,,,,,,0,,105,9,,,,,,1,0,9,0,1,87,0,,,,,,,,,,,,,,,,,,,,,,,,,,,,,,,,,,,,,,,,,,,,,,,,,,,,,,,,,,,,,,,,,,4,2,,,,4,3,1,2,1,2,1,4,2,4,1,,,,,4,1,,,,0,,,,,,,,,,,,,,,,,,,,,,,,,,,,,,,,,,79.666664,2,1,2,,,0,1,,0,,1,,,,,,,0,,0,,,0,,,,0,,,1,1,,0,,89.5,21,22.380953,,,0,,0,,1,0,,1
87,1,77,58.3,1.7,20,113,63,94,37.2,MEJIA,80,30,376,UIO,0,0,0,Vivo,0,0,0,1,0,0,0,1,0,1,0,0,0,1,1,1,0,0,0,0,0,1,0,1,0,26,.88,0,123,4.51,45.5,15.3,404,17.9,.2,96,27.4,148.39,7.4,118,14,34,180,0,0,20.597858,105,9,13.5,1.05,159.6,17.2,0,1,0,9,0,1,87,2,0,0,0,1,0,0,0,0,0,1,1,1,0,0,0,0,0,0,0,0,0,0,0,0,0,0,0,0,0,0,0,0,0,0,0,0,0,0,0,0,1,1,1,1,1,1,1,1,1,1,1,1,1,1,1,1,1,1,1,0,1,1,1,1,1,4,2,4,1,1,4,3,1,2,1,2,…
88,1,53,61.3,1.65,24,124,59,92,36.9,DISTRITO METROPOLIT. DE QUITO,40,42,39,UIO,0,0,0,Vivo,0,0,1,1,0,0,0,0,1,0,0,0,0,0,0,0,0,0,0,0,0,0,0,0,0,12,.98,1226,112,5.32,45.8,15.7,456,4.6,1.2,95,23.6,37.7,7.4,222,16,51,.4,0,0,22.49135,92,7,25.7,1.18,7709999999999990,17.6,0,1,0,7,0,1,88,5,0,0,1,1,0,0,0,0,0,0,0,1,0,0,0,0,0,0,0,0,0,0,0,0,0,0,0,0,0,0,0,0,0,0,0,0,0,0,0,0,0,1,0,0,0,0,1,0,0,0,0,1,0,0,0,0,1,1,1,0…
88,1,53,69,1.52,24,124,59,92,36.9,DISTRITO METROPOLIT. DE QUITO,40,42,153,UIO,0,0,0,Vivo,0,0,1,1,0,0,0,0,1,0,0,0,0,0,0,0,0,0,0,0,0,0,0,0,0,12,.98,0,112,5.32,45.8,15.7,0,4.6,1.2,95,23.6,4.23,7.4,222,16,51,2.8,.235,0,30.483158,92,7,33.9,1.33,166.6,18.2,1,1,0,7,0,1,88,10,0,0,1,1,0,0,0,0,0,0,0,1,0,0,0,0,0,0,0,0,0,0,0,0,0,0,0,0,0,0,0,0,0,0,0,0,0,0,0,0,0,1,0,0,0,0,1,0,0,0,0,1,0,0,0,0,1,1,1,0,1,1,1,1,1,…
88,1,53,68,1.75,24,124,59,92,36.9,DISTRITO METROPOLIT. DE QUITO,40,42,59,UIO,0,0,0,Vivo,0,0,1,1,0,0,0,0,1,0,0,0,0,0,0,0,0,0,0,0,0,0,0,0,0,12,.98,517.4,112,5.32,45.8,15.7,0,4.6,1.2,95,23.6,48.76,7.4,222,16,51,.5,0,0,22.213678,92,7,23.7,1.02,68,17.2,0,1,0,7,0,1,88,4,0,0,1,1,0,0,0,0,0,0,0,1,0,0,0,0,0,0,0,0,0,0,0,0,0,0,0,0,0,0,0,0,0,0,0,0,0,0,0,0,0,1,0,0,0,0,1,0,0,0,0,1,0,0,0,0,1,1,1,0,1,1,1,1,1,2,3,…
88,1,53,52.5,1.65,24,124,59,92,36.9,DISTRITO METROPOLIT. DE QUITO,40,42,1364,UIO,0,0,0,Vivo,0,0,1,1,0,0,0,0,1,0,0,0,0,0,0,0,0,0,0,0,0,0,0,0,0,12,.98,681.6,112,5.32,45.8,15.7,435,4.6,1.2,95,23.6,63.88,7.4,222,16,51,0,0,0,20.028841,92,7,11.8,1.1,98.8,18.8,0,1,0,7,0,1,88,9,0,0,1,1,0,0,0,0,0,0,0,1,0,0,0,0,0,0,0,0,0,0,0,0,0,0,0,0,0,0,0,0,0,0,0,0,0,0,0,0,0,1,0,0,0,0,1,0,0,0,0,1,0,0,0,0,1,1,1,0,1,1,1,1,…
88,1,53,50,1.5,24,124,59,92,36.9,DISTRITO METROPOLIT. DE QUITO,40,42,78,UIO,0,0,0,Vivo,0,0,1,1,0,0,0,0,1,0,0,0,0,0,0,0,0,0,0,0,0,0,0,0,0,12,.98,0,112,5.32,45.8,15.7,0,4.6,1.2,95,23.6,1.91,7.4,222,16,51,0,.98,0,23.555555,92,7,33.5,1.13,137,18.1,0,1,0,7,0,1,88,2,0,0,1,1,0,0,0,0,0,0,0,1,0,0,0,0,0,0,0,0,0,0,0,0,0,0,0,0,0,0,0,0,0,0,0,0,0,0,0,0,0,1,0,0,0,0,1,0,0,0,0,1,0,0,0,0,1,1,1,0,1,1,1,1,1,2,1,1,2,…
88,1,53,68,1.75,24,124,59,92,36.9,DISTRITO METROPOLIT. DE QUITO,40,42,47,UIO,0,0,0,Vivo,0,0,1,1,0,0,0,0,1,0,0,0,0,0,0,0,0,0,0,0,0,0,0,0,0,12,.98,0,112,5.32,45.8,15.7,424,4.6,1.2,95,23.6,38.11,7.4,222,16,51,0,.03,0,21.71875,92,7,19.6,1.16,37.3,18.2,0,1,0,7,0,1,88,3,0,0,1,1,0,0,0,0,0,0,0,1,0,0,0,0,0,0,0,0,0,0,0,0,0,0,0,0,0,0,0,0,0,0,0,0,0,0,0,0,0,1,0,0,0,0,1,0,0,0,0,1,0,0,0,0,1,1,1,0,1,1,1,1,1,2,3,…
88,1,53,,,24,124,59,92,36.9,DISTRITO METROPOLIT. DE QUITO,40,42,,UIO,0,0,0,Vivo,0,0,1,1,0,0,0,0,1,0,0,0,0,0,0,0,0,0,0,0,0,0,0,0,0,12,.98,,112,5.32,45.8,15.7,,4.6,1.2,95,23.6,,7.4,222,16,51,,,0,,92,7,,,,,,1,0,7,0,1,88,0,,,,,,,,,,,,,,,,,,,,,,,,,,,,,,,,,,,,,,,,,,,,,,,,,,,,,,,,,,,,,,,,,,2,,,,,3,1,3,3,1,1,2,3,2,3,1,3,0,3,0,2,0,,,3,0,,,3,1,3,1,3,1,3,1,,,1,1,3,1,4,3,1,2,,,2,1,4,3,4,3,,,,,1,80.666664,2,1…
88,1,53,52.5,1.72,24,124,59,92,36.9,DISTRITO METROPOLIT. DE QUITO,40,42,95,UIO,0,0,0,Vivo,0,0,1,1,0,0,0,0,1,0,0,0,0,0,0,0,0,0,0,0,0,0,0,0,0,12,.98,0,112,5.32,45.8,15.7,538,4.6,1.2,95,23.6,61.26,7.4,222,16,51,23.1,.038,0,19.797979,92,7,16.7,1.25,166.9,18.7,1,1,0,7,0,1,88,1,0,0,1,1,0,0,0,0,0,0,0,1,0,0,0,0,0,0,0,0,0,0,0,0,0,0,0,0,0,0,0,0,0,0,0,0,0,0,0,0,0,1,0,0,0,0,1,0,0,0,0,1,0,0,0,0,1,1,1,0,1,1,1,…
88,1,53,40.5,1.5,24,124,59,92,36.9,DISTRITO METROPOLIT. DE QUITO,40,42,0,UIO,0,0,0,Vivo,0,0,1,1,0,0,0,0,1,0,0,0,0,0,0,0,0,0,0,0,0,0,0,0,0,12,.98,0,112,5.32,45.8,15.7,161,4.6,1.2,95,23.6,.85,7.4,222,16,51,0,.033,0,18.938776,92,7,25,1.38,25.4,15.1,0,1,0,7,0,1,88,8,0,0,1,1,0,0,0,0,0,0,0,1,0,0,0,0,0,0,0,0,0,0,0,0,0,0,0,0,0,0,0,0,0,0,0,0,0,0,0,0,0,1,0,0,0,0,1,0,0,0,0,1,0,0,0,0,1,1,1,0,1,1,1,1,1,2,1,1,…
88,1,53,54,1.65,24,124,59,92,36.9,DISTRITO METROPOLIT. DE QUITO,40,42,82,UIO,0,0,0,Vivo,0,0,1,1,0,0,0,0,1,0,0,0,0,0,0,0,0,0,0,0,0,0,0,0,0,12,.98,0,112,5.32,45.8,15.7,236,4.6,1.2,95,23.6,23.69,7.4,222,16,51,8.6,0,0,20.202021,92,7,17.8,1.15,35.2,17.7,0,1,0,7,0,1,88,7,0,0,1,1,0,0,0,0,0,0,0,1,0,0,0,0,0,0,0,0,0,0,0,0,0,0,0,0,0,0,0,0,0,0,0,0,0,0,0,0,0,1,0,0,0,0,1,0,0,0,0,1,0,0,0,0,1,1,1,0,1,1,1,1,1,2,1…
88,1,53,48,1.59,24,124,59,92,36.9,DISTRITO METROPOLIT. DE QUITO,40,42,94,UIO,0,0,0,Vivo,0,0,1,1,0,0,0,0,1,0,0,0,0,0,0,0,0,0,0,0,0,0,0,0,0,12,.98,0,112,5.32,45.8,15.7,214,4.6,1.2,95,23.6,7.11,7.4,222,16,51,0,0,0,22.052191,92,7,25.8,1.28,59.9,18.6,0,1,0,7,0,1,88,6,0,0,1,1,0,0,0,0,0,0,0,1,0,0,0,0,0,0,0,0,0,0,0,0,0,0,0,0,0,0,0,0,0,0,0,0,0,0,0,0,0,1,0,0,0,0,1,0,0,0,0,1,0,0,0,0,1,1,1,0,1,1,1,1,1,2,1,2,…
89,1,59,76,1.5,22,118,81,95,36.4,DISTRITO METROPOLIT. DE QUITO,48,30,214,UIO,0,0,0,Vivo,0,0,0,0,0,0,0,0,0,0,0,0,0,0,1,0,0,0,0,0,0,0,0,0,0,13,.8,0,103,4.86,44.6,15.4,0,12.7,2.6,87.09999999999999,32.8,3.06,7.4,424,11.8,31.3,0,0,0,32.46191,63,5,19.2,0,104.4,21.2,0,1,0,5,0,1,89,1,0,0,1,1,0,1,1,0,0,1,1,1,0,0,0,0,0,0,0,0,0,0,0,0,0,0,0,0,0,0,0,0,0,0,0,0,0,0,0,0,0,1,0,0,0,0,1,0,0,0,0,1,0,0,1,1,1,1,1,0,1,…
89,1,59,54,1.6,22,103,71,95,36.4,DISTRITO METROPOLIT. DE QUITO,30,15,214,UIO,0,0,0,Vivo,0,0,0,0,0,0,0,0,0,0,0,0,0,0,1,0,0,0,0,0,0,0,0,0,0,13,.8,0,103,4.86,44.6,15.4,156,12.7,2.6,87.09999999999999,32.8,.73,7.4,424,13.5,45.5,6.6,0,0,21.773842,63,5,29,1.12,34.3,20.8,0,1,0,5,0,1,89,9,0,0,1,1,0,1,1,0,0,1,1,1,0,0,0,0,0,0,0,0,0,0,0,0,0,0,0,0,0,0,0,0,0,0,0,0,0,0,0,0,0,1,0,0,0,0,1,0,0,0,0,1,0,0,1,1,1,1,1,…
89,1,59,82.09999999999999,1.68,22,103,52,95,36.4,DISTRITO METROPOLIT. DE QUITO,30,33,160,UIO,0,0,0,Vivo,0,0,0,0,0,0,0,0,0,0,0,0,0,0,1,0,0,0,0,0,0,0,0,0,0,13,.8,1003,103,4.86,44.6,15.4,812,12.7,2.6,87.09999999999999,32.8,2.15,7.4,424,13.5,30.4,.6,.035,0,29.238777,63,5,10.9,.96,191.9,20.9,0,1,0,5,0,1,89,3,0,0,1,1,0,1,1,0,0,1,1,1,0,0,0,0,0,0,0,0,0,0,0,0,0,0,0,0,0,0,0,0,0,0,0,0,0,0,0,0,0,1,0,0,0,0,1,…
89,1,59,,,22,,,95,36.4,DISTRITO METROPOLIT. DE QUITO,,,,UIO,0,0,0,Vivo,0,0,0,0,0,0,0,0,0,0,0,0,0,0,1,0,0,0,0,0,0,0,0,0,0,13,.8,,103,4.86,44.6,15.4,,12.7,2.6,87.09999999999999,32.8,,7.4,424,,,,,0,,63,5,,,,,,1,0,5,0,1,89,0,,,,,,,,,,,,,,,,,,,,,,,,,,,,,,,,,,,,,,,,,,,,,,,,,,,,,,,,,,,,,,,,,,3,,,,,1,1,3,,,,,4,1,1,1,,,,,2,0,,,2,0,,,2,1,2,1,3,1,3,1,,,4,3,4,1,2,2,3,2,,,2,1,,,,,,,,,1,,,,2,,,0,0,1,1,2,1,,16.…
89,1,59,72,1.55,22,112,75,95,36.4,DISTRITO METROPOLIT. DE QUITO,46,67,777,UIO,0,0,0,Vivo,0,0,0,0,0,0,0,0,0,0,0,0,0,0,1,0,0,0,0,0,0,0,0,0,0,13,.8,858.9,103,4.86,44.6,15.4,347,12.7,2.6,87.09999999999999,32.8,12.05,7.4,424,11.7,48,.4,4.93,0,29.968782,63,5,24.7,0,166.9,20.4,0,1,0,5,0,1,89,5,0,0,1,1,0,1,1,0,0,1,1,1,0,0,0,0,0,0,0,0,0,0,0,0,0,0,0,0,0,0,0,0,0,0,0,0,0,0,0,0,0,1,0,0,0,0,1,0,0,0,0,1,0,0,1,1…
89,1,59,58,1.61,22,109,65,95,36.4,DISTRITO METROPOLIT. DE QUITO,41,51,114,UIO,0,0,0,Vivo,0,0,0,0,0,0,0,0,0,0,0,0,0,0,1,0,0,0,0,0,0,0,0,0,0,13,.8,553.9,103,4.86,44.6,15.4,0,12.7,2.6,87.09999999999999,32.8,3.48,7.4,424,11.2,38.5,0,.67,0,21.71875,63,5,11.5,.99,129.3,22.9,1,1,0,5,0,1,89,8,0,0,1,1,0,1,1,0,0,1,1,1,0,0,0,0,0,0,0,0,0,0,0,0,0,0,0,0,0,0,0,0,0,0,0,0,0,0,0,0,0,1,0,0,0,0,1,0,0,0,0,1,0,0,1,1,1…
89,1,59,83.2,1.5,22,117,62,95,36.4,DISTRITO METROPOLIT. DE QUITO,38,29,96,UIO,0,0,0,Vivo,0,0,0,0,0,0,0,0,0,0,0,0,0,0,1,0,0,0,0,0,0,0,0,0,0,13,.8,0,103,4.86,44.6,15.4,594,12.7,2.6,87.09999999999999,32.8,15.83,7.4,424,16.9,32.2,2,0,0,34.765625,63,5,28.6,1.4,54.2,21.1,0,1,0,5,0,1,89,10,0,0,1,1,0,1,1,0,0,1,1,1,0,0,0,0,0,0,0,0,0,0,0,0,0,0,0,0,0,0,0,0,0,0,0,0,0,0,0,0,0,1,0,0,0,0,1,0,0,0,0,1,0,0,1,1,1,1…
89,1,59,49,1.49,22,124,62,95,36.4,DISTRITO METROPOLIT. DE QUITO,17,0,789,UIO,0,0,0,Vivo,0,0,0,0,0,0,0,0,0,0,0,0,0,0,1,0,0,0,0,0,0,0,0,0,0,13,.8,1427,103,4.86,44.6,15.4,0,12.7,2.6,87.09999999999999,32.8,14.93,7.4,424,14.9,79.5,4.5,0,0,24.058273,63,5,20.9,1.05,65.5,20.6,0,1,0,5,0,1,89,7,0,0,1,1,0,1,1,0,0,1,1,1,0,0,0,0,0,0,0,0,0,0,0,0,0,0,0,0,0,0,0,0,0,0,0,0,0,0,0,0,0,1,0,0,0,0,1,0,0,0,0,1,0,0,1,1,1…
89,1,59,60,1.6,22,108,58,95,36.4,DISTRITO METROPOLIT. DE QUITO,44,36,420,UIO,0,0,0,Vivo,0,0,0,0,0,0,0,0,0,0,0,0,0,0,1,0,0,0,0,0,0,0,0,0,0,13,.8,905.6,103,4.86,44.6,15.4,0,12.7,2.6,87.09999999999999,32.8,2.92,7.4,424,12.2,29.2,0,0,0,24.386526,63,5,27.4,1.12,76.5,20.4,0,1,0,5,0,1,89,4,0,0,1,1,0,1,1,0,0,1,1,1,0,0,0,0,0,0,0,0,0,0,0,0,0,0,0,0,0,0,0,0,0,0,0,0,0,0,0,0,0,1,0,0,0,0,1,0,0,0,0,1,0,0,1,1,1,1…
89,1,59,67.09999999999999,1.5,22,99,56,95,36.4,DISTRITO METROPOLIT. DE QUITO,25,29,146,UIO,0,0,0,Vivo,0,0,0,0,0,0,0,0,0,0,0,0,0,0,1,0,0,0,0,0,0,0,0,0,0,13,.8,1170,103,4.86,44.6,15.4,207,12.7,2.6,87.09999999999999,32.8,9.59,7.4,424,13,42.4,0,.081,0,29.201101,63,5,16.4,1,177.7,18.2,0,1,0,5,0,1,89,6,0,0,1,1,0,1,1,0,0,1,1,1,0,0,0,0,0,0,0,0,0,0,0,0,0,0,0,0,0,0,0,0,0,0,0,0,0,0,0,0,0,1,0,0,0,0,1,0,0,0,0…
89,1,59,50,1.67,22,119,74,95,36.4,DISTRITO METROPOLIT. DE QUITO,32,61,130,UIO,0,0,0,Vivo,0,0,0,0,0,0,0,0,0,0,0,0,0,0,1,0,0,0,0,0,0,0,0,0,0,13,.8,683,103,4.86,44.6,15.4,159,12.7,2.6,87.09999999999999,32.8,37.77,7.4,424,12.2,34.6,0,0,0,20.597858,63,5,19.4,1.04,134.8,19.8,0,1,0,5,0,1,89,2,0,0,1,1,0,1,1,0,0,1,1,1,0,0,0,0,0,0,0,0,0,0,0,0,0,0,0,0,0,0,0,0,0,0,0,0,0,0,0,0,0,1,0,0,0,0,1,0,0,0,0,1,0,0,1,1,…
90,0,66,74.8,1.5,24,130,75,92,36.6,DISTRITO METROPOLIT. DE QUITO,23,34,78,UIO,0,0,0,Vivo,0,0,0,1,0,0,0,0,0,0,0,0,0,0,0,0,0,0,0,0,0,0,0,0,0,13,.62,1004,114,5.14,43.2,14.8,218,3.7,.6,91.59999999999999,35.6,34.36,7.4,180,12.9,23.3,1.6,.061,0,33.418365,95,5,17.8,1.02,108.5,22.1,0,1,0,5,0,0,90,6,0,0,1,1,0,0,0,0,0,1,1,1,0,0,0,0,0,0,0,0,0,0,0,0,0,0,0,0,0,0,0,0,0,0,0,0,0,0,0,0,0,1,0,0,0,0,1,0,0,0,0,1,0,0…
90,0,66,65.40000000000001,1.65,24,130,75,92,36.6,DISTRITO METROPOLIT. DE QUITO,22,17,170,UIO,0,0,0,Vivo,0,0,0,1,0,0,0,0,0,0,0,0,0,0,0,0,0,0,0,0,0,0,0,0,0,13,.62,366.6,114,5.14,43.2,14.8,0,3.7,.6,91.59999999999999,35.6,4.73,7.4,180,12.7,23.6,0,0,0,24.386526,95,5,18.4,1.17,48.6,20,1,1,0,5,0,0,90,7,0,0,1,1,0,0,0,0,0,1,1,1,0,0,0,0,0,0,0,0,0,0,0,0,0,0,0,0,0,0,0,0,0,0,0,0,0,0,0,0,0,1,0,0,0,0,1,0,0,0,0,…
90,0,66,100,1.57,24,130,75,92,36.6,DISTRITO METROPOLIT. DE QUITO,25,25,38,UIO,0,0,0,Vivo,0,0,0,1,0,0,0,0,0,0,0,0,0,0,0,0,0,0,0,0,0,0,0,0,0,13,.62,0,114,5.14,43.2,14.8,473,3.7,.6,91.59999999999999,35.6,233.99,7.4,180,13.1,25.1,206,0,0,34.602077,95,5,12.6,0,9240000000000000,18.7,1,1,0,5,0,0,90,1,0,0,1,1,0,0,0,0,0,1,1,1,0,0,0,0,0,0,0,0,0,0,0,0,0,0,0,0,0,0,0,0,0,0,0,0,0,0,0,0,0,1,0,0,0,0,1,0,0,0,0,1,…
90,0,66,81,1.42,24,130,75,92,36.6,DISTRITO METROPOLIT. DE QUITO,30,23,0,UIO,0,0,0,Vivo,0,0,0,1,0,0,0,0,0,0,0,0,0,0,0,0,0,0,0,0,0,0,0,0,0,13,.62,0,114,5.14,43.2,14.8,296,3.7,.6,91.59999999999999,35.6,50.06,7.4,180,18.1,46.5,.7,.058,0,34.626038,95,5,16.8,1.46,112.3,20.9,0,1,0,5,0,0,90,9,0,0,1,1,0,0,0,0,0,1,1,1,0,0,0,0,0,0,0,0,0,0,0,0,0,0,0,0,0,0,0,0,0,0,0,0,0,0,0,0,0,1,0,0,0,0,1,0,0,0,0,1,0,0,1,1,1…
90,0,66,74.3,1.45,24,130,75,92,36.6,DISTRITO METROPOLIT. DE QUITO,45,47,84,UIO,0,0,0,Vivo,0,0,0,1,0,0,0,0,0,0,0,0,0,0,0,0,0,0,0,0,0,0,0,0,0,13,.62,0,114,5.14,43.2,14.8,284,3.7,.6,91.59999999999999,35.6,31.98,7.4,180,13,31.2,0,.052,0,33.659298,95,5,22,1.11,76.7,21.4,0,1,0,5,0,0,90,4,0,0,1,1,0,0,0,0,0,1,1,1,0,0,0,0,0,0,0,0,0,0,0,0,0,0,0,0,0,0,0,0,0,0,0,0,0,0,0,0,0,1,0,0,0,0,1,0,0,0,0,1,0,0,1,1,1,1,…
90,0,66,,,24,130,75,92,36.6,DISTRITO METROPOLIT. DE QUITO,,,,UIO,0,0,0,Vivo,0,0,0,1,0,0,0,0,0,0,0,0,0,0,0,0,0,0,0,0,0,0,0,0,0,13,.62,,114,5.14,43.2,14.8,,3.7,.6,91.59999999999999,35.6,,7.4,180,,,,,0,,95,5,,,,,,1,0,5,0,0,90,0,,,,,,,,,,,,,,,,,,,,,,,,,,,,,,,,,,,,,,,,,,,,,,,,,,,,,,,,,,,,,,,,,,3,,,,,4,1,3,3,1,3,1,3,2,2,1,,,,,2,0,,,1,0,,,3,1,3,1,3,1,3,1,,,1,2,1,2,2,1,4,1,,,2,1,,,,,,,,,1,93.333336,3,1,1…
90,0,66,75,1.42,24,130,75,92,36.6,DISTRITO METROPOLIT. DE QUITO,31,34,23,UIO,0,0,0,Vivo,0,0,0,1,0,0,0,0,0,0,0,0,0,0,0,0,0,0,0,0,0,0,0,0,0,13,.62,1535,114,5.14,43.2,14.8,321,3.7,.6,91.59999999999999,35.6,6.39,7.4,180,15.7,27.6,0,.73,0,35.295551,95,5,49.3,1.21,136.3,20.8,0,1,0,5,0,0,90,8,0,0,1,1,0,0,0,0,0,1,1,1,0,0,0,0,0,0,0,0,0,0,0,0,0,0,0,0,0,0,0,0,0,0,0,0,0,0,0,0,0,1,0,0,0,0,1,0,0,0,0,1,0,0,1,1,…
[truncated: 54,696 more rows]
